# Supplementary material for: Lemnaceae and Orontiaceae Are Phylogenetically and Morphologically Distinct from Araceae
Source: Plants (Basel). 2021 Nov 30;10(12):2639. doi: 10.3390/plants10122639 (PMC8704351; doi:10.3390/plants10122639)
Supplement: Supplementary file 1 [file plants-10-02639-s001.zip]

Archive with 5 entries (4 files):
- Supplement/
- Supplement/Arales-cpDNA-alignment.nex
- Supplement/Arales-mtDNA-alignment.nex
- Supplement/Arales-nrDNA-alignment.nex
- Supplement/Supplementary Table 1.xlsx
