# Supplementary material for: Lemnaceae and Orontiaceae Are Phylogenetically and Morphologically Distinct from Araceae
Source: Plants (Basel). 2021 Nov 30;10(12):2639. doi: 10.3390/plants10122639 (PMC8704351; doi:10.3390/plants10122639)
Supplement: Supplementary file 1 [file plants-10-02639-s001.zip › Supplement/Arales-cpDNA-alignment.nex]

#NEXUS
[written Sat Oct 16 13:16:41 CDT 2021 by Mesquite  version 3.61 (build 927) at Nicholass-MacBook-Pro.local/127.0.0.1]

BEGIN TAXA;
	TITLE Taxa;
	DIMENSIONS NTAX=290;
	TAXLABELS
		'ACOR_Acorus_calamus' 'ACOR_Acorus_gramineus' 'ALIS_Albidella_acanthocarpa' 'ALIS_Albidella_nymphaeifolia' 'ALIS_Albidella_oligococca' 'ALIS_Alisma_californicum' 'ALIS_Alisma_canaliculatum' 'ALIS_Alisma_gramineum' 'ALIS_Alisma_plantagoaquatica' 'ALIS_Astonia_australiensis' 'ALIS_Baldellia_ranunculoides' 'ALIS_Burnatia_enneandra' 'ALIS_Butomopsis_latifolia' 'ALIS_Caldesia_grandis' 'ALIS_Caldesia_parnassifolia' 'ALIS_Damasonium_alisma' 'ALIS_Damasonium_minus' 'ALIS_Echinodorus_berteroi' 'ALIS_Echinodorus_cordifolius' 'ALIS_Echinodorus_grandiflorus' 'ALIS_Echinodorus_grisebachii' 'ALIS_Echinodorus_uruguayensis' 'ALIS_Helanthium_bolivianum' 'ALIS_Helanthium_tenellum' 'ALIS_Hydrocleys_martii' 'ALIS_Hydrocleys_nymphoides' 'ALIS_Limnocharis_flava' 'ALIS_Limnophyton_angolense' 'ALIS_Luronium_natans' 'ALIS_Ranalisma_humile' 'ALIS_Ranalisma_rostratum' 'ALIS_Sagittaria_latifolia' 'ALIS_Sagittaria_lichuanensis' 'ALIS_Sagittaria_montevidensis' 'ALIS_Sagittaria_subulata' 'ALIS_Wiesneria_triandra' 'APON_Aponogeton_abyssinicus' 'APON_Aponogeton_distachyos' 'APON_Aponogeton_hexatepalus' 'APON_Aponogeton_ulvaceus' 'ARAC_Aglaodorum_griffithii' 'ARAC_Aglaonema_modestum' 'ARAC_Alloschemone_occidentalis' 'ARAC_Alocasia_odora' 'ARAC_Alocasia_sanderiana' 'ARAC_Ambrosinia_bassii' 'ARAC_Amorphophallus_discophorus' 'ARAC_Amorphophallus_hottae' 'ARAC_Amorphophallus_lacourii' 'ARAC_Amorphophallus_lanceolatus' 'ARAC_Amydrium_humile' 'ARAC_Amydrium_zippelianum' 'ARAC_Anadendrum_affine' 'ARAC_Anaphyllopsis_americana' 'ARAC_Anaphyllum wightii' 'ARAC_Anchomanes_difformis' 'ARAC_Anthurium_acaule' 'ARAC_Anthurium_andraeanum' 'ARAC_Anthurium_crystallinum' 'ARAC_Anthurium_huixtlense' 'ARAC_Anthurium_scherzerianum' 'ARAC_Anubias_barteri' 'ARAC_Aridarum_nicolsonii' 'ARAC_Ariopsis_peltata' 'ARAC_Arisaema_amurense' 'ARAC_Arisaema_serratum' 'ARAC_Arisaema_tortuosum' 'ARAC_Arisaema franchetianum' 'ARAC_Arisarum_vulgare' 'ARAC_Arophyton_buchetii' 'ARAC_Arum_alpinum' 'ARAC_Arum_hygrophilum' 'ARAC_Arum_nigrum' 'ARAC_Asterostigma_cubense' 'ARAC_Bakoa_lucens' 'ARAC_Biarum_tenuifolium' 'ARAC_Bognera_recondita' 'ARAC_Bucephalandra_motleyana' 'ARAC_Caladium_lindenii' 'ARAC_Calla_palustris' 'ARAC_Callopsis_volkensii' 'ARAC_Carlephyton_glaucophyllum' 'ARAC_Cercestis_mirabilis' 'ARAC_Chlorospatha_atropurpurea' 'ARAC_Colletogyne_perrieri' 'ARAC_Colocasia_esculenta' 'ARAC_Colocasia_fontanesii' 'ARAC_Colocasia_menglaensis' 'ARAC_Croatiella_integrifolia' 'ARAC_Cryptocoryne_bullosa' 'ARAC_Cryptocoryne_keei' 'ARAC_Cryptocoryne_lingua' 'ARAC_Cryptocoryne_pallidinervia' 'ARAC_Culcasia_liberica' 'ARAC_Cyrtosperma macrotum' 'ARAC_Dieffenbachia_aglaonematifolia' 'ARAC_Dieffenbachia_seguine' 'ARAC_Dracontioides_desciscens' 'ARAC_Dracontium_polyphyllum' 'ARAC_Dracunculus_canariensis' 'ARAC_Dracunculus_vulgaris' 'ARAC_Eminium_spiculatum' 'ARAC_Englerarum_hypnosum' 'ARAC_Epipremnum_aureum' 'ARAC_Epipremnum_pinnatum' 'ARAC_Filarum_manserichense' 'ARAC_Furtadoa_sumatrensis' 'ARAC_Gearum_brasiliense' 'ARAC_Gonatopus_angustus' 'ARAC_Gorgonidium_intermedium' 'ARAC_Hapaline_benthamiana' 'ARAC_Helicodiceros_muscivorus' 'ARAC_Heteropsis_oblongifolia' 'ARAC_Holochlamys_beccarii' 'ARAC_Homalomena_magna' 'ARAC_Incarum_pavonii' 'ARAC_Jasarum_steyermarkii' 'ARAC_Lagenandra_ovata' 'ARAC_Lasia_spinosa' 'ARAC_Lasimorpha_senegalensis' 'ARAC_Leucocasia_gigantea' 'ARAC_Mangonia_tweedieana' 'ARAC_Monstera_adansonii' 'ARAC_Monstera_deliciosa' 'ARAC_Montrichardia_arborescens' 'ARAC_Nephthytis_afzelii' 'ARAC_Pedicellarum_paiei' 'ARAC_Peltandra_sagittifolia' 'ARAC_Peltandra_virginica' 'ARAC_Philodendron_deltoideum' 'ARAC_Philodendron_hederaceum' 'ARAC_Philonotion_americanum' 'ARAC_Phymatarum_borneense' 'ARAC_Pinellia_pedatisecta' 'ARAC_Pinellia_ternata' 'ARAC_Piptospatha_ridleyi' 'ARAC_Pistia_stratiotes' 'ARAC_Podolasia_stipitata' 'ARAC_Pothoidium_lobbianum' 'ARAC_Pothos_chinensis' 'ARAC_Pothos_scandens' 'ARAC_Protarum_sechellarum' 'ARAC_Pseudohydrosme_gabunensis' 'ARAC_Pycnospatha_arietina' 'ARAC_Remusatia_vivipara' 'ARAC_Rhaphidophora_crassifolia' 'ARAC_Rhaphidophora_hookeri' 'ARAC_Rhodospatha_oblongata' 'ARAC_Sauromatum_giganteum' 'ARAC_Sauromatum_hirsutum' 'ARAC_Sauromatum_horsfieldii' 'ARAC_Sauromatum_venosum' 'ARAC_Scaphispatha_gracilis' 'ARAC_Schismatoglottis_trifasciata' 'ARAC_Schottariella_mirifica' 'ARAC_Schottarum_sarikeense' 'ARAC_Scindapsus_hederaceus' 'ARAC_Spathicarpa_hastifolia' 'ARAC_Spathiphyllum_floribundum' 'ARAC_Spathiphyllum_wallisii' 'ARAC_Stenospermation_ulei' 'ARAC_Steudnera_colocasiifolia' 'ARAC_Stylochaeton_bogneri' 'ARAC_Synandrospadix_vermitoxicus' 'ARAC_Syngonium_auritum' 'ARAC_Syngonium_podophyllum' 'ARAC_Taccarum_weddellianum' 'ARAC_Thaumatophyllum_bipinnatifidum' 'ARAC_Thaumatophyllum_undulatum' 'ARAC_Theriophonum_dalzellii' 'ARAC_Typhonium_blumei' 'ARAC_Typhonodorum_lindleyanum' 'ARAC_Ulearum_sagittatum' 'ARAC_Urospatha_sagittifolia' 'ARAC_Xanthosoma_helleborifolium' 'ARAC_Xanthosoma_sagittifolium' 'ARAC_Zamioculcas_zamiifolia' 'ARAC_Zantedeschia_aethiopica' 'ARAC_Zantedeschia_albomaculata' 'ARAC_Zomicarpa_steigeriana' 'ARAC_Zomicarpella_amazonica' 'BUTO_Butomus_umbellatus' 'CYMO_Amphibolis_antarctica' 'CYMO_Amphibolis_griffithii' 'CYMO_Cymodocea_nodosa' 'CYMO_Cymodocea_rotundata' 'CYMO_Cymodocea_serrulata' 'CYMO_Halodule_pinifolia' 'CYMO_Halodule_uninervis' 'CYMO_Halodule_wrightii' 'CYMO_Syringodium_filiforme' 'CYMO_Syringodium_isoetifolium' 'CYMO_Thalassodendron_ciliatum' 'CYMO_Thalassodendron_pachyrhizum' 'HYDR_Apalanthe_granatensis' 'HYDR_Blyxa_aubertii' 'HYDR_Blyxa_echinosperma' 'HYDR_Blyxa_japonica' 'HYDR_Egeria_densa' 'HYDR_Egeria_najas' 'HYDR_Elodea_canadensis' 'HYDR_Elodea_nuttallii' 'HYDR_Enhalus_acoroides' 'HYDR_Halophila_decipiens' 'HYDR_Halophila_engelmannii' 'HYDR_Halophila_ovalis' 'HYDR_Hydrilla_verticillata' 'HYDR_Hydrocharis_dubia' 'HYDR_Hydrocharis_morsusranae' 'HYDR_Lagarosiphon_madagascariensis' 'HYDR_Lagarosiphon_major' 'HYDR_Lagarosiphon_muscoides' 'HYDR_Limnobium_laevigatum' 'HYDR_Limnobium_spongia' 'HYDR_Najas_gracillima' 'HYDR_Najas_marina' 'HYDR_Najas_minor' 'HYDR_Nechamandra_alternifolia' 'HYDR_Ottelia_alismoides' 'HYDR_Ottelia_balansae' 'HYDR_Ottelia_cordata' 'HYDR_Ottelia_ulvifolia' 'HYDR_Najas_flexilis' 'HYDR_Stratiotes_aloides' 'HYDR_Thalassia_hemprichii' 'HYDR_Thalassia_testudinum' 'HYDR_Vallisneria_americana' 'HYDR_Vallisneria_nana' 'HYDR_Vallisneria_rubra' 'HYDR_Vallisneria_spiralis' 'JUNC_Cycnogeton_procerum' 'JUNC_Tetroncium_magellanicum' 'JUNC_Triglochin_bulbosa' 'JUNC_Triglochin_maritima' 'JUNC_Triglochin_palustris' 'JUNC_Triglochin_scilloides' 'LEMN_Landoltia_punctata' 'LEMN_Lemna_gibba' 'LEMN_Lemna_minor' 'LEMN_Lemna_minuta' 'LEMN_Lemna_perpusilla' 'LEMN_Spirodela_intermedia' 'LEMN_Spirodela_polyrhiza' 'LEMN_Wolffia_borealis' 'LEMN_Wolffia_globosa' 'LEMN_Wolffia_microscopica' 'LEMN_Wolffiella_denticulata' 'LEMN_Wolffiella_gladiata' 'LEMN_Wolffiella_oblonga' 'LEMN_Wolffiella_rotunda' 'MAUN_Maundia_triglochinoides' 'LEMN_Wolffia_columbiana' 'ORON_Gymnostachys_anceps' 'ORON_Lysichiton_americanus' 'ORON_Lysichiton_camtschatcensis' 'ORON_Orontium_aquaticum' 'ORON_Symplocarpus_foetidus' 'ORON_Symplocarpus egorovii' 'ORON_Symplocarpus nipponicus' 'ORON_Symplocarpus renifolius' 'POSI_Posidonia_australis' 'POSI_Posidonia_oceanica' 'POTA_Althenia_bilocularis' 'POTA_Althenia_cylindrocarpa' 'POTA_Althenia_filiformis' 'POTA_Althenia_orientalis' 'POTA_Groenlandia_densa' 'POTA_Potamogeton_gramineus' 'POTA_Potamogeton_obtusifolius' 'POTA_Potamogeton_perfoliatus' 'POTA_Potamogeton_wrightii' 'POTA_Stuckenia_pamirica' 'POTA_Stuckenia_pectinata' 'POTA_Zannichellia_obtusifolia' 'POTA_Zannichellia_palustris' 'POTA_Zannichellia_peltata' 'RUPP_Ruppia_cirrhosa' 'RUPP_Ruppia_maritima' 'RUPP_Ruppia_megacarpa' 'SCHE_Scheuchzeria_palustris' 'TOFI_Tofieldia_coccinea' 'TOFI_Tofieldia_thibetica' 'TOFI_Tofieldia pusilla' 'ZOST_Phyllospadix_iwatensis' 'ZOST_Phyllospadix_scouleri' 'ZOST_Phyllospadix_torreyi' 'ZOST_Zostera_asiatica' 'ZOST_Zostera_capensis' 'ZOST_Zostera_japonica' 'ZOST_Zostera_marina' 
	;

END;


BEGIN CHARACTERS;
	TITLE  rbcL;
	DIMENSIONS  NCHAR=1488;
	FORMAT DATATYPE = DNA GAP = - MISSING = N;
	MATRIX
	'ACOR_Acorus_calamus'                A---------TGTCACCACAAACAGAGACTAAAGCAGGTGTTGGATTCAA--AGCTGGTGTTAAAGATTACAAATTGACTTATTATACTCCTGAATATGAAACCAAAGATACTGATATCTTGGCAGCATTTCGAGTAACTCCTCAACCCGGAGTTCCACCCGAGGAAGCAGGGGCTGCGGTAGCTGCCGAATCCTCTACTGGTACATGGACAACTGTGTGGACCGATGGACTTACCAGCCTTGATCGTTACAAAGGCCGATGCTACCACATCGAGCCCGTTGTTGGGGAGCAAAATCAATATATTGCTTATGTAGCTTATCCTTTAGACCTTTTTGAAGAAGGTTCTGTTACTAACATGTTTACTTCCATTGTGGGTAATGTATTTGGGTTCAAAGCCCTACGAGCTCTACGTTTGGAGGATCTTCGAATTCCCCCTGCTTATTCCAAAACTTTCCAAGGCCCGCCCCATGGAATCCAGGTTGAGAGAGATAAATTGAACAAGTATGGTCGTCCCCTATTGGGATGTACTATTAAACCAAAATTGGGGTTATCCGCGAAGAACTACGGTAGAGCAGTTTATGAATGTCTCCGTGGTGGACTTGATTTTACCAAGGATGATGAGAACGTGAACTCACAGCCATTTATGCGTTGGAGAGACCGTTTCTTATTTTGTGCTGAAGCAATTTATAAAGCGCAAGCGGAAACAGGTGAAATCAAAGGACATTATTTGAATGCTACTGCGGGTACATGTGAAGAAATGATGAGAAGGGCCCAATGTGCCAGAGAATTGGGAGTTCCTATCGTAATGCATGACTACTTAACAGGTGGATTCACTGCAAATACTAGCTTGGCTATTTATTGCCGAAACAACGGCCTACTTCTTCACATCCATCGTGCAATGCATGCAGTTATTGATAGACAGAAGAATCATGGTATGCACTTTCGTGTACTAGCTAAAGCGCTACGTATGTCTGGTGGAGATCACATTCACGCCGGTACAGTAGTAGGTAAACTGGAAGGGGAACGTGAAATGACTTTAGGTTTTGTTGATTTACTACGTGATGATTATATTGAAAAAGACCGAAGTCGTGGTATTTTTTTCACTCAAGATTGGGTCTCTATGCCAGGTGTTTTGCCCGTAGCTTCCGGTGGTATTCACGTTTGGCATATGCCTGCCTTGACCGAGATCTTTGGGGATGATTCTGTACTACAGTTCGGTGGAGGAACTTTAGGACACCCTTGGGGAAATGCACCTGGTGCAGTAGCCAATCGGGTAGCTTTAGAAGCGTGTGTACAAGCTCGTAATGAGGGACGTGATCTTGCTCGCGAAAGTACTCAAATTATCCGTGAAGCTTGTAAATGGAGCCCTGAGCTAGCCGCTGCTTGTGAAGTATGGAAGGAAATCAAATTTGA--------------------------------------------------------------------------
	'ACOR_Acorus_gramineus'              A---------TGTCACCACAAACAGAGACTAAAGCAGGTGTTGGATTCCA--AGCTGGTGTTAAAGATTACAAATTGACTTATTATACTCCTGACTATGAAACCAAAGATACTGATATCTTGGCAGCATTTCGAGTAACTCCTCAACCCGGAGTTCCACCCGAGGAAGCAGGGGCTGCGGTAGCTGCCGAATCCTCTACTGGTACATGGACAACTGTGTGGACCGATGGACTTACCAGCCTTGATCGTTACAAAGGCCGATGCTACCACATCGAGCCCGTTGTTGGGGAGCAAAATCAATATATTGCTTATGTAGCTTATCCTTTAGACCTTTTTGAAGAAGGTTCTGTTACTAATATGTTTACTTCCATTGTGGGTAATGTATTTGGGTTCAAAGCCCTACGAGCTCTACGTTTGGAGGATCTTCGAATTCCCCCTGCTTATTCCAAAACTTTCCAAGGCCCGCCCCATGGAATCCAGGTTGAGAGAGATAAATTGAACAAGTATGGTCGTCCCCTATTGGGATGTACTATTAAACCAAAATTGGGGTTATCCGCGAAGAACTACGGTAGAGCAGTTTATGAATGTCTCCGCGGTGGACTTGATTTTACCAAGGATGATGAGAACGTGAACTCACAGCCATTTATGCGTTGGAGAGACCGTTTCTTATTTTGTGCCGAAGCAATTTATAAAGCGCAGGCGGAAACAGGTGAAATCAAAGGACATTATTTGAATGCTACTGCGGCTACATGTGAAGAAATGATGAGAAGGGCCCAATTTGCCAGGGAATTGGGAGTTCCTATCGTAATGCATGACTACTTAACAGGTGGATTCACTGCAAATACTAGCTTGGCTATTTATTGCCGAAACAACGGCCTACTTCTTCACATCCATCGTGCAATGCATGCAGTTATTGATAGACAGAAGAATCATGGTATGCACTTTCGTGTACTAGCTAAAGCGCTACGTATGTCTGGTGGAGATCACATTCACGCCGGTACAGTAGTAGGTAAACTGGAAGGGGAACGTGAAATGACTTTAGGTTTTGTTGATTTACTACGTGATGATTATATTGAAAAAGACCGAAGTCGTGGTATTTTTTTCACTCAAGATTGGGTCTCTATGCCAGGTGTTTTGCCCGTAGCTTCCGGTGGTATTCACGTTTGGCATATGCCTGCCTTGACCGAGATCTTTGGGGATGATTCTGTACTACAGTTCGGTGGAGGAACTTTAGGACACCCTTGGGGAAATGCACCTGGTGCAGTAGCCAATCGGGTAGCTTTAGAAGCGTGTGTACAAGCTCGTAATGAGGGACGTGATCTTGCTCGCGAAAGTACTCAAATTATCCGTGAAGCTTGTAAATGGAGCCCTGAGCTAGCCGCTGCTTGTGAAGTATGGAAGGAAATAAAATTTGA--------------------------------------------------------------------------
	'ALIS_Albidella_acanthocarpa'        ------------------------------------GGTGTTGGATTCAA--AGCTGGTGTTAAGGATTATAAATTGACTTATTATACTCCTGAATATCAANCCAAAGATACTGATATCTTGGCAGCATTCCGAGTAACCCCGCAACCCGGAGTTCCACCTGAGGAAGCAGGGGCTGCAGTAGCTGCCGAATCCTCTACTGGTACATGGACCACTGTGTGGACTGATGGGCTTACTAGTCTTGATCGTTACAAAGGGCGATGCTACCACATCGAACCTGTTATTGGAGAGGAAAATCAATATTTTTGTTATGTAGCTTACCCTTTAGACCTTTTTGAAGAAGGTTCTGTTACCAACATGTTTACTTCCATTGTAGGTAATGTATTTGGGTTTAAAGCTCTACGAGCTCTACGTTTGGAAGATTTGCGAATTCCTCCTGCTTATACCAAAACTTTCCAAGGTCCACCTCACGGTATCCAAGTTGAAAGAGATAAATTGAACAAATATGGCCGTCCCCTATTGGGATGTACTATTAAACCTAAATTGGGATTATCCGCGAAAAACTACGGTAGAGCGGTTTATGAATGTCTTCGTGGTGGACTTGATTTTACCAAAGATGATGAAAACGTGAACTCACAACCATTTATGCGTTGGAGAGACCGTTTCCTATTTTGTGCTGAAGCGATTTATAAAGCNCAAGCCGAAACAGGTGAAATCAAAGGACATTACTTGAATGCTACTGCAGGTACGTGTGAAGAAATGATCAAAAGGGCCGTATTTGCTAGAGAATTGGGAGTTCCTATCGTAATGCACGACTACTTAACAGGGGGATTCACTGCAAATACTAGTTTGGCTGCGTATTGCCGCGACAACGGTTTACTTCTTCATATTCACCGTGCAATGCATGCAGNTATTGATAGACAGANNAATCATGGTATGCATTTCNGTGTNCTAGCTNAAGCGTTACGTATGTCCGGCGGAGACCATATTCACGCTGGTACAGTAGTGGGTAAACTGGAAGGTGACCGTCAGTTGACTTTAGGTTTTGTTGATTTACTACGCGATGATTATATTGAAAGAGACCGAAGCCGCGGTATCTTTTTCACTCAAGATTGGGTCTCTATGCCAGGTGTTATACCTGTGGCTTNAGGAGGTATTCATGTTTGGCATATGCCTGCCTTGACCGAGATCTTTGGAGATGATTCCGTATTACAGTTCGG-----------------------------------------------------------------------------------------------------------------------------------------------------------------------------------------------------------------------------------------------------------------------------
	'ALIS_Albidella_nymphaeifolia'       --------------------------------------------------------------AAAGATTACAAATTGACTTATTATACTCCTGAATATCAAACCAAAGATACTGATATCTTGGCAGCATTCCGAGTAACCCCGCAACCCGGAGTTCCACCTGAGGAAGCAGGGGCTGCAGTAGCTGCCGAATCCTCTACTGGTACATGGACCACTGTGTGGACTGATGGGCTTACTAGTCTTGATCGTTACAAAGGACGATGCTACCACATCGAACCTGTTATTGGAGAGGAAAATCAATATTTTTGTTATGTAGCTTACCCCTTAGACCTTTTTGAAGAAGGTTCTGTTACCAACATGTTTACTTCCATTGTAGGTAATGTGTTTGGGTTTAAAGCTCTACGAGCTCTACGTTTGGAGGATTTGCGAATTCCTCCTGCTTATACCAAAACTTTCCAAGGTCCACCTCACGGTATCCAAGTTGAAAGAGATAAATTGAACAAATATGGCCGTCCCCTATTGGGATGTACTATTAAACCAAAATTGGGATTATCCGCGAAAAACTACGGTAGAGCGGTTTATGAATGTCTTCGTGGTGGACTTGATTTTACCAAAGATGATGAAAACGTGAACTCACAACCATTTATGCGTTGGAGAGACCGTTTCCTATTTTGTGCTGAAGCGCTTTATAAAGCGCAAGCCGAAACAGGTGAAATCAAAGGACATTACTTGAATGCTACTGCAGGTACGTGTGAAGAAATGATCAAAAGGGCCGTATTTGCTAGAGAATTGGGAGTTCCTATCGTAATGCACGACTACTTAACGGGGGGATTCACTGCAAATACTAGCTTGTCCGCGTATTGCCGCGACAACGGTTTACTTCTTCATATTCACCGCGCAATGCATGCAGTTATTGATAGACAGAAGAATCATGGTATGCATTTCCGTGTACTCGCTAAAGCATTACGTATGTCCGGCGGAGACCATATTCACTCTGGTACAGTAGTGGGTAAACTGGAAGGTGACCGTCAGCTGACTTTAGGTTTTGTTGATTTACTACGCGATGATTATATTGAAAGAGACCGAAGCCGCGGTATCTTTTTCACTCAAGATTGGGTCTCTATGCCAGGTGTTCTGCCTGTGGCTTCAGGGGGTATTCACGTTTGGCATATGCCTGCCTTGACCGAGATC----------------------------------------------------------------------------------------------------------------------------------------------------------------------------------------------------------------------------------------------------------------------------------------------------------
	'ALIS_Albidella_oligococca'          ------------------------------------GGTGTTGGATTCAA--AGCTGGTGTTAAGGATTATAAATTGACTTATTATACTCCTGAATATCAAACCAAAGATACTGATATCTTGGCAGCATTCCGAGTAACCCCGCAACCCGGAGTTCCACCTGAGGAAGCAGGGGCTGCAGTAGCTGCCGAATCCTCTACTGGTACATGGACCACTGTGTGGACTGATGGGCTTACTAGTCTTGATCGTTACAAAGGGCGATGCTACCACATCGAACCTGTTATTGGAGAGGAAAATCAATATTTTTGTTATGTAGCTTACCCTTTAGACCTTTTTGAAGAAGGTTCTGTTACCAACATGTTTACTTCCATTGTAGGTAATGTATTTGGGTTTAAAGCTCTACGAGCTCTACGTTTGGAAGATTTGCGAATTCCTCCTGCTTATACCAAAACTTTCCAAGGTCCACCTCACGGTATCCAAGTTGAAAGAGATAAATTGAACAAATATGGTCGTCCCCTATTGGGATGTACTATTAAACCTAAATTGGGATTATCCGCGAAAAACTACGGTAGAGCGGTTTATGAATGTCTTCGTGGTGGACTTGATTTTACCAAAGATGATGAAAACGTGAACTCACAACCATTTATGCGTTGGAGAGACCGTTTCCTATTTTGTGCTGAAGCGATTTATAAAGCGCAAGCCGAAACAGGTGAAATCAAAGGACATTACTTGAATGCTACTGCAGGTACGTGTGAAGAAATGATCAAAAGGGCCGTATTTGCTAGAGAATTGGGAGTTCCTATCGTAATGCACGACTACTTAACAGGGGGATTCACTGCAAATACTAGTTTGGCTGCGTATTGCCGCGACAACGGTTTACTTCTTCATATTCACCGTGCAATGCATGCAGTTATTGATAGACAGAAGAATCATGGTATGCATTTCCGTGTACTAGCTAAAGCGTTACGTATGTCCGGCGGAGACCATATTCACGCTGGTNCAGTAGTGGGTAAACTGGAAGGTGACCGTCAGTTGACTTTAGGTTTTGTTGATTTACTACGCGATGATTATATTGAAAGAGACCGAAGCCGCGGTATCTTTTTCACTCAAGATTGGGTCTCTATGCCAGGTGTTATACCTGTGGCTTCAGGAGGTATTCATGTTTGGCATATGCCTGCCTTGACCGAGATCTTTGGAGATGATTCCGTATTACAGTTCGG-----------------------------------------------------------------------------------------------------------------------------------------------------------------------------------------------------------------------------------------------------------------------------
	'ALIS_Alisma_californicum'           -----------------------------------------------------GCCGGTGTTAAAGATTACMAATTGACTTATTATACTCCTGAATATCAAACCAAAGATACTGATATCTTGGCAGCATTCCGAGTAACTCCGCAACCGGGAGTTCCACCTGAGGAAGCAGGTGCCGCAGTAGCTGCCGAATCTTCTACTGGTACATGGACAACTGTGTGGACTGATGGACTTACTAGTCTGGATCGTTACAAAGGACGATGCTACCACATCGAACCTGTTATTGGAGAGGAAAATCAATATTTTTGTTATGTAGCTTATCCTTTAGACCTTTTTGAAGAAGGTTCTGTTACCAACATGTTTACTTCCATTGTAGGTAATGTATTTGGGTTTAAAGCTCTACGAGCTCTACGTTTGGAGGATTTGCGAATTCCTCCTGCTTATTCCAAAACTTTCCAAGGTCCACCTCACGGTATCCAAGTTGAAAGAGATAAATTGAACAAATATGGTCGTCCCCTATTGGGATGTACTATTAAACCAAAATTGGGATTATCTGCGAAAAACTATGGTAGAGCGGTTTATGAATGTCTTCGTGGTGGACTTGATTTTACCAAAGATGATGAAAACGTGAACTCACAACCATTTATGCGTTGGAGAGACCGTTTCCTATTTTGTGCTGAAGCAATTTATAAATCACAAGCCGAAACAGGTGAAATCAAAGGACATTACTTGAATGCTACTGCAGGTACGTGTGAAGAAATGATCAAAAGAGCTGTATTTGCTAGAGAATTGGGAGTTCCTATTGTAATGCATGACTACTTAACAGGGGGATTCACTGCAAATACTACCTTGGCAGCGTATTGCCGTGACAACGGTTTACTTCTTCATATTCACCGCGCAATGCATGCAGTTATCGATAGACAGAAGAATCATGGTATGCATTTCCGTGTACTAGCTAAAGCATTACGTATGTCCGGTGGAGATCATATTCACTCTGGTACAGTAGTTGGTAAACTGGAAGGTGACCGTCAGCTTACTTTAAGGTTTGTTGATTTACTACGCGATGATTATATTGAAAAAGACCGAAGCCGCGGTATCTTTTTCACTCAAGATTGGGTGTCTATGCCAGGTGTTCTGCCTGTGGCTTCAGGGGGTATTCATGTTTGGCATATGCCTGCCTTGACCGAGATCTTTGGAGATGATTCCGTATTACAGTTCGGCGGAGGAACTTTAGGACACCCTTGGGGAAATGCACCTGGTGCAGTAGCTAACCGAGTGGCTTTAGAAGCWWGCGTACAAGCTCGTAATGAAGGGCGTGATTTAGCTCTCAAG-------------------------------------------------------------------------------------------------------------------------------------------------------------
	'ALIS_Alisma_canaliculatum'          -------------------------------------------------------CTGTGTGAAACCTTACAGATTGACTTATTATACTCCTGAATATCAAACCAAAGATACTGATATCTTGGCAGCATTCCGAGTAACTCCGCAACCGGGAGTTCCACCTGAGGAAGCAGGTGCCGCAGTAGCTGCCGAATCTTCTACTGGTACATGGACAACTGTGTGGACTGATGGACTTACTAGTCTGGATCGTTACAAAGGACGATGCTACCACATCGAACCTGTTATTGGAGAGGAAAATCAATATTTTTGTTATGTAGCTTATCCTTTAGACCTTTTTGAAGAAGGTTCTGTTACCAACATGTTTACTTCCATTGTAGGTAATGTATTTGGGTTTAAAGCTCTACGAGCTCTACGTTTGGAGGATTTGCGAATTCCTCCTGCTTATTCCAAAACTTTCCAAGGTCCACCTCACGGTATCCAAGTTGAAAGAGATAAATTGAACAAATATGGTCGTCCCCTATTGGGATGTACTATTAAACCAAAATTGGGATTATCTGCGAAAAACTACGGTAGAGCGGTTTATGAATGTCTTCGTGGTGGACTTGATTTTACCAAAGATGATGAAAACGTGAACTCACAACCATTTATGCGTTGGAGAGACCGTTTCCTATTTTGTGCTGAAGCAATTTTTAAATCACAAGCCGAAACAGGTGAAATCAAAGGACATTACTTGAATGCTACTGCAGGTACGTGTGAAGAAATGATCAAAAGAGCCGTATTTGCTAGAGAATTGGGAGTTCCTATTGTAATGCATGACTACTTAACAGGGGGATTCACTGCAAATACTACCTTGGCAGCGTATTGCCGTGACAACGGTTTACTTCTTCATATTCACCGCGCAATGCATGCAGTTATCGATAGACAGAAGAATCATGGTATGCATTTCCGTGTACTAGCTAAAGCATTACGTATGTCCGGTGGAGATCATATTCACGCTGGTACAGTAGTTGGTAAACTGGAAGGTGACCGTCAGCTGACTTTAGGTTTTGTTGATTTACTACGCGATGATTATATTGAAAAAGACCGAAGCCGCGGTATCTTTTTCACTCAAGATTGGGTGTCTATGCCAGGTGTTCTGCCTGTGGCTTCAGGGGGTATTCATGTTTGGCATATGCCTGCCTTGA------------------------------------------------------------------------------------------------------------------------------------------------------------------------------------------------------------------------------------------------------------------------------------------------------------------
	'ALIS_Alisma_gramineum'              ------------------------------------GGTGTTGGATTCAA--AGCCGGTGTTAAAGATTACAAATTGACTTATTATACTCCTGAATATCAAACCAAAGATACTGATATCTTGGCAGCATTCCGAGTAACTCCGCAACCGGGAGTTCCACCTGAGGAAGCAGGTGCCGCAGTAGCTGCCGAATCTTCTACTGGTACATGGACAACTGTGTGGACTGATGGACTTACTAGTCTGGATCGTTACAAAGGACGATGCTACCACATCGAACCTGTTATTGGAGAGGAAAATCAATATTTTTGTTATGTAGCTTATCCTTTAGACCTTTTTGAAGAAGGTTCTGTTACCAACATGTTTACTTCCATTGTAGGTAATGTATTTGGGTTTAAAGCTCTACGAGCTCTACGTTTGGAGGATTTGCGAATTCCTCCTGCTTATTCCAAAACTTTCCAAGGTCCACCTCACGGTATCCAAGTTGAAAGAGATAAATTGAACAAATATGGTCGTCCCCTATTGGGATGTACTATTAAACCAAAATTGGGATTATCTGCGAAAAACTACGGTAGAGCGGTTTATGAATGTCTTCGTGGTGGACTTGATTTTACCAAAGATGATGAAAACGTGAACTCACAACCATTTATGCGTTGGAGAGACCGTTTCCTATTTTGTGCTGAAGCAATTTATAAATCACAAGCCGAAACAGGTGAAATCAAAGGACATTACTTGAATGCTACTGCAGGTACGTGTGAAGAAATGATCAAAAGAGCCGTATTTGCTAGAGAATTGGGAGTTCCTATTGTAATGCATGACTACTTAACAGGGGGATTCACTGCAAATACTACCTTGGCAGCGTATTGCCGTGACAACGGTTTACTTCTTCATATTCACCGCGCAATGCATGCAGTTATCGATAGACAGAAGAATCATGGTATGCATTTCCGTGTACTAGCTAAAGCATTACGTATGTCCGGTGGAGATCATATTCACTCTGGTACAGTAGTTGGTAAACTGGAAGGTGACCGTCAGCTGACTTTAGGTTTTGTTGATTTACTACGCGATGATTATATTGAAAAAGACCGAAGCCGCGGTATCTTTTTCACTCAAGATTGGGTGTCTATGCCAGGTGTTCTGCCTGTGGCTTCAGGGGGTATTCATGTTTGGCATATGCCTGCCTTGACCGAGATCTT--------------------------------------------------------------------------------------------------------------------------------------------------------------------------------------------------------------------------------------------------------------------------------------------------------
	'ALIS_Alisma_plantagoaquatica'       A---------TGTCACCACAAACAGAGACTAAAACAGGTGTTGGATTCAA--AGCCGGTGTTAAAGATTACAAATTGACTTATTATACTCCTGAATATCAAACCAAAGATACTGATATCTTGGCAGCATTCCGAGTAACTCCGCAACCGGGAGTTCCACCTGAGGAAGCAGGTGCCGCAGTAGCTGCCGAATCTTCTACTGGTACATGGACAACTGTGTGGACTGATGGACTTACTAGTCTGGATCGTTACAAAGGACGATGCTACCACATCGAACCTGTTATTGGAGAGGAAAATCAATATTTTTGTTATGTAGCTTATCCTTTAGACCTTTTTGAAGAAGGTTCTGTTACCAACATGTTTACTTCCATTGTAGGTAATGTATTTGGGTTTAAAGCTCTACGAGCTCTACGTTTGGAGGATTTGCGAATTCCTCCTGCTTATTCCAAAACTTTCCAAGGTCCACCTCACGGTATCCAAGTTGAAAGAGATAAATTGAACAAATATGGTCGTCCCCTATTGGGATGTACTATTAAACCAAAATTGGGATTATCTGCGAAAAACTACGGTAGAGCGGTTTATGAATGTCTTCGTGGTGGACTTGATTTTACCAAAGATGATGAAAACGTGAACTCACAACCATTTATGCGTTGGAGAGACCGTTTCCTATTTTGTGCTGAAGCAATTTATAAATCACAAGCCGAAACAGGTGAAATCAAAGGACATTACTTGAATGCTACTGCAGGTACGTGTGAAGAAATGATCAAAAGAGCCGTATTTGCTAGAGAATTGGGAGTTCCTATTGTAATGCATGACTACTTAACAGGGGGATTCACTGCAAATACTACCTTGGCAGCGTATTGCCGTGACAACGGTTTACTTCTTCATATTCACCGCGCAATGCATGCAGTTATCGATAGACAGAAGAATCATGGTATGCATTTCCGTGTACTAGCTAAAGCATTACGTATGTCCGGTGGAGATCATATTCACTCTGGTACAGTAGTTGGTAAACTGGAAGGTGACCGTCAGCTGACTTTAGGTTTTGTTGATTTACTACGCGATGATTATATTGAAAAAGACCGAAGCCGCGGTATCTTTTTCACTCAAGATTGGGTGTCTATGCCAGGTGTTCTGCCTGTGGCTTCAGGGGGTATTCATGTTTGGCATATGCCTGCCTTGACCGAGATCTTTGGAGATGATTCCGTATTACAGTTCGGCGGAGGAACTTTAGGACACCCTTGGGGAAATGCACCTGGTGCAGTAGCTAACCGAGTGGCTTTAGAAGCATGCGTACAAGCTCGTAATGAAGGGCGTGATTTAGCTTCTCAAGGTAATGACATTATCCGTGAAGCTTCCAAATGGAGCCCTGAGCTTGCCGCTGCTTGTGAAGTGTGGAAGGAAATCA---------------------------------------------------------------------------------
	'ALIS_Astonia_australiensis'         ------------------------------------GGTGTAGGATTCAA--AGCTGGTGTTAAAGATTATAAATTAACTTATTATACTCCTGAATATCAAACCAAAGATACTGATATCTTGGCTGCATTCCGAGTAACCCCACAACCTGGAGTTCCACCTGAGGAAGCAGGGGCCGCAGTAGCTGCCGAATCCTCTACCGGTACATGGACAACCGTGTGGACTGATGGACTTACTAGTCTTGACCGTTACAAGGGGCGATGCTACCACATCGAACCTGTCATTGGAGAGGAAAATCAATATTTTTGTTATGTCGCTTATCCTTTAGACCTTTTTGAAGAAGGCTCTGTTACCAACATGTTTACTTCCATCGTAGGTAATGTATTTGGGTTTAAAGCGCTACGAGCCCTACGCTTGGAAGATTTGCGAATTCCTCCTGCTTATTCCAAAACTTTCCAAGGTCCACCTCACGGTATCCAAGTGGAAAGAGATAAATTGAACAAATATGGCCGTCCCCTATTAGGATGTACTATTAAACCAAAATTGGGATTATCCGCGAAAAACTACGGGAGAGCGGTTTATGAATGTCTTCGTGGTGGACTTGATTTTACCAAAGATGATGAAAACGTGAACTCACAACCATTTATGCGTTGGAGAGACCGTTTCCTATTTTGTGCTGAAGCAATTTATAAAGCGCAAGCCGAAACAGGTGAAATCAAAGGACATTACTTGAATGCTACTGCAGGTACGTGTGAAGAAATGATCAAAAGGGCCGTATTTGCCAGAGAATTGGGAGTTCCTATCGTAATGCACGACTACTTAACGGGGGGATTCACTGCAAATACTAGCTTGGCTGCGTATTGCCGAGACAACGGTTTACTTCTTCATATTCACCGCGCAATGCATGCAGTTATTGATAGACAGAAGAATCATGGTATGCATTTCCGTGTACTAGCTAAAGCATTACGTATGTCCGGCGGGGATCATATTCACGCCGGTACAGTAGTGGGTAAACTGGAAGGTGACCGTCAGCTGACTTTAGGTTTTGTTGATTTACTACGCGATGATTATATTGAAATAGACCGAGGCCGCGGTATCTTTTTCACTCAAGATTGGGTCTCTATGCCAGGTGTTCTGCCTGTGGCTTCAGGAGGTATTCATGTTTGGCATATGCCTGCCTTGACCGAGATCTTTGGAGATGATTCCGTATTACAGTT--------------------------------------------------------------------------------------------------------------------------------------------------------------------------------------------------------------------------------------------------------------------------------
	'ALIS_Baldellia_ranunculoides'       ------------------------------AAAACAGGTGTTGGATTCAA--AGCCGGTGTTAAAGATTACAAATTGACTTATTATACTCCTGAATATCAAACCAAAGATACTGATATCTTGGCAGCATTCCGAGTAACTCCGCAACCGGGAGTTCCACCTGAGGAAGCAGGTGCCGCGGTAGCTGCCGAATCTTCTACTGGTACATGGACAACTGTGTGGACTGATGGACTTACTAGTTTGGATCGTTACAAAGGACGATGCTACCACATCGAACCTGTTATTGGAGAGGAAAATCAATATTTTTGTTATGTAGCTTATCCTTTAGACCTTTTTGAAGAAGGTTCTGTTACCAACATGTTTACTTCCATTGTAGGTAATGTATTTGGGTTTAAAGCTCTACGAGCTCTACGTTTGGAGGATTTGCGAATCCCTCCTGCTTATTCCAAAACTTTCCAAGGTCCACCTCACGGTATCCAAGTTGAAAGAGATAAATTGAACAAATATGGTCGTCCCCTATTGGGATGTACTATTAAACCAAAATTGGGATTATCTGCGAAAAACTACGGTAGAGCGGTTTATGAATGTCTTCGTGGTGGACTTGATTTTACCAAAGATGATGAAAACGTGAACTCACAACCATTTATGCGTTGGAGAGACCGTTTCCTATTTTGTGCTGAAGCAATTTATAAATCACAAGCCGAAACAGGTGAAATCAAAGGACATTACTTGAATGCTACTGCAGGTACGTGTGAAGAAATGATCAAAAGAGCTGTATTTGCTAGAGAATTGGGAGTTCCTATTGTAATGCATGACTACTTAACAGGGGGATTCACTGCAAATACTACCTTGGCAGCGTATTGCCGTGACAACGGTTTACTTCTTCATATTCACCGCGCAATGCATGCAGTTATCGATAGACAGAAGAATCATGGTATGCATTTCCGTGTACTAGCTAAAGCATTACGTATGTCCGGCGGAGATCATATTCACTCTGGTACAGTAGTTGGTAAACTGGAAGGTGACCGTCAGCTGACTTTAGGTTTTGTTGATTTACTACGCGATGATTATATTGAAAAAGACCGAAGCCGCGGTATCTTTTTCACTCAAGATTGGGTGTCTATGCCAGGTGTTCTGCCTGTGGCTTCAGGAGGTATTCATGTTTGGCATATGCCTGCCTTGACCGAGATCTTTGGAGATGATTCCGTATTACAGTTCGGCGGAGG-----------------------------------------------------------------------------------------------------------------------------------------------------------------------------------------------------------------------------------------------------------------------
	'ALIS_Burnatia_enneandra'            -------------------------------------------------A--AGCTGGTGTTAAAGATTACAAATTGACTTATTATACTCCTGAATACCAAACCAAAGATACTGATATCTTGGCAGCATTCCGAGTAACCCCGCAACCCGGAGTTCCAGCTGAGGAAGCAGGGGCCGCAGTAGCTGCCGAATCTTCTACTGGTACATGGACAACCGTGTGGACTGATGGACTTACTAGTCTTGATCGTTACAAAGGACGATGCTACCACATCGAACCCGTTATTGGAGAGGAGAATCAATATTTTTGTTATGTAGCTTATCCTTTAGACCTTTTTGAAGAAGGTTCTGTTACCAACATGTTTACTTCCATTGTAGGTAATGTATTTGGGTTTAAAGCTCTACGAGCTCTACGTTTGGAAGATTTGCGAATTCCTCCTGCTTATTCCAAAACTTTCCAAGGTCCACCTCACGGTATCCAAGTTGAAAGAGATAAATTGAACAAATATGGTCGTCCCCTATTGGGATGTACTATTAAACCAAAATTGGGATTATCCGCAAAAAACTACGGTAGAGCGGTTTATGAATGTCTTCGTGGTGGACTTGATTTTACCAAAGATGATGAAAACGTGAACTCACAACCATTTATGCGTTGGAGAGACCGTTTCCTATTTTGTGCTGAAGCAATTTATAAATCGCAAGCCGAAACAGGTGAAATCAAAGGACATTACTTGAATGCTACTGCAGGTACGTGTGAAGAAATGATCAAAAGGGCCGTATTCGCCAGAGAATTGGGAGTTCCTATCGTAATGCATGACTACTTGACGGGGGGATTCACTGCAAATACTAGCTTGGCTGCGTATTGCCGTGACAATGGTTTACTTCTTCATATTCACCGCGCAATGCATGCAGTTATTGATAGACAGAAGAATCATGGTATGCATTTCCGTGTACTAGCTAAAGCATTACGTATGTCCGGCGGAGATCATATTCACGCTGGTACAGTAGTGGGTAAACTGGAAGGTGACCGTCAGCTGACTTTAGGTTTTGTTGATTTACTACGCAATGATTATATTGAAAAAGACCGCGCCCGCGGTATCTTTTTCACTCAAGATTGGGTCTCTATGCCAGGTGTTCTGCCTGTGGCTTCAGGAGGTATTCATGTTTGGCATATGCCTGCCTTGA------------------------------------------------------------------------------------------------------------------------------------------------------------------------------------------------------------------------------------------------------------------------------------------------------------------
	'ALIS_Butomopsis_latifolia'          -----------------------------------------------------------------------------------------CCTGAATATCAAACAAAAGATACTGATATCTTGGCAGCATTCCGAGTAACCCCGCAACCGGGAGTTCCACCTGAGGAAGCAGGGGCCGCAGTAGCTGCCGAATCTTCTACTGGTACATGGACAACCGTGTGGACTGATGGACTTACTAGTCTGGATCGTTACAAAGGACGATGCTACCACATCGAGCCTGTTATTGGGGAGGAAAATCAATATTTTTGTTATGTAGCTTATCCTTTGGACCTTTTTGAAGAAGGTTCTGTTACCAACATGTTTACTTCCATTGTAGGTAATGTATTTGGGTTTAAAGCTCTACGAGCTCTACGTTTGGAGGATTTGCGAATTCCTCCTGCTTATTCCAAAACTTTCCAAGGTCCACCTCACGGTATCCAGGTTGAAAGAGATAAATTGAACAAATATGGCCGTCCCCTATTGGGATGTACTATTAAACCCAAATTGGGATTATCCGCGAAAAACTACCGGAGAGCTGTTTATGAATGTCTTCGTGGTGGACTTGATTTTACCAAAGATGATGAAAACGTGAACTCACAACCGTTTATGCGTTGGAGAGACCGTTTCCTATTTTGTGCTCAAGCTATTTATAAATCGCAAGCCGAAACAGGTGAAATCAAAGGGCATTACTTGAATGCTATTGCGGGTACGTGTGAAGAAATGATCAAAAGGGCTGTATTTGCCAGAGAATTGGGAGTTCCTATCGTAATGCATGACTACTTAACAGGTGGATTCACTGCAAATACTAGCTTGGCTTCGTATTGCCGAGACAACGGTTTACTTCTTCATATTCACCGCGCAATGCATGCAGTTATTGANNGACAGAAGAATCACGGTATGCATTTCCGTGTACTAGCTAAAGCATTACGTATGTCCGGCGGGGATCATATTCACTCTGGTACAGTAGTAGGTAAACTGGAAGGTGACCGTCAGTTGNCNTTAGGTTTTGTTGATTTRCTACGCAACGATTATATTGAAAAAGATCGAAGCCGCGGTATCTTTTTCACTCAAGATTGGGTCTCTATGCCAGGTGTTCTGCCTGTGGCTTCAGGAGGTATTCATGTTTGGCATATGCCTGCCTTGACCGAGATCTTTGGAGATGATTCCGTATTACAGTTCGG-----------------------------------------------------------------------------------------------------------------------------------------------------------------------------------------------------------------------------------------------------------------------------
	'ALIS_Caldesia_grandis'              ---------------------------------ACAGGTGTTGGATT-----AGCTGGTGTTAAAGATTACAAATTGACTTATTACACGCCTGAATATAAAACCAAAGATACTGATATCTTGGCAGCATTCCGAGTAACCCCACAACCCGGAGTTCCACCCGAGGAAGCAGGGGCTGCAGTAGCTGCCGAATCTTCTACTGGTACATGGACAACCGTGTGGACTGATGGACTTACTAGTCTTGATCGTTACAAAGGACGATGCTACCACATCGAACCTGTTATTGGAGAGGAAAATCAATATTTTTGTTATGTAGCTTATCCTTTAGACCTTTTTGAGGAAGGTTCTGTTACCAACATGTTTACTTCCATTGTAGGTAACGTATTTGGGTTTAAAGCTCTACGAGCTCTACGTTTGGAGGATTTGCGAATTCCTCCTTCTTATTCCAAAACTTTCCAAGGTCCACCTCACGGTATCCAAGTTGAAAGAGATAAATTGAACAAATATGGCCGTCCCCTATTGGGATGTACTATTAAACCAAAATTGGGATTATCCGCGAAAAACTACGGTAGAGCGGTTTATGAATGTCTTCGTGGTGGACTTGATTTTACCAAAGATGATGAAAACGTGAACTCACAACCATTTATGCGTTGGAGAGATCGTTTCCTATTTTGTGCTGAAGCAATTTATAAAGCGCAAGCCGAAACAGGTGAAATCAAAGGACATTACTTGAACGCTACTGCAGGTACGTGTGAAGAAATGATCAAAAGGGCCGTATTTGCCAGAGAATTGGGAGTTCCTATCGTAATGCATGACTACTTAACCGGGGGATTCACTGCAAATACTAGCTTGGCTGCGTATTGCCGAGACAACGGTTTACTTCTTCATATTCACCGCGCAATGCATGCAGTTATTGATAGACAGAAGAATCATGGTATGCATTTCCGTGTACTAGCTAAAGCATTACGTATGTCCGGCGGAGATCATATTCACGCTGGTACAGTAGTGGGTAAGCTGGAAGGTGACCGTCAGCTGACTTTAGGTTTTGTTGATTTACTACGCGATGATTATATTGAAACAGACCGAAGCCGCGGTATCTTTTTCACTCAAGATTGGGTCTCTATGCCGGGTGTTCTGCCTGTGGCTTCCGGAGGTATTCATGTTTGGCATATGCCTGCCTTGGCCGAGATCTT--------------------------------------------------------------------------------------------------------------------------------------------------------------------------------------------------------------------------------------------------------------------------------------------------------
	'ALIS_Caldesia_parnassifolia'        --------------------------------------------------------------AAAGATTACAAATTGACTTATTACACGCCTGAATATCAAACCAAAGATACTGATATCTTGGCAGCATTCCGAGTAACCCCACAACCCGGAGTTCCACCCGAGGAAGCAGGGGCTGCAGTAGCTGCCGAATCTTCTACTGGTACATGGACAACCGTGTGGACTGATGGACTTACTAGTCTTGATCGTTACAAAGGACGATGCTACCACATCGAACCTGTTATTGGAGAGGAAAATCAATATTTTTGTTATGTAGCTTATCCTTTAGACCTTTTTGAGGAAGGTTCTGTTACCAACATGTTTACTTCCATTGTAGGTAACGTATTTGGGTTTAAAGCTCTACGAGCTCTACGTTTGGAGGATTTGCGAATTCCTCCTTCTTATTCCAAAACTTTCCAAGGTCCACCTCACGGTATCCAAGTTGAAAGAGATAAATTGAACAAATATGGCCGTCCCCTATTGGGATGTACTATTAAACCAAAATTGGGATTATCCGCGAAAAACTACGGTAGAGCGGTTTATGAATGTCTTCGTGGTGGACTTGATTTTACCAAAGATGATGAAAACGTGAACTCACAACCATTTATGCGTTGGAGAGATCGTTTCCTATTTTGTGCTGAAGCAATTTATAAAGCGCAAGCCGAAACAGGTGAAATCAAAGGACATTACTTGAACGCTACTGCAGGTACGTGTGAAGAAATGATCAAAAGGGCCGTATTTGCCAGAGAATTGGGAGTTCCTATCGTAATGCATGACTACTTAACCGGGGGATTCACTGCAAATACTAGCTTGGCTGCGTATTGCCGAGACAACGGTTTACTTCTTCATATTCACCGCGCAATGCATGCAGTTATTGATAGACAGAAGAATCATGGTATGCATTTCCGTGTACTAGCTAAAGCATTACGTATGTCCGGCGGAGATCATATTCACGCTGGTACAGTAGTGGGTAAGCTGGAAGGTGACCGTCAGCTGACTTTAGGTTTTGTTGATTTACTACGCGATGATTATATTGAAACAGACCGAAGCCGCGGTATCTTTTTCACTCAAGATTGGGTCTCTATGCCGGGTGTTCTGCCTGTGGCTTCCGGAGGTATTCATGTTTGGCATATGCCTGCCTTGACCGAGATC----------------------------------------------------------------------------------------------------------------------------------------------------------------------------------------------------------------------------------------------------------------------------------------------------------
	'ALIS_Damasonium_alisma'             ------------------------------------GGTGTTGGATTCAA--AGCTGGTGTTAAAGATTACAAATTGACTTATTATACTCCTGAATATCAAACCAAAGATACTGATATCTTGGCAGCATTCCGAGTAACTCCGCAACCGGGAGTTCCACCTGAGGAAGCAGGTGCCGCAGTAGCTGCCGAATCTTCTACTGGTACATGGACAACTGTGTGGACTGATGGACTTACTAGTCTGGATCGTTACAAAGGACGATGCTACCACATCGAACCTGTTATTGGAGAGGAAAATCAATATTTTTGTTATGTAGCTTATCCTTTAGACCTTTTTGAAGAAGGTTCTGTTACCAACATGTTTACTTCCATTGTAGGTAATGTATTTGGGTTTAAAGCTCTACGAGCTCTACGTTTGGAGGATTTGCGAATTCCTCCTGCTTATTCCAAAACTTTCCAAGGTCCACCTCACGGTATCCAAGTTGAAAGAGATAAATTGAACAAATATGGTCGTCCTCTATTGGGATGTACTATTAAACCAAAATTGGGATTATCCGCGAAAAACTACGGTAGAGCGGTTTATGAATGTCTTCGTGGTGGACTTGATTTTACCAAGGATGATGAAAACGTGAACTCACAACCATTTATGCGTTGGAGAGACCGTTTCCTATTTTGTGCTGAAGCCATTTATAAATCACAAGCCGAAACAGGTGAAATCAAAGGACATTACTTGAATGCTACTGCAGGTACGTGTGAAGAAATGATCAAAAGAGCTGTATTTGCTAGAGAATTGGGAGTTCCTATCGTAATGCACGACTACTTAACAGGGGGATTCACTGCAAATACTACCTTGGCAGCGTATTGCCGTGACAACGGTTTACTTCTTCATATTCACCGCGCAATGCATGCAGTTATCGATAGACAGAAGAATCATGGTATGCATTTCCGTGTACTAGCTAAAGCATTGCGTATGTCCGGCGGAGATCATATTCACTCTGGTACAGTAGTTGGTAAACTGGAAGGTGACCGTCAGCTTACTTTAGGTTTTGTTGATTTACTACGCGATGATTATATTGAAAAAGACCGAAGCCGCGGTATCTTTTTCACTCAAGATTGGGTGTCTATGCCAGGTGTTCTGCCTGTGGCTTCAGGAGGTATTCATGTTTGGCATATGCCTGCATTGACCGAGATCTTTGGAGATGATTCCGTATTACAGTTCGGT----------------------------------------------------------------------------------------------------------------------------------------------------------------------------------------------------------------------------------------------------------------------------
	'ALIS_Damasonium_minus'              --------------------------------------------------------GGTGTTAAAGATTACAAATTGACTTATTATACTCCTGAATATCAAACCAAAGATACTGATATCTTGGCAGCATTCCGAGTAACTCCGCAACCGGGAGTTCCACCTGAGGAAGCAGGTGCCGCAGTAGCTGCCGAATCTTCTACTGGTACATGGACAACTGTGTGGACTGATGGACTTACTAGTCTGGATCGTTACAAAGGACGATGCTACCACATCGAACCTGTTATTGGAGAGGAAAATCAATATTTTTGTTATGTAGCTTATCCTTTAGACCTTTTTGAAGAAGGTTCTGTTACCAACATGTTTACTTCCATTGTAGGTAATGTATTTGGGTTTAAAGCTCTACGAGCTCTACGTTTGGAGGATTTGCGAATTCCTCCTGCTTATTCCAAAACTTTCCAAGGTCCACCTCATGGTATCCAAGTTGAAAGAGATAAATTGAACAAATATGGTCGTCCTCTATTGGGATGTACTATTAAACCAAAATTGGGATTATCCGCGAAAAACTACGGTAGAGCGGTTTATGAATGTCTTCGTGGTGGACTTGATTTTACCAAGGATGATGAAAACGTGAACTCACAACCATTTATGCGTTGGAGAGACCGTTTCCTATTTTGTGCTGAAGCAATTTATAAATCACAAGCCGAAACAGG-----------------------------------------------------------------------------------------------------------------------------------------------------------------------------------------------------------------------------------------------------------------------------------------------------------------------------------------------------------------------------------------------------------------------------------------------------------------------------------------------------------------------------------------------------------------------------------------------------------------------------------------------------------------------------------------------------------------------------------------------------------------------------------------------------------
	'ALIS_Echinodorus_berteroi'          ------------------------------AAAGCAGGTGTTGGATTCAA--AGCAGGTGTTAAAGATTACAAATTGACTTATTATACTCCTGAATATCAAACCAAAGATACTGATATCTTGGCAGCATTCCGAGTAACCCCGCAACCCGGAGTTCCACCTGAGGAAGCAGGGGCCGCAGTAGCTGCCGAATCTTCTACTGGTACATGGACAACTGTGTGGACTGATGGACTTACTAGTCTTGATCGTTACAAAGGACGATGCTACCACATCGAACCTGTTATTGGAGAGGAAAATCAATATTTTTGTTATGTAGCTTATCCTTTAGACCTTTTTGAAGAAGGTTCTGTTACCAACATGTTTACTTCCATTGTAGGTAATGTATTTGGGTTTAAAGCTCTACGAGCTCTACGCTTGGAGGATTTGCGAATTCCTCCTGCTTATTCCAAAACTTTCCAAGGTCCACCTCACGGTATCCAAGTTGAAAGAGATAAATTGAACAAATATGGCCGTCCCCTATTGGGATGTACAATTAAACCAAAATTGGGATTATCCGCGAAAAACTACGGTAGAGCGGTTNNT-------------------------------------------------------------------------------------------------------------------------------------------------------------------------------------------------------------------------------------------------------------------------------------------------------------------------------------------------------------------------------------------------------------------------------------------------------------------------------------------------------------------------------------------------------------------------------------------------------------------------------------------------------------------------------------------------------------------------------------------------------------------------------------------------------------------------------------------------------------------------------------------------------------------------------------------
	'ALIS_Echinodorus_cordifolius'       ------------------------------AAAACAGGTGTTGGATTCAA--AGCAGGTGTTAAAGATTACAAATTGACCTATTATACTCCTGAATATCAAACCAAAGATACTGATATCTTGGCAGCATTCCGAGTAACCCCGCAACCCGGAGTTCCACCTGAAGAAGCAGGGGCCGCAGTAGCTGCCGAATCTTCTACTGGTACATGGACAACTGTCTGGACTGATGGACTTACTAGTCTTGATCGTTACAAAGGACGATGCTACCACATCGAACCTGTTATTGGAGAAGAAAATCAATATTTTTGTTATGTAGCTTATCCCTTAGACCTTTTTGAAGAAGGTTCTGTTACCAACATGTTTACTTCCATTGTAGGTAATGTATTTGGGTTTAAAGCTCTACGAGCTCTACGCTTGGAGGATTTGCGAATTCCTCCTGCTTATTCCAAAACTTTCCAAGGTCCGCCTCACGGTATCCAAGTTGAAAGAGATAAATTGAACAAATATGGCCGTCCCCTATTGGGATGTACTATTAAACCAAAATTGGGATTATCCGCAAAAAACTTCGGTAGAGCTGTTTATGAATGTCTTCGCGGTGGACTTGATTTTACCAAAGATGATGAAAACGTGAACTCACAACCATTTATGCGTTGGAGAGACCGTTTCCTATTTTGTGCGGAAGCCATTTATAAAGCGCAAGCCGAAACAGGGGAAATCAAAGGACATTACCTGAATGCTACTGCAGGTACGTGTGAAGAAATGATCAAAAGGGCCGTATTTGCCAGAGAATTGGGAGTTCCTATCGTAATGCATGACTACTTAACGGGGGGATTCACTGCAAATACTAGCTTGGCTGCGTATTGCCGGGACAACGGTTTACTTCTTCATATTCACCGCGCAATGCATGCAGTTATTGATAGACAGAAGAATCATGGTATGCATTTCCGTGTACTAGCTAAAGCATTACGTATGTCTGGCGGAGATCATATTCACGCCGGGACAGTAGTGGGTAAACTGGAAGGTGATCGCCAGCTGACTTTAGGTTTTGTTGATTTACTACGCGATGATTATATTGAAAAAGACCGAAGCCGCGGTATCTTTTTTACTCAAGATTGGGTCTCGATGCCTGGTGTTCTGCCCGTGGCTTCAGGAGGGATTCATGTTTGGCATATGCCTGCCTTGACCGAGATCTTTGGGGATGATTCCGTATTACAGTTCGGCGGAGG-----------------------------------------------------------------------------------------------------------------------------------------------------------------------------------------------------------------------------------------------------------------------
	'ALIS_Echinodorus_grandiflorus'      ------------------------------------GGTGTTGGATTCAA--AGCAGGTGTTAAGGATTATAAATTGACTTATTATACTCCTGAATATCAAACCAAAGATACTGATATCTTGGCAGCATTCCGAGTAACCCCGCAACCCGGAGTTCCAGCTGAGGAAGCAGGGGCCGCAGTAGCTGCCGAATCCTCCACTGGTACATGGACAACTGTGTGGACTGATGGACTTACTAGTCTTGATCGTTACAAAGGACGATGCTACCACATCGAACCTGTTATTGGAGAAGAAAATCAATATTTTTGTTATGTAGCTTATCCTTTAGACCTTTTTGAAGAAGGCTCTGTTACCAACATGTTTACTTCCATTGTAGGTAATGTATTTGGGTTTAAAGCTCTACGAGCTCTACGCTTGGAGGATTTGCGAATTCCTCCGGCTTATTCCAAAACTTTCCAAGGCCCACCTCACGGTATCCAAGTTGAAAGAGATAAATTGAACAAATATGGACGTCCCCTATTGGGATGTACTATTAAACCAAAATTGGGATTATCCGCAAAAAACTACGGGAGAGCTGTTTATGAATGTCTTCGCGGTGGACTTGATTTTACCAAAGATGATGAAAACGTGAACTCACAACCATTTATGCGGTGGAGAGACCGTTTCCTATTTTGTGCTGAAGCCATTTATAAAGCCCAAGCCGAAACAGGTGAAATCAAAGGACATTACTTGAATGCTACTGCAGGTACGTGTGAAGAAATGATCAAAAGAGCCGTATTTGCCAGAGAATTAGGAGTTCCTATCGTAATGCATGACTACTTAACAGGGGGATTCACTGCAAATACTAGCTTGGCTGCCTATTGCCGGGACAACGGTTTACTTCTTCATATTCACCGCGCAATGCATGCAGTTATTGATAGACAGAAGAATCATGGTATGCATTTCCGTGTACTAGCTAAAGCATTACGTATGTCCGGCGGAGATCATATTCACGCCGGGACAGTAGTGGGTAAACTCGAAGGTGACCGCCAGCTCACTTTAGGTTTTGTTGATTTACTACGCGATGATTATATTGAAAAAGACCGGAGCCGCGGTATCTTTTTTACTCAAGATTGGGTCTCTATGCCAGGTGTTCTGCCCGTCGCTTCAGGAGGGATTCATGTTTGGCATATGCCTGCCTTGACCGAGATCTTCGGGGATGATTCCGTATTACAGTTCGGT----------------------------------------------------------------------------------------------------------------------------------------------------------------------------------------------------------------------------------------------------------------------------
	'ALIS_Echinodorus_grisebachii'       ------------------------------------GGTGTTGGATTCAA--AGCAGGTGTTAAGGATTATAAATTGNCTTATTATACTCCTGAATATCAAACCAAAGATNCTGATATCTTGNCAGCATTCCGAGTANCCCCGCANCCCGGAGTTCCAGCTNAGGAAGCAGGGNCCGCGGNAGCTGCCGAATCCTCCACTGGNACATGNACAACTGTGTGGACTGATGGACTTACTAGTCTTGATCGTTACAAAGGNCGATGCTACCACATCGAACCTGTTATTGGAGAAGAAAATCAATATTTTTGTTATGTAGCTTATCCTTTAGNCCTTTTTGAAGAAGGCTCTGTTACCAACATGTTTACTTCCATTGTAGGTAATGTATTTGGGTTTAAAGCTCTACGAGCTCTACGCTTGNAGGATTTGCGAATTCCTCCGGCTTATTCCAAAACTTTCCAAGGCCCACCTCACGGTATCCAAGTTNAAAGAGATNAATTGAACAAATATGGACGTCCCCTATTGGGATGTACTATTAAACCAAAATTGGGATTATCCGCAAAAAACTACGGGAGAGCTGTTTATGAATGTCTTCGCGGTGGACTTGATTTTACCAAAGATGATGAAAACGTGAACTCACAACCATTTATGCGGTGGAGAGACCGTTTCCTATTTTGTGCTGAANCCATTTATAAAGCCCAAGCCGAAACAGGTGAAATCAAAGGACATTACTTGAATGCTACTGCAGGTACGTGTGAAGAAATGATCAAAAGAGCCGTATTTGCCAGAGAATTAGGAGTTCCTATCGTAATGCATGACTACTTAACAGGGGGATTCACTGCAAATACTAGCTTGGCTGCNTATTGCCGGGACAACGGTTTACTTCTTCATATTCACCGCCCAATGCATGCCAGTATTGATAGACAGAAGAATCATGGTATGCATTTCCGNGNACTAGCTAANGCATTACGTATGTCCGGCGGAGATCATATTCACGCCGGGACAGTAGTGGGTAAACTCGAAGGTGACCGCCAGCTCACTTTAGGTTTTGTTGATTTACTACGCGATGATTATATTGAAAAAGACCGGAGCCGCGGTATCTTTTTTACTCAAGATTGGGTCTCTATGCCAGGTGTTCTGCCCGTCGCTTCAGGAGGGATTCATGTTTGGCATATGCCTGCCTTGACCGAGATCTTCGGGGATGATTCCGTATTACAGTTCGG-----------------------------------------------------------------------------------------------------------------------------------------------------------------------------------------------------------------------------------------------------------------------------
	'ALIS_Echinodorus_uruguayensis'      ------------------------------------------------AA--AGCAGGTGTTAAAGATTACAAATTGACCTATTATACTCCTGAATATCAAACCAAAGATACTGATATCTTGGCAGCATTCCGAGTAACCCCGCAACCCGGAGTTCCACCTGAAGAAGCAGGGGCCGCAGTAGCTGCCGAATCTTCTACTGGTACATGGACAACTGTGTGGACTGATGGACTTACTAGTCTTGATCGTTACAAAGGACGATGCTACCACATCGAACCTGTTATTGGAGAAGAAAATCAATATTTTTGTTATGTAGCTTATCCCTTAGACCTTTTTGAAGAAGGTTCTGTTACCAACATGTTTACTTCCATTGTAGGTAATGTATTTGGGTTTAAAGCTCTACGAGCTCTACGCTTGGAGGATTTGCGAATTCCTCCTGCTTATTCCAAAACTTTCCAAGGTCCGCCTCACGGTATCCAAGTTGAAAGAGATAAATTAAACAAATATGGCCGTCCCCTATTGGGATGTACTATTAAACCAAAATTGGGATTATCCGCAAAAAACTACGGTAGAGCTGTTTATGAATGTCTTCGCGGTGGACTTGATTTTACCAAAGATGATGAAAACGTGAACTCACAACCATTTATGCGTTGGAGAGACCGTTTCCTATTTTGTGCGGAAGCCATTTATAAAGCGCAAGCCGAAACAGGGGAAATCAAAGGACATTACCTGAATGCTACTGCAGGTACGTGTGAAGAAATGATCAAAAGGGCCGTATTTGCCAGAGAATTGGGAGTTCCTATCGTAATGCATGACTACTTAACGGGGGGATTCACTGCAAATACTAGCTTGGCTGCGTATTGCCGGGACAACGGTTTACTTCTTCATATTCACCGCGCAATGCATGCAGTTATTGATAGACAGAAGAATCATGGTATGCATTTCCGTGTACTAGCTAAAGCATTACGTATGTCCGGCGGAGATCATATTCACGCCGGCACAGTAGTGGGTAAACTGGAAGGTGATCGCCAGCTGACTTTAGGTTTTGTTGATTTACTACGCGATGATTATATTGAAAAAGACCGAAGCCGCGGTATCTTTTTTACTCAAGATTGGGTCTCGATGCCAGGTGTTCTGCCCGTGGCTTCAGGAGGGATTCATGTTTGGCATATGCCTGCCTTGACCGAGATCTTTGGGGATGATTCCG------------------------------------------------------------------------------------------------------------------------------------------------------------------------------------------------------------------------------------------------------------------------------------------
	'ALIS_Helanthium_bolivianum'         --------------------------------------------------------------------TACAAATTGACTTATTATACTCCTGAATATCAAACCAAAGATACTGATATCTTGGCAGCATTCCGAGTAACCCCGCAACCTGGAGTTCCACCTGAGGAAGCAGGGGCCGCCGTAGCGGCCGAATCTTCTACTGGTACATGGACAACCGTGTGGACTGATGGACTTACTAGTCTTGATCGTTACAAAGGACGATGCTACCACATTGAACCTGTTATTGGAGAGGAAAATCAATATTTTTGTTATGTAGCTTATCCTTTAGACCTTTTTGAAGAAGGTTCCGTTACCAACATGTTTACTTCCATTGTAGGTAATGTATTTGGGTTTAAAGCTCTACGAGCTCTACGTTTGGAGGATTTGCGAATTCCTTCTTCTTATTCCAAAACTTTCCAAGGTCCCCCTCATGGTATCCAAGTCGAAAGAGATAAATTGAACAAATATGGCCGTCCCCTATTGGGATGTACTATTAAACCAAAATTAGGATTATCCGCGAAAAACTACGGTAGAGCGGTTTATGAATGTCTTCGTGGTGGACTTGATTTTACTAAAGATGATGAAAACGTGAACTCACAACCATTTATGCGTTGGAGAGACCGTTTCCTATTTTGTGCTGAAGCAATTTATAAAGCGCAGGCTGAAACAGGTGAAATCAAAGGACATTACTTGAATGCTACTGCTGGTACGTGTGAAGAAATGATCAAAAGGGCCGTATTTGCTAGAGAATTAGGAGTTCCTATCGTAATGCATGACTACTTAACAGGGGGATTCACTGCAAATACTAGCTTGGCTGCCTATTGCCGGGACAACGGTTTACTTCTTCATATTCACCGTGCTATGCATGCAGTTATTGATAGACAGAAGAATCATGGTATGCATTTCCGTGTACTAGCTAAAGCATTACGTATGTCCGGCGGAGATCATATTCACTCTGGTACGGTAGTAGGTAAACTGGAAGGTGACCGTCAGCTGACTTTAGGTTTTGTTGATTTACTACGCGACGATTATGTTGAAACAGATCGAAGCCGCGGTATCTTTTTCACTCAAGATTGGGTCTCCATGCCAGGTGTTCTGCCTGTGGCTTCAGGAGGTATTCATGTTTGG----------------------------------------------------------------------------------------------------------------------------------------------------------------------------------------------------------------------------------------------------------------------------------------------------------------------------------
	'ALIS_Helanthium_tenellum'           ------------------------------------GGTGTCGNATTCAA--AGCTGGTGTTAAAGATTNCAAATTGNCTTATTATACTCCTGAATATCAANCCAAAGATACTGATATCTTGGCAGCATTCCGAGTAACCCCGCAACCTGGAGTTCCACCTGAGGAAGCAGGGGCCGCCGTAGCNGCCGAATCTTCTACTGGTACATGGACAACCGTGTGGACTGATGGACTTACTAGTCTTGATCGTTACAAAGGACGATGCTACCACATTGAACCTGTTATTGGAGAGGAAAATCAATATTTTTGTTATGTAGCTTATCCTTTAGACCTTTTTGAAGAAGGTTCCGTTACCAACATGTTTACTTCCATTGTAGGTAATGTATTTGGGTTTAAAGCTCTACGAGCTCTACGTTTGGAGGATTTGCGAATTCCTTCTTCTTATTCCAAAACTTTCCAAGGTCCCCCTCATGGTATCCAAGTCGAAAGAGATAAATTGAACAAATATGGCCGTCCCCTATTGGGATGTACTATTAAACCAAAATTAGGATTATCCGCGAAAAACTACGGTAGAGCGGTTTATGAATGTCTTCGTGGTGGACTTGATTTTACTAAAGATGATGAAAACGTGAACTCACAACCATTTATGCGTTGGAGAGACCGTTTCCTATTTTGTGCTGAAGCAATTTATAAAGCGCAGGCTGAAACAGGTGAAATCAAAGGACATTACTTGAATGCTACTGCTGGTACGTGTGAAGAAATGATCAAAAGGGCCGTATTTGCTAGAGAATTAGGAGTTCCTATCGTAATGCATGACTACTTAACAGGGGGATTCACTGCAAATACTAGCTTGGCTGCCTATTGCCGGGACAACGGTTTACTTCTTCATATTCACCGTGCTATGCATGCAGTTATTGATAGACAGAAGAATCATGGTATGCATTTCCGTGTACTAGCTAAAGCATTACGTATGTCCGGCGGAGATCATATTCACTCTGGTCCGGTAGTAGGTAAACTGGAAGGTGACCGTCAGCTGACTTTAGGTTTTGTTGATTTACTACGCGACGATTATGTTGAAACAGATCGAAGCCGCGGTATCTTTTTCACTCAAGATTGGGTCTCCATGCCAGGTGTTCTGCCTGTGGCTTCAGGAGGTATTCATGTTTGGCATATGCCGGCCTTGACCGAGATCTTTGGAGATGATTCCGTATTACAGTTCGG-----------------------------------------------------------------------------------------------------------------------------------------------------------------------------------------------------------------------------------------------------------------------------
	'ALIS_Hydrocleys_martii'             ---------------------------------------GTTGGATTCAA--AGCTGGTGTTAAAGATTACAAATTGACTTATTATACTCCTGAATATCAAACAAAAGATACTGATATCTTGGCAGCATTCCGAGTAACCCCGCAACCCGGAGTTCCACCTGAGGAAGCAGGGGCCGCAGTAGCTGCCGAATCTTCTACTGGTACATGGACAACCGTGTGGACTGATGGACTTACTAGTCTAGATCGTTACAAAGGACGATGCTACCACATCGAGCCTGTTATTGGGGAGGAAAATCAATATTTTTGTTATGTAGCTTATCCTTTGGACCTTTTTGAAGAGGGTTCCGTTACCAACATGTTTACTTCCATTGTAGGTAATGTATTTGGGTTTAAAGCTCTACGAGCTCTACGTTTGGAGGATTTGCGAATTCCTCCTGCTTATTCCAAAACTTTCCAAGGTCCACCTCATGGTATCCAGGTTGAAAGAGATAAATTGAACAAATACGGCCGTCCCCTATTGGGATGTACTATTAAACCAAAATTGGGATTATCCGCGAAAAACTACGGTAGAGCAGTTTATGAATGTCTTCGTGGTGGACTTGATTTTACCAAAGATGATGAAAACGTGAACTCACAACCATTTATGCGTTGGAGAGACCGTTTCCTATTTTGTGCTGAAGCAATTTATAAAGCGCAAGCCGAAACAGGTGAAATCAAAGGACATTACTTGAATGCTACTGCGGGTACGTGTGAAGAAATGATCAAAAGGGCTGTATTTGCCAGAGAATTGGGAGTTCCTATCGTAATGCATGACTACTTAACAGGTGGATTCACTGCAAATACTAGCTTGGCTGCGTATTGCCGAGACAATGGTTTACTTCTTCATATTCACCGCGCAATGCATGCAGTTATTGATAGACAGAAGAATCATGGTATGCATTTCCGTGTACTAGCTAAAGCATTACGTATGTCCGGCGGAGATCATATTCACGCTGGTACAGTAGTGGGTAAACTGGAAGGTGACCGTCAGCTGACTTTAGGTTTTGTTGATTTACTACGCAACGATTATATTGAAAAAGACCGAAGCCGCGGTATCTTTTTCACTCAAGATTGGGTCTCTATGCCAGGTGTTATACCTGTGGCTTCAGGAGGTATTCATGTTTGGCATATGCCTGCCTTGACCGAGATCTTTGGAGATGATTCCGTATTACAGTTCGGCGGAGGAACTTTAGGACACCCTTGGGGCAATGCGCCTGGTGCAGTAGCTAACCGAGTGGCTTTAGAAGCATGCGTACAAGCTCGTAATGAAGGGCGTGATTTAGCTTCTGAGGGTAATGAAATTATCCGTGAAGCTTGCAAATGGAGCCCTGAGCTTGCTGCTGCT-------------------------------------------------------------------------------------------------------
	'ALIS_Hydrocleys_nymphoides'         ------------------------------------GGTGTTGGATTCAA--AGCTGGTGTTAAAGATTACAAATTGACTTATTATACTCCTGAATATCAAACAAAAGATACTGATATCTTGGCAGCATTCCGAGTAACCCCGCAACCCGGAGTTCCACCTGAGGAAGCAGGGGCCGCAGTAGCTGCCGAATCTTCTACTGGTACATGGACAACCGTGTGGACTGATGGACTTACTAGTCTAGATCGTTACAAAGGACGATGCTACCACATCGAGCCTGTTATTGGGGAGGAAAATCAATATTTTTGTTATGTAGCTTATCCTTTGGACCTTTTTGAAGAAGGTTCCGTTACCAACATGTTTACTTCCATTGTAGGTAATGTATTTGGGTTTAAAGCTCTACGAGCTCTACGTTTGGAGGATTTGCGAATTCCTCCTGCTTATTCCAAAACTTTCCAAGGTCCACCTCACGGTATCCAGGTTGAAAGAGATAAATTGAACAAATACGGCCGTCCTCTATTGGGATGTACTATTAAACCAAAATTGGGATTATCCGCGAAAAACTACGGTAGAGCAGTTTATGAATGTCTTCGTGGTGGACTTGATTTTACCAAAGATGATGAAAACGTGAACTCACAACCATTTATGCGTTGGAGAGACCGTTTCCTATTTTGTGCTGAAGCAATTTATAAAGCGCAAGCCGAAACAGGTGAAATCAAAGGACATTACTTGAATGCTACTGCGGGTACGTGTGAAGAAATGATCAAAAGGGCTGTATTTGCCAGAGAATTGGGAGTTCCCATCGTAATGCATGACTACTTAACAGGTGGATTCACTGCAAATACTAGCTTGGCTGCGTATTGCCGAGACAATGGTTTACTTCTTCATATTCACCGCGCAATGCATGCAGTTATTGATAGACAGAAGAATCACGGTATGCATTTCCGTGTACTAGCTAAAGCATTACGTATGTCCGGCGGTGATCATATTCACTCTGGTACAGTAGTGGGTAAACTGGAAGGTGACCGTCAGCTGACTTTAGGTTTTGTTGATTTACTACGCAACGATTATATTGAAAAAGACCGAAGCCGCGGTATCTTTTTCACTCAAGATTGGGTCTCTATGCCAGGTGTTCTGCCTGTGGCTTCAGGGGGTATTCATGTTTGGCATATGCCTGCCTTGACCGAGATATTTGGAGATGATTCCGTATTACAGTTCGGC----------------------------------------------------------------------------------------------------------------------------------------------------------------------------------------------------------------------------------------------------------------------------
	'ALIS_Limnocharis_flava'             A---------TGTCACCACAAACAGAGACTAAAACAGGTGTTGGATTCCA--AGCAGGTGTAAAAGATTACAAATTAACTTATTATACTCCTGAATATCAAACAAAAGATACTGATATCTTGGCAGCATTCCGAGTAACCCCGCAACCCGGGGTTCCACCTGAGGAAGCTGGGGCCGCAGTAGCCGCCGAATCCTCGACCGGTACATGGACAACTGTGTGGACTGATGGACTTACTAGTCTGGATCGTTACAAAGGACGATGCTACCACATCGAGCCTGTTATTGGAGAGGAAAATCAATATTTTTGTTATGTAGCTTATCCTTTGGACCTTTTTGAAGAAGGTTCCGTTACCAACATGTTTACTTCCATTGTGGGTAATGTATTTGGCTTTAAAGCTCTACGAGCTCTACGTTTAGAGGATTTGCGAATTCCGTCTTCTTATTCCAAAACTTTCCAAGGCCCACCTCATGGTATCCAAGTTGAAAGAGATAAATTGAATAAATACGGACGTCCCCTATTGGGATGTACTATTAAACCGAAATTGGGATTATCCGCGAAAAACTACGGTCGGGCGGTTTATGAATGTCTTCGTGGTGGACTTGATTTTACCAAAGATGATGAAAACGTTAACTCACAACCATTCATGCGTTGGAGAGACCGTTTCCTATTTTGTGCTGAAGCAATTTATAAAGCCCAAGCCGAAACAGGTGAAATCAAAGGACATTACTTGAATGCTACCGCGGGTACGTGTGAAGAAATGATCAAAAGGGCCGTCTTTGCCAGAGAATTAGGGGTTCCTATCGTAATGCATGACTACTTAACAGGGGGGTTCACTGCAAATACTAGCTTGGCTGCCTATTGCCGAGACAATGGGTTACTTCTTCATATTCACCGCGCAATGCATGCTGTTATTGATAGACAGAAGAATCACGGTATGCATTTCCGTGTACTGGCTAAAGCATTACGTATGTCCGGCGGAGATCATATTCACTCTGGTACAGTAGTAGGTAAACTGGAAGGTGACCGTCAGCTGACTTTAGGTTTTGTTGATTTATTACGCAATGATTATATTGAAAAAGACCGAAGCCGCGGTATCTTTTTCACTCAAGATTGGGTCTCCATGCCAGGTGTTCTGCCTGTGGCTTCGGGAGGTATTCATGTTTGGCATATGCCTGCCTTGACCGAAATCTTTGGAGATGATTCCGTATTACAGTTCGGCGGAGGAACTTTAGGACACCCTTGGGGAAATGCACCCGGTGCAGTAGCTAATCGAGTGGCTTTAGAAGCATGCGTAAAAGCTCGTAATGAAGGGCGTGATTTAGCTTCTCAAGGTAATCAAATTATCCGTGAAGCTGGCAAATGGAGCCCTGAGCTTTCCATTGCTTCTGAAGTGTGGAAGGAAATCAAATT-----------------------------------------------------------------------------
	'ALIS_Limnophyton_angolense'         ------------------------------------GGTGTAGGATTCAA--AGCTGGTGTTAAAGATTATAAATTAACTTATTATACTCCGGAATATCAAACCAAAGATACTGATATCTTGGCAGCATTCCGAGTAACCCCACAACCTGGAGTTCCACCTGAGGAAGCAGGGGCCGCAGTAGCTGCCGAATCCTCTACTGGTACATGGACAACCGTGTGGACTGATGGACTTACTAGCCTTGACCGTTACAAGGGGCGATGCTACCACATCGAACCTGTCATTGGAGAGGAAAATCAATATTTTTGTTATGTCGCTTATCCTTTAGACCTTTTTGAAGAAGGCTCTGTTACCAACATGTTTACTTCCATCGTAGGTAATGTATTTGGGTTTAAAGCGCTACGAGCCCTACGCTTGGAAGATTTGCGAATTCCTCCTGCTTATTCCAAAACTTTCCAAGGTCCACCTCACGGTATCCAAGTGGAAAGAGAGAAATTGAACAAATATGGCCGTCCCCTATTAGGATGTACTATTAAACCAAAATTGGGATTATCCGCGAAAAACTACGGGAGAGCGGTTTATGAATGTCTTCGTGGTGGACTTGATTTTACCAAAGATGATGAAAACGTGAACTCACAACCATTTATGCGTTGGAGAGACCGTTTCCTATTTTGTGCTGAAGCAATTTATAAAGCGCAAGCCGAAACAGGTGAAATCAAAGGACATTACTTG-------------------------------------------------------------------------------------------------------------------------------------------------------------------------------------------------------------------------------------------------------------------------------------------------------------------------------------------------------------------------------------------------------------------------------------------------------------------------------------------------------------------------------------------------------------------------------------------------------------------------------------------------------------------------------------------------------------------------------------------------------------------------------------
	'ALIS_Luronium_natans'               ------------------------------------GGTGTTGGATTCAA--AGCTGGTGTTAAAGATTACAAATTGACTTATTATACTCCTGAATATCAAACCAAAGATACTGATATCTTGGCAGCATTCCGAGTAACTCCGCAACCGGGAGTTCCACCTGAGGAAGCAGGTGCCGCAGTAGCTGCCGAATCTTCTACTGGTACATGGACAACTGTGTGGACTGATGGACTTACTAGTCTGGATCGTTACAAAGGACGATGCTACCACATCGAACCCGTTATTGGAGAGGAAAATCAATATTTTTGTTATGTAGCTTATCCTTTAGACCTTTTTGAAGAAGGTTCTGTTACCAACATGTTTACTTCCATTGTAGGTAATGTATTTGGGTTTAAAGCTCTACGAGCTCTACGTTTGGAGGATTTGCGAATTCCTCCTGCTTATTCCAAAACTTTCCAAGGTCCACCTCACGGTATCCAAGTTGAAAGAGATAAATTGAATAAATATGGTCGTCCCCTATTGGGATGTACTATTAAACCAAAATTGGGATTATCCGCGAAAAACTACGGTAGAGCGGTTTATGAATGTCTTCGTGGTGGACTTGATTTTACCAAAGATGATGAAAACGTGAACTCACAACCATTTATGCGTTGGAGAGACCGTTTCCTATTTTGTGCTGAAGCAATTTATAAATCACAAGCCGAAACAGGTGAAATCAAAGGACATTACTTGAATGCTACTGCAGGTACGTGTGAAGAAATGATCAAAAGAGCCGTATTTGCCAGAGAATTGGGAGTTCCTATCGTAATGCATGACTACTTAACAGGGGGATTCACTGCAAATACTACCTTGGCATCGTATTGCCGTGACAACGGTTTACTTCTTCATATTCACCGCGCAATGCATGCGGTTATCGATAGACAGAAGAATCATGGTATGCATTTCCGTGTACTAGCTAAAGCATTACGTATGTCCGGCGGAGATCATATTCACTCTGGTACAGTAGTTGGTAAACTGGAAGGTGACCGTCAGCTGACTTTAGGTTTTGTTGATTTACTACGCGATGATTATATTGAAAAAGACCGAAGCCGCGGTATCTTTTTCACTCAAGATTGGGTGTCTATGCCGGGTGTTCTGCCTGTAGCTTCAGGTGGTATTCATGTTTGGCATATGCCTGCCTTGACCGAGATCTTTGGAGATGATTCCGTATTACAGTNNNNN----------------------------------------------------------------------------------------------------------------------------------------------------------------------------------------------------------------------------------------------------------------------------
	'ALIS_Ranalisma_humile'              ------------------------------------GGTGTTGGATTCAA--AGCTGGTGTTAAAGATTACAAATTGACTTATTATACTCCTGAATATCAAACCAAAGATACTGATATCTTGGCAGCATTCCGAGTAACCCCGCAACCCGGAGTTCCACCTGAGGAAGCAGGGGCCGCAGTAGCTGCCGAATCCTCTACCGGTACATGGACAACTGTGTGGACTGATGGACTTACTAGTCTTGACCGTTACAAAGGACGATGCTACCACATCGAACCTGTTATTGGAGAGGAAAATCAATATTTTTGTTATGTAGCTTATCCTTTAGACCTTTTTGAAGAAGGTTCTGTTACCAACATGTTTACTTCCATTGTAGGTAATGTATTTGGGTTTAAAGCTCTACGCGCTCTACGTTTGGAGGATTTGCGAATTCCTCCTGCTTATTCCAAAACTTTCCAAGGTCCACCTCACGGTATCCAAGTTGAAAGAGATAAATTGAACAAATATGGCCGTCCCCTATTGGGATGTACTATTAAACCAAAATTGGGATTATCCGCGAAAAACTACGGTAGAGCGGTTTATGAATGTCTTCGTGGTGGACTTGATTTTACCAAAGATGATGAAAACGTGAACTCACAACCATTTATGCGTTGGAGAGACCGTTTCCTATTTTGTGCTGAAGCAATTTATAAAGCGCAAGCCGAAACAGGTGAAATCAAAGGGCATTACTTGAATGCTACTGCAGGTACGTGTGAAGAAATGATCAAAAGGGCCGTATTTGCCAGAGAATTGGGAGTTCCTATTGTAATGCATGACTACTTAACAGGGGGATTCACTGCAAATACTAGCTTGGCTGCGTATTGCCGAGACAACGGTTTACTTCTTCATATTCACCGCGCAATGCATGCAGTTATTGATAGACAGAAGAATCATGGTATGCATTTCCGTGTACTAGCTAAAGCATTACGTATGTCCGGCGGAGATCATATTCACTCTGGTACAGTAGTAGGTAAACTGGAAGGTGACCGTCAGCTTACTTTAGGTTTTGTTGATTTACTACGCGATGATTATATTGAAACAGACCGAAGCCGCGGTATCTTTTTCACCCAAGATTGGGTCTCTATGCCAGGTGTTCTGCCTGTGGCTTCAGGAGGTATTCATGTTTGGCATATGCCTGCCTTGACCGAGATCTTTGGAGATGATTCCGTATTACAGTTCGGC----------------------------------------------------------------------------------------------------------------------------------------------------------------------------------------------------------------------------------------------------------------------------
	'ALIS_Ranalisma_rostratum'           -----------------------------------RGGTGTTGGATTCAA--AGCTGGTGTTAAAGATTATAAATTAACTTATTATACTCCTGAATATCAAACCAAAGATACTGATATCTTGGCAGCATTCCGAGTAACACCACAACCGGGAGTTCCACCTGAGGAAGCAGGTGCCGCAGTAGCTGCCGAATCCTCTACTGGTACATGGACAACCGTGTGGACTGATGGACTTACTAGTCTTGATCGTTACAAAGGACGATGCTACCACATCGAACCTGTTATTGGAGAGGAAAATCAATATTTTTGTTATGTAGCTTATCCTTTAGACCTTTTTGAAGAAGGTTCTGTTACCAACATGTTTACTTCCATTGTAGGTAATGTATTTGGGTTTAAAGCTCTACGAGCTCTACGTTTGGAAGATTTGCGAATTCCTCCTGCTTATTCCAAAACTTTCCAAGGTCCACCTCACGGTATCCAAGTTGAAAGAGATAAATTGAACAAATATGGCCGTCCCCTATTGGGATGTACTATTAAACCAAAATTGGGATTATCCGCGAAAAACTACGGTAGAGCGGTTTATGAATGTCTTCGTGGTGGACTTGATTTTACCAAAGATGATGAAAACGTGAACTCACAACCATTTATGCGTTGGAGAGACCGTTTCCTATTTTGTGCTGAAGCGATTTATAAATCGCAAGCCGAAACAGGTGAAATCAAAGGACATTACTTGAATGCTACTGCAGGTACGTGTGAAGAAATGATCAAAAGAGCTGTATTTGCTAGAGAATTGGGAGTTCCTATTGTAATGCACGACTATTTAACAGGGGGATTCACTGCAAATACTAGCTTGGCTGCGTATTGCCGTGACAACGGTTTACTTCTTCATATTCACCGGGCAATGCATGCAGTTATTGATAGACAGAAGAATCATGGTATGCATTTCCGTGTACTAGCTAAAGCATTGCGTATGTCCGGCGGAGATCATATTCACTCTGGTACAGTAGTTGGTAAACTGGAAGGTGACCGTCAGTTTACTTTAGGTTTTGTTGATTTACTACGCGATGATTATATTGAAAAAGACCGAAGCCGCGGTATCTTTTTCACCCAAGATTGGGTGTCTATGCCAGGTGTTCTGCCTGTGGCTTCAGGAGGTATTCATGTTTGGCATATGCCTGCCTTGACCGAGATCTTTGGAGATGATTCCGTATTACAGT---------------------------------------------------------------------------------------------------------------------------------------------------------------------------------------------------------------------------------------------------------------------------------
	'ALIS_Sagittaria_latifolia'          -----------------------------------GGGTGTAGGATTCAA--AGCTGGTGTTAAAGATTATAAATTAACTTATTATACTCCAGAATATCAAACCAAAGATACTGATATCCTGGCAGCATTCCGAGTAACACCACAACCTGGAGTTCCACCTGAGGAAGCAGGGGCTGCAGTAGCTGCCGAATCTTCTACCGGTACATGGACAACCGTGTGGACTGATGGACTTACTAGTCTTGACCGTTACAAGGGGCGATGTTACCACATCGAACCCGTCATTGGAGAGGAAAATCAATATTTTTGCTATGTTGCTTATCCTTTAGACCTTTTTGAAGAAGGTTCCGTTACCAACATGTTTACTTCCATTGTGGGTAATGTGTTTGGGTTTAAAGCGCTACGAGCTCTACGCTTGGAAGATTTGCGAATTCCTCCTGCTTATTCCAAAACTTTCCAAGGTCCACCTCACGGTATCCAAGTGGAAAGAGATAAATTGAACAAATATGGCCGTCCCCTATTAGGATGTACAATTAAACCAAAATTGGGATTATCCGCGAAAAACTACGGGAGAGCGGTTTATGAATGTCTTCGTGGTGGACTTGATTTTACCAAAGATGATGAAAACGTGAACTCACAACCATTTATGCGTTGGAGAGACCGTTTCCTATTTTGTGCTGAAGCAATTTATAAGGCGCAAGCCGAAACAGGTGAAATCAAAGGACATTACTTGAATGCTACTGCAGGTACGTGTGAAGAAATGATCAAAAGGGCCGTATTTGCCAGAGAATTGGGAGTTCCTATCGTAATGCATGACTATTTAACGGGGGGATTCACTGCAAATACTAGCTTGGCTTCGTATTGCCGAGACAACGGTTTACTTCTTCATATTCACCGCGCAATGCATGCAGTTATTGATAGACAGAAGAATCATGGTATGCATTTCCGTGTACTAGCTAAAGCATTACGTATGTCTGGCGGAGATCATATTCACGCCGGTACAGTAGTGGGTAAACTGGAAGGTGACCGTCAGCTGACTTTAGGTTTTGTTGATTTACTACGCGATGATTATATTGAAATAGACCGAGGCCGCGGTATCTTTTTCACTCAAGATTGGGTCTCTATGCCAGGTGTTCTGCCTCTGGCTTCAGGAGGTATTCATGTTTGGCATATGCCTGCCTTGACCGAGATCTTTGGAGATGATTCCGTATTACAGTTCGGT----------------------------------------------------------------------------------------------------------------------------------------------------------------------------------------------------------------------------------------------------------------------------
	'ALIS_Sagittaria_lichuanensis'       A---------TGTCACCACAAACGGAGACTAAAACTGGTGTAGGATTCAA--AGCTGGTGTTAAAGATTATAAATTAACTTATTATACTCCAGAATATCAAACCAAAGATACTGATATCCTGGCAGCATTCCGAGTAACACCACAACCTGGAGTTCCACCTGAGGAAGCAGGGGCTGCAGTAGCTGCCGAATCCTCTACCGGTACATGGACAACCGTGTGGACTGATGGACTTACTAGTCTTGACCGTTACAAGGGGCGATGTTACCACATCGAACCCGTCATTGGGGAGGAAAATCAATATTTTTGCTATGTTGCTTATCCTTTAGACCTTTTTGAAGAAGGCTCTGTTACCAACATGTTTACTTCCATTGTGGGTAATGTGTTTGGGTTTAAAGCGCTACGAGCTCTACGCTTGGAAGATTTACGAATTCCTCCTTCTTATTCCAAAACTTTCCAAGGTCCACCTCACGGTATCCAAGTGGAAAGAGATAAATTGAACAAATATGGCCGTCCCCTATTAGGATGTACAATTAAACCAAAATTGGGATTATCCGCGAAAAACTACGGGAGAGCCGTTTATGAATGTCTTCGTGGTGGACTTGATTTTACCAAAGATGATGAAAACGTGAACTCACAACCATTTATGCGTTGGAGAGACCGTTTCCTATTTTGTGCTGAAGCCATTTATAAGGCGCAAGCCGAAACAGGTGAAATCAAAGGACATTACTTGAATGCTACTGCAGGTACGTGTGAAGAAATGATCAAAAGGGCCGTATTTGCCCGAGAATTGGGAGTTCCTATCGTAATGCATGACTATTTAACGGGGGGATTCACTGCAAATACTAGCTTGGCTTCGTATTGCCGAGACAACGGGTTACTTCTTCATATTCACCGCGCAATGCATGCAGTTATTGATAGACAGAAGAATCATGGTATGCATTTCCGTGTACTAGCTAAAGCATTACGTATGTCCGGCGGAGATCATATTCACGCCGGTACAGTAGTGGGTAAACTGGAAGGTGACCGTCAGCTGACTTTAGGTTTTGTTGATTTACTACGCGATGATTATATTGAAACAGACCGAAGCCGCGGTATCTTTTTCACTCAAGATTGGGTCTCTATGCCAGGTGTTCTGCCTGTGGCTTCAGGAGGGATTCATGTTTGGCATATGCCTGCCTTGACCGAGATCTTTGGAGATGATTCCGTATTACAGTTCGGCGGAGGAACTTTAGGACACCCTTGGGGAAATGCACCTGGTGCCGTAGCTAACCGAGTGGCTTTAGAAGCATGTGTAAAAGCTCGTAATGAAGGGCGTGATTTAGCTTCTCAAGGTATTGAAATTATTCGTGAAGCTGGAAAATGGAGCCCTGAGCTTGGCGCTGCTTGTGAAGTGTGGAAGGAAATCAAATTCGA--------------------------------------------------------------------------
	'ALIS_Sagittaria_montevidensis'      A---------TGTCACCACAAACGGAGACTAAAACAGGTGTAGGGTTCAA--AGCTGGTGTTAAGGATTATAAATTAACTTATTATACTCCAGAATATCAAACCAAAGATACGGATATCCTGGCAGCATTCCGAGTAACCCCACAACCCGGAGTTCCACCTGAGGAAGCAGGGGCTGCAGTAGCTGCCGAATCCTCTACCGGTACCTGGACAACCGTGTGGACTGATGGACTTACTAGTCTTGACCGTTACAAGGGGCGATGTTACCACATCGAACCTGTCATTGGAGAAGAAAATCAATATTTTTGCTATGTTGCTTATCCTTTAGACCTTTTTGAAGAAGGCTCTGTTACCAATATGTTTACTTCCATTGTAGGTAATGTGTTTGGGTTTAAAGCGCTACGAGCTCTACGCTTGGAAGATTTGCGAATCCCTCCTGCTTATTCTAAAACTTTCCAAGGTCCACCTCATGGTATCCAAGTGGAAAGAGATAAATTGAACAAATATGGCCGTCCCCTATTAGGATGTACAATTAAACCAAAATTGGGATTATCCGCGAAAAACTACGGGAGAGCAGTTTATGAATGTCTTCGTGGTGGACTTGATTTTACCAAAGATGATGAAAACGTGAACTCACAACCATTTATGCGTTGGAGAGACCGTTTCCTATTTTGTGCTGAAGCAATTTATAAAGCGCAAGCCGAAACAGGTGAAATCAAAGGACATTACTTGAATGCTACTGCAGGTACGTGTGAAGAAATGATCAAAAGGGCCGTATTTGCCAGAGAATTGGGAGTTCCTATCGTAATGCATGACTATTTAACGGGGGGATTCACTGCAAATACTAGCCTGGCTTCGTATTGCCGAGACAACGGTTTACTTCTTCATATTCACCGCGCAATGCATGCAGTTATTGATAGACAGAAGAATCATGGTATGCATTTCCGTGTACTAGCTAAAGCATTACGTATGTCCGGCGGAGATCATATTCACTCCGGTACAGTAGTGGGTAAACTGGAAGGTGACCGTCAGCTGACTTTAGGTTTTGTTGATTTACTACGCGATGATTATATTGAAATAGACCGAAGCCGCGGTATCTTTTTCACTCAAGATTGGGTCTCTATGCCGGGTGTTCTGCCTGTGGCTTCAGGAGGTATTCATGTTTGGCATATGCCTGCCTTGACCGAGATCTTTGGAGATGATTCTGTATTACAGTTCGGCGGAGGAACTTTAGGACACCCTTGGGGAAATGCACCTGGTGCAGTAGCTAACCGAGTGGCTTTAGAAGCATGTGTAAAAGCTCGTAATGAAGGGCGTGATTTAGCTTCTGAGGGGAATGAAATTATCCGTCAAGCCGGCAAATGGAGTCCTGAGCTTGGCGCTGCTTGTGAAGTGTGGAAGGAAATCAAATT-----------------------------------------------------------------------------
	'ALIS_Sagittaria_subulata'           ------------------------------------------------------CTGGTGTTAAAGATTATAAATTGACTTATTATACTCCTGAATATCAAACCAAAGATACTGATATCCTGGCAGCATTCCGAGTAACACCACAACCTGGAGTTCCACCTGAGGAAGCAGGGGCTGCAGTAGCTGCCGAATCTTCTACCGGTACATGGACAACCGTGTGGACTGATGGACTTACTAGTCTTGACCGTTACAAAGGACGATGTTACCACATCGAACCTGTCATTGGAGAGGAAAATCAATATTTTTGCTATGTAGCTTATCCTTTAGACCTTTTTGAAGAAGGTTCCGTTACCAACATGTTTACTTCCATTGTAGGTAATGTATTTGGGTTTAAAGCGCTACGAGCTCTACGCTTGGAAGATTTGCGAATTCCTCCTGCTTATTCCAAAACTTTCCAAGGTCCACCTCACGGTATCCAAGTGGAAAGAGATAAATTGAACAAATATGGTCGTCCCCTATTAGGATGTACTATTAAACCAAAATTGGGATTATCTGCGAAAAACTACGGTAGAGCGGTTTATGAATGTCTTCGTGGTGGACTTGATTTTACCAAAGATGATGAAAACGTGAACTCACAACCATTTATGCGTTGGAGAGACCGTTTCCTATTTTGTGCTGAAGCAATTTATAAGTCGCAAGCCGAAACAGGTGAAATCAAAGGACATTACTTGAATGCTACTGCAGGTACGTGTGAAGAAATGATCAAAAGGGCCGTATTTGCCAGAGAATTGGGAGTTCCTATCGTAATGCATGACTATTTAACGGGGGGATTCACTGCAAATACTAGCTTGGCTTCGTATTGCCGAGACAACGGTTTACTTCTTCATATTCACCGCGCAATGCATGCAGTTATTGATAGACAGAAGAATCATGGTATGCATTTCCGTGTACTAGCTAAAGCATTACGTATGTCTGGCGGAGATCATATTCACGCCGGTACAGTAGTGGGTAAACTGGAAGGTGACCGTCAGCTGACTTTAGGTTTTGTTGATTTACTACGCGATGATTATATTGAAATAGACCGAGGCCGCGGTATCTTTTTCACTCAAGATTGGGTCTCTATGCCAGGTGTTCTGCCTCTGGCTTCAGGAGGTATTCATGTTTGGCATATGCCTGCCTTGACC----------------------------------------------------------------------------------------------------------------------------------------------------------------------------------------------------------------------------------------------------------------------------------------------------------------
	'ALIS_Wiesneria_triandra'            ------------------------------------GGTGTAGGATTCAA--AGCTGGTGTTAAAGATTATAAATTAACTTATTATACTCCTGAATATCAAACCAAAGATACTGATATCTTGGCAGCATTCCGAGTAACCCCACAACCTGGAGTTCCACCTGAGGAAGCAGGGGCCGCAGTAGCTGCCGAATCCTCTACCGGTACATGGACAACCGTGTGGACTGATGGACTTACTAGTCTTGACCGTTACAAGGGGCGATGCTACCACATCGAACCTGTCATTGGAGAGGAAAATCAATATTTTTGTTATGTCGCTTATCCTTTAGACCTTTTTGAAGAAGGCTCTGTTACCAACATGTTTACTTCCATCGTAGGTAATGTATTTGGGTTTAAAGCGCTACGAGCCCTACGCTTGGAAGATTTGCGAATTCCTCCTGCTTATTCCAAAACTTTCCAAGGTCCACCTCACGGTATCCAAGTGGAAAGAGATAAATTGAACAAATATGGACGTCCCCTATTAGGATGTACTATTAAACCAAAATTGGGATTATCCGCGAAAAAGTACGGGAGAGCGGTTTATGAATGTCTTCGTGGTGGACTTGATTTTACCAAAGATGATGAAAACGTGAACTCACAACCATTTATGCGTTGGAGAGACCGTTTCCTATTTTGTGCTGAAGCAATTTATAAAGCGCAAGCCGAAACAGGTGAAATCAAAGGACATTACTTGAATGCTACTGCGGGTACGTGTGAAGAAATGATCAAAAGGGCCGTATTTGCCAGAGAATTGGGAGTTCCTATCGTAATGCATGACTACTTAACGGGGGGATTCACTGCAAATACTAGCTTGGCTGCGTATTGCCGAGACAACGGTTTACTTCTTCATATTCACCGCGCAATGCATGCAGTTATTGATAGACAGAAGAATCATGGTATGCATTTCCGTGTACTAGCTAAAGCATTACGTATGTCCGGCGGAGATCATATTCACGCCGGTACAGTAGTGGGTAAACTGGAAGGTGACCGTCAGCTGACTTTAGGTTTTGTTGATTTACTACGCGATGATTATATTGAAACAGACCGAAGCCGCGGTATCTTTTTCACTCAAGATTGGGTCTCTATGCCAGGTGTTCTGCCTGTGGCTTCAGGAGGTATTCATGTTTGGCATATGCCTGCCTTGACCGAGATCTTTGGAGATGATTCCGTATTACAGTTCGGT----------------------------------------------------------------------------------------------------------------------------------------------------------------------------------------------------------------------------------------------------------------------------
	'APON_Aponogeton_abyssinicus'        A---------TGTCACCACAAACAGAGACTAAAGCGAGTGCTGGATTCAA--AGCTGGTGTTAAAGATTACAAATTGACTTATTATACTCCTGAATATGAAACCAAGGATACTGATATCTTGGCAGCATTTCGAGTAACTCCTCAACCCGGAGTTCCACCTGAAGAAGCAGGGGCCGCAGTTGCTGCCGAATCTTCTACTGGTACATGGACAACTGTGTGGACTGATGGACTTACTAGCTTGGATCGCTACAAAGGACGATGCTACTACATCGAGCCCGTTGTCGGGGAGGAAAGTCAATTTATTGCTTATGTAGCTTATCCTTTAGACCTTTTTGAAGAAGGTTCCGTTACCAACATGTTTACTTCCATTGTGGGTAATGTATTTGGATTCAAAGCTCTACGAGCTCTACGTCTGGAGGATTTGCGAATTCCTCCTGCTTATTCCAAAACTTTCCAAGGCCCACCCCATGGTATCCAAGTTGAGAGAGATAAATTGAACAAGTATGGTCGTCCCCTATTGGGATGTACTATTAAACCAAAATTGGGATTATCCGCGAAAAACTACGGTAGAGCGGTTTATGAATGTCTACGTGGTGGACTTGATTTTACCAAAGATGATGAGAACGTGAACTCACAACCATTTATGCGTTGGAGAGACCGTTTCCTATTTTGTGCCGAAGCTATTTATAAAGCACAAGCCGAAACAGGTGAAATCAAAGGACATTACTTAAATGCGACTGCGGGTACATGTGAAGAAATGATCAAAAGGGCCGTATTTGCCAGAGAATTGGGAGTTCCTATCGTAATGCATGACTACTTAACAGGGGGATTCACTGCAAATACCAGCTTGGCGCATTATTGCCGGGACAACGGTTTACTTCTTCACATTCACCGCGCAATGCATGCGGTTATTGATAGACAGAAAAATCATGGTATGCATTTTCGTGTACTAGCTAAAGCATTACGTATGTCTGGTGGAGATCATATTCACTCTGGTACAGTAGTAGGTAAACTGGAAGGTGAACGTGAGATGACTTTGGGTTTTGTTGATTTACTACGCGATGATTTTATTGAAAAAGACCGAAGCCGCGGTATTTTCTTCACTCAAGATTGGGTCTCTATGCCAGGTGTTCTACCTGTGGCTTCAGGGGGTATTCATGTTTGGCATATGCCTGCCCTGACCGAGATCTTTGGAGATGATTCTGTACTACAGTTCGGCGGAGGAACTTTAGGACACCCTTGGGGCAATGCACCTGGTGCTGTAGCTAATCGAGTGGCTTTAGAAGCGTGTGTACAAGCTCGTAATGAAGGGCGTGACCTCGCTAGTGAAGGTAATGAAATTATCCGTGAAGCTAGCAAATGGAGCCCGGAACTTGCCGCTGCTTGTGAAGTATGGAAAGAGATCAAATT-----------------------------------------------------------------------------
	'APON_Aponogeton_distachyos'         A---------TGTCACCACAAACAGAGACTAAAGCAAGTGCTGGATTCAA--AGCTGGTGTTAAAGATTACAAATTAACTTATTATACTCCTGAATATGAAACCAAAGATACTGATATCTTGGCAGCATTTCGAGTAACTCCTCAACCCGGAGTTCCACCTGAAGAAGCAGGGGCCGCAGTTGCTGCCGAATCTTCTACTGGTACATGGACAACTGTGTGGACTGATGGACTTACTAGCTTGGATCGCTACAAAGGACGATGCTACTACATCGAGCCCGTTGTCGGGGAGGAAAATCAATTTATTGCTTATGTAGCTTATCCTTTAGACCTTTTTGAAGAAGGTTCCGTTACCAACATGTTTACTTCCATTGTGGGTAATGTATTTGGATTCAAAGCTCTACGAGCTCTACGTCTGGAGGATTTGCGAATTCCTCCTGCTTATTCCAAAACTTTCCAAGGCCCACCCCATGGTATCCAAGTTGAGAGAGATAAATTGAACAAGTATGGTCGTCCCCTATTGGGATGTACTATTAAACCAAAATTGGGATTATCCGCGAAAAACTACGGTAGAGCGGTTTATGAATGTCTACGTGGTGGACTTGATTTTACCAAAGATGATGAGAACGTGAACTCACAACCATTTATGCGTTGGAGAGACCGTTTCCTATTTTGTGCCGAAGCTATTTATAAAGCACAAGCCGAAACAGGTGAAATCAAAGGACATTACTTAAATGCTACTGCGGGTACATGTGAAGAAATGATCAAAAGGGCCGTATTTGCCAGAGAATTGGGAGTTCCTATCGTAATGCATGACTACTTAACAGGGGGATTCACTGCAAATACCAGCTTGGCGCATTATTGCCGGGACAACGGTTTACTTCTTCACATTCACCGCGCAATGCATGCGGTTATTGATAGACAGAAAAATCATGGTATGCATTTTCGTGTACTAGCTAAAGCATTACGTATGTCTGGTGGAGATCATATTCACTCTGGTACAGTAGTAGGTAAACTGGAAGGTGAACGTGAGATGACTTTGGGTTTTGTTGATTTACTACGCGATGATTTTATTGAAAAAGACCGAAGCCGCGGTATTTTCTTCACTCAAGATTGGGTCTCTATGCCAGGTGTTCTACCTGTGGCTTCAGGGGGTATTCATGTTTGGCATATGCCTGCCCTGACCGAGATCTTTGGAGATGATTCTGTACTACAGTTCGGCGGAGGAACTTTAGGACACCCTTGGGGAAATGCACCCGGTGCGGTAGCTAATCGAGTGGCTTTAGAAGCGTGTGTACAAGCTCGTAATGAAGGGCGTGACCTAGCTAGTGAAGGTAATGAAATTATCCGTGAAGCTAGCAAATGGAGCCCGGAACTTGCCGCTGCTTGTGAAGTGTGGAAAGAAATCAAATT-----------------------------------------------------------------------------
	'APON_Aponogeton_hexatepalus'        ------------------------------------AGTGCTGGATTCAA--AGCTGGTGTTAAAGATTACAAATTGACTTATTATACTCCTGAATATGAAACCAAAGATACTGATATCTTGGCAGCATTCCGAGTAACTCCTCAACCCGGAGTTCCACCTGAAGAAGCAGGGGCCGCAGTTGCTGCCGAATCTTCTACTGGTACATGGACAACTGTGTGGACTGATGGACTTACTAGCTTGGATCGCTACAAAGGACGATGCTACTACATCGAGCCCGTTGTCGGGGAGGAAAATCAATATATTGCTTATGTAGCTTATCCTTTAGACCTTTTTGAAGAAGGTTCCGTTACCAACATGTTTACTTCCATTGTGGGTAATGTATTTGGGTTCAAAGCTCTACGAGCTCTACGTCTGGAGGATCTGCGAATTCCTCCTGCTTATTCCAAAACTTTCCAAGGCCCACCCCATGGTATCCAAGTTGAGAGAGATAAATTGAACAAGTATGGTCGTCCCCTATTGGGATGTACTATTAAACCAAAATTGGGATTATCCGCGAAAAACTACGGTAGAGCGGTTTATGAATGTCTACGTGGTGGACTTGATTTTACCAAAGATGATGAGAACGTGAACTCACAACCATTTATGCGTTGGAGAGACCGTTTCCTATTTTGCGCCGAAGCAATTTATAAAGCGCAAGCCGAAACAGGTGAAATCAAAGGACATTACTTGAATGCTACTGCAGGTACATGTGAAGAAATGATCAAAAGGGCCGTATTTGCCAGAGAATTGGGAGTTCCTATCGTAATGCATGACTACTTAACAGGGGGATTCACTGCAAATACCAGCTTGGCTCATTATTGCCGGGACAACGGTTTACTTCTTCACATTCACCGCGCAATGCATGCAGTTATTGATAGACAGAAAAATCATGGTATGCATTTTCGTGTACTAGCTAAAGCATTACGTATGTCTGGTGGAGATCATATTCACTCTGGTACAGTAGTAGGTAAACTGGAAGGTGAACGTGAGATGACTTTGGGTTTTGTTGATTTACTACGCGATGATTTTATTGAAAAAGACCGAAGCCGCGGTATTTTCTTCACTCAAGATTGGGTCTCTATGCCAGGTGTTCTACCTGTGGCTTCAGGAGGTATTCATGTTTGGCATATGCCTGCCCTGACCGAGATCTTTGGAGATGATTCTGTACTACAGTTCGG-----------------------------------------------------------------------------------------------------------------------------------------------------------------------------------------------------------------------------------------------------------------------------
	'APON_Aponogeton_ulvaceus'           -------------------------------------GTGCTGGATTCCA--AGCTGGTGTTAAAGATTACAAATTGACTTATTATACTCCTGAATATGAAACCAAAGATACTGATATCTTGGCAGCATTTCGAGTAACTCCTCAACCCGGAGTTCCACCTGAAGAAGCAGGGGCCGCAGTTGCTGCCGAATCTTCTACTGGTACATGGACAACTGTGTGGACTGATGGACTTACTAGCTTGGATCGCTACAAAGGACGATGCTACTACATCGAGCCCGTTGTCGGGGAGGAAAATCAATTTATTGCTTATGTAGCTTATCCTTTAGACCTTTTTGAAGAAGGTTCCGTTACCAACATGTTTACTTCCATTGTGGGTAATGTATTTGGATTCAAAGCTCTACGAGCTCTACGTCTGGAGGATTTGCGAATTCCTCCTGCTTATTCCAAAACTTTCCAAGGCCCACCCCATGGTATCCAAGTTGAGAGAGATAAATTGAACAAGTATGGTCGTCCCCTATTGGGATGTACTATTAAACCAAAATTGGGATTATCCGCGAAAAACTACGGTAGAGCGGTTTATGAATGTCTACGTGGTGGACTTGATTTTACCAAAGATGATGAGAACGTGAACTCACAACCATTTATGCGTTGGAGAGACCGTTTCCTATTTTGTGCCGAAGCTATTTATAAAGCACAAGCCGAAACAGGTGAAATCAAAGGACATTACTTAAATGCTACTGCGGGTACATGTGAAGAAATGATCAAAAGGGCCGTATTTGCCAGAGAATTGGGAGTTCCTATCGTAATGCATGATTACTTAACAGGGGGATTCACTGCAAATACCAGCTTGTCGCATTATTGCCGGGACAACGGTTTACTTCTTCACATTCACCGCGCAATGCATGCGGTTATTGATAGACAGAAAAATCATGGTATGCATTTTCGTGTACTAGCTAAAGCATTACGTATGTCTGGTGGAGATCATATTCACTCTGGTACAGTAGTAGGTAAACTGGAAGGTGAACGTGAGATGACTTTGGGTTTTGTTGATTTACTACGCGATGATTTTATTGAAAAAGACCGAAGCCGTGGTATTTTCTTCACTCAAGATTGGGTCTCTATGCCAGGTGTTCTACCTGTGGCTTCAGGGGGTATTCATGTTTGGCATATGCCTGCCCTGACCGAGATCTTTGGAGATGATTCTGTACTACAGTTCGG-----------------------------------------------------------------------------------------------------------------------------------------------------------------------------------------------------------------------------------------------------------------------------
	'ARAC_Aglaodorum_griffithii'         ----------------------------------------------tcaa--agctggtgttaaagattacaaattgacttattatactcctgactatgagacaaaagatactgatatcttggcagcattccgagtaactcctcaacccggagttccgcctgaagaagcaggggctgcagtagctgccgaatcttctactggtacatggacaactgtgtggactgatggacttaccagtcttgatcgttacaaaggacgatgctaccacatcgaagccgttgttggggaggaaaatcaatatattgcttatgtagcttaccctttagacctttttgaagaaggttctgttactaacatgtttacttctattgtgggtaatgtatttgggtttaaagctttacgagctctacgtctggaggatttgcgaattcctacctcttattccaaaactttccaaggcccgcctcacggcatccaagttgagagagataaattgaacaagtatggtcgtcccctattgggatgtacgattaaaccaaaattgggattatccgcgaaaaactacggtagagcggtttatgaatgtctccgcggtggacttgattttaccaaggatgatgaaaacgtgaactcacaaccatttatgcgttggagagaccgtttcgtattttgtgccgaagcaatttataaagcacaggccgaaacaggtgaaataaaagggcattacttgaatgctactgcaggtacgtgtgaagaaatgatcaaaagggctgtgtttgccagagaattgggagcccctatcgtaatgcatgattacttaacagggggattcactgcaaatactagtttagctcattattgccgagacaacggtctacttcttcacatccatcgcgcaatgcatgcagttattgatagacagaagaatcatggtatgcattttcgtgtactagctaaagcattacgtatgtctggtggggatcatattcacggtggtacagtagtaggtaaactggaaggtgaacgtgagatgactttaggttttgttgatttattacgtgatgattttattgaaaaagaccgaagtcgtggtatttttttcactcaagattgggtctctatgccaggtgtgattcctgtagcttcagggggtattcatgtttggcatatgcctgccctgactgaaatctttggggatgattccgtactacagttcggtggaggaactttaggacacccttggggaaatgcacctggtgcagtagctaatcgggtagctttagaagcgtgtgtacaagctcgtaatgagggacgtgatctcgctcgtgaaggtaatgaaattatccgtgaagctagcaaatggagtcctgaactagcagctgcttgtgaggtttggaaagagatcaaattcgaattcgaaccagtagataagctagat-------------------------------------------------
	'ARAC_Aglaonema_modestum'            ----------------------------------------------tcaa--agctggtgttaaagattacaaattgacttattatactcctgactatgagacaaaagatactgatatcttggcagcattccgagtaactcctcaacccggagttccgcctgaagaagcaggggctgcagtagctgccgaatcttctactggtacatggacaactgtgtggactgatggacttaccagtcttgatcgttacaaaggacgatgctaccacatcgaagccgttgttggggaggaaaatcaatatattgcttatgtagcttaccctttagacctttttgaagaaggttctgttactaacatgtttacttctattgtgggtaatgtatttgggtttaaagctttacgagctctacgtctggaggatttgcgaattcctccctcttattccaaaactttccaaggcccgcctcacggcatccaagttgagagagataaattgaacaagtatggtcgtcccctattgggatgtacgattaaaccaaaattgggattatccgcgaaaaactacggtagagcggtttatgaatgtctccgcggtggacttgattttaccaaggatgatgaaaacgtgaactcacaaccatttatgcgttggagagaccgtttcgtattttgtgccgaagcaatttataaagcacaggccgaaacaggtgaaataaaagggcattacttgaatgctactgcaggtacgtgtgaagaaatgatcaaaagggctgtgtttgccagagaattgggagcccctatcgtaatgcatgattacttaacagggggattcactgcaaatactagtttagctcattattgccgagacaacggtctacttcttcacatccatcgcgcaatgcatgcagttattgatagacagaagaatcatggtatgcattttcgtgtactagctaaagcattacgtatgtctggtggggatcatattcacggtggtacagtagtaggtaaactggaaggtgaacgtgagatgactttaggttttgttgatttattacgcgatgattttattgaaaaagaccgaagtcgtggtatttttttcactcaagattgggtctctatgccaggtgtgattcctgtagcttcagggggtattcatgtttggcatatgcctgccctgactgaaatctttggggatgattccgtactacagttcggtggaggaactttaggacacccttggggaaatgcacctggtggagtagctaatcgggtagctttagaagcgtgtgtacaagctcgtaatgagggacgtgatcttgctcgtgaaggtaatgaaattatccgtgaagctagcaaatggagtcctgaactagcagctgcttgtgagatttggaaagagatcaaattcgaattcgaaccagtagataagctagat-------------------------------------------------
	'ARAC_Alloschemone_occidentalis'     ----------------------------------------------tcaa--agctggtgttaaagattacaaattgacttattatactcctgactatgagacaaaagatactgatatcttggcagcattccgagtaactcctcaacccggagttccgcctgaagaagcaggggctgcagtagctgccgaatcttctactggtacatggacaactgtgtggactgatggacttaccagccttgatcgttacaaaggacgatgctaccacatcgaagccgttgttggggaggaagatcaatatattgcttatgtagcttaccctttagacctttttgaagaaggttctgttactaacatgtttacttccattgtgggtaatgtatttgggtttaaagctttacgagctctacgtctggaggatttgcgaattcctacttcttattccaaaactttccaaggcccgcctcacggcatccaagttgagagagataaattgaacaagtatggtcgtcccctattgggatgtacgattaaaccaaaattgggattatccgcgaaaaactacggtagagcggtttatgaatgtctccgcggtggacttgattttaccaaggatgatgaaaacgtgaactcacaaccatttatgcgttggagagaccgttttgtattttgtgccgaagcactttataaagcacaggccgaaacaggtgaaataaaaggccattacttgaatgctactgcaggtacgtgtgaagaaatgatcaaaagggctgtgtttgccagagaattaggagcccctatcgtaatgcacgactacttaacagggggattcactgcaaatactactttagctcattattgtcgagacaacggtctacttcttcacatccatcgcgcaatgcatgcagttattgatagacagaagaatcatggtatgcattttcgtgtactagctaaagcattacgtatgtctggtggggatcatgttcacgctggtacggtagtaggtaaactggaaggtgaacgtgatattactttaggttttgttgatttattacgtgatgattatattgaaaaagaccgaagtcgtggtatttatttcactcaagattgggtctctatgccaggtgttatacctgtggcttcagggggtattcatgtttggcatatgcctgccctgactgagatctttggggatgattccgtactacagttcggtggaggaactttaggacacccttggggaaatgcacctggtgcagtagctaatcgggtagctttagaagcgtgtgtacaagctcgtaatgagggacgtgatcttgctagtgaaggtaatgaaattatccgtgaagctagcaaatggagtcctgaactagccgctgcttgtgaggtttggaaagagatcaaattcgagttcaaagcagtagatactctagat-------------------------------------------------
	'ARAC_Alocasia_odora'                ----------------------------------------------tcaa--agctggtgttaaagattacaaattgacttattatactcctgactatgcgacaaaagatactgatatcttggcagcattccgagtaactcctcaacctggagttccgcctgaagaagcaggggctgcagtagctgccgaatcttctactggtacatggacaactgtgtggactgatggacttaccagtcttgatcgttacaaaggacgatgctaccacatcgaagccgttcctggggaggaaaatcaatatattgcttatgtagcttaccctttagacctttttgaagaaggttctgttaccaacatgtttacttctattgtaggtaatgtttttgggtttaaagctttacgagctctacgtctagaagatttgcgaattcctcccgcttattccaaaactttccaaggcccgcctcacggtatccaagttgaaagagataaattgaacaagtatggtcgtcccctattgggatgtacgattaaaccaaaattgggattatccgcgaaaaactacggtagagcggtttatgaatgtctccgcggtggacttgattttaccaaggatgatgaaaacgtgaactcacaaccatttatgcgttggagagaccgtttcttgttttgtgccgaagcactttataaagcacaggccgaaacaggtgaaataaaagggcattacttgaatgctactgcaggtacgtgtgaagaaatgatcaaaagggctgtgtgtgccagagaattgggagtccctatcgtaatgcatgactacttaacagggggattcactgcaaatactagtttagctcattattgccgagacaatggtctacttcttcacatccaccgcgcaatgcatgcagttattgatagacagaagtatcatggtatgcattttcgtgtactagctaaagcattacgtatgtctggcggggatcatattcacgctggtacagtagtaggtaaactggaaggtgaacgtgagatgactttaggttttgttgatttattacgtgatgattatattgaaaaagaccgaagtcgtggtattttcttcactcaagattgggtctctatgcctggtgttatccctgtagcttcaggaggtattcatgtttggcatatgcctgccctgactgagatctttggggatgattccgtactacagttcggtggaggaactttaggacacccttggggaaatgcacctggtgcagtagcaaatcgggtagctttagaagcgtgtgtacaagctcgtaatgagggacgtgatcttgctcgtgaaggtaatgaaattatccgtgaagctagcaaatggagtcctgaactagctgctgcttgtgagatttggaaagagatcaaattcgaattcgaaccagtagataagctagat-------------------------------------------------
	'ARAC_Alocasia_sanderiana'           -----------------------------------------------------------------------------------------cctgactatgcgacaaaagatactgatatcttggcagcattccgagtaactcctcaacctggagttccgcctgaagaagcaggggctgcagtagctgccgaatcttctactggtacatggacaactgtgtggactgatggacttaccagtcttgatcgttacaaaggacgatgctaccacatcgaagccgttcctggggaggaaaatcaatatattgcttatgtagcttaccctttagacctttttgaagaaggttctgttaccaacatgtttacttctattgtaggtaatgtttttgggtttaaagctttacgagctctacgtctagaagatttgcgaattcctcccgcttattccaaaactttccaaggcccgcctcacggtatccaagttgaaagagataaattgaacaagtatggtcgtcccctattgggatgtacgattaaaccaaaattgggattatccgcgaaaaactacggtagagcggtttatgaatgtctccgcggtggacttgattttaccaaggatgatgaaaacgtgaactcacaaccatttatgcgttggagagaccgtttcttgttttgtgccgaagcactttataaagcacaggccgaaacaggtgaaataaaaggcaattacttgaatgctactgcaggtacgtgtgaagaaatgatcaaaagggctgtgtgtgccagagaattgggagtccctatcgtaatgcatgactacttaacagggggattcactgcaaatactagtttagctcattattgccgagacaatggtctacttcttcacatccaccgcgcaatgcatgcagttattgatagacagaagtatcatggtatgcattttcgtgtactagctaaagcattacgtatgtctggcggggatcatgttcacgctggtacagtagtaggtaaactggaaggtgaacgtgagatgactttaggttttgttgatttattacgtgatgattatattgaaaaagaccgaagtcgtggtattttcttcactcaagattgggtctctatgcctggtgttatccctgtagcttcaggaggtattcatgtttggcatatgcctgccctgactgagatctttggggatgattccgtactacagttcggtggaggaactttaggacacccttggggaaatgcacctggtgcagtagcaaatcgggtatctttagaagcgtgtgtacaagctcgtaatgagggacgtgatcttgctcgtgaa-------------------------------------------------------------------------------------------------------------------------------------------------------------
	'ARAC_Ambrosinia_bassii'             ----------------------------------------------tcaa--agctggtgttaaagattacaaattgacttattatactcctgactatgagacaaaagatactgatatcttggcagcattccgagtaactcctcaacccggagttccgcctgaagaagcaggggctgcagtagctgccgaatcttccactggtacatggacaactgtgtggactgatggacttaccagtcttgatcgttacaaaggccgatgctaccacatcgaagccgttgttggggaggaaagtcaatttattgcttatgtagcttaccctttagacctttttgaagaaggttctgttactaacatgtttacttctattgtaggtaatgtatttgggtttaaagctttacgagctctacgtctggaggatttgcgaattcctcctgcttattccaaaacttttcaagggccgcctcacggtatccaagttgaaagagataaattgaacaagtatggtcgtcccctattgggatgtacgattaaaccaaaattgggattatccgcgaaaaactacggtagagcggtttacgaatgtctccgcggtggacttgattttaccaaggatgatgaaaacgtgaactcacaaccatttatgcgttggagagaccgtttcttattttgtgccgaagcaatttataaagcacaggccgaaacaggtgaaataaaagggcattacttgaatgctactgcaggtacgtgtgaagaaatgatcaaaagggctgtgtttgccagagaattgggagtccctatcgtaatgcatgactacttaacagggggattcactgcaaatactagtttagctcattattgccgagacaatggtctacttcttcacatccaccgcgcaatgcatgcagttattgatagacagaagaatcatggtatgcattttcgtgtactagctaaagcattacgtatgtctggtggggatcatattcacggtggtacagtagtaggtaaactggaaggtgaacgtgagatgactttaggttttgttgatttattacgtgatgattatattgaaaaagaccgaagtcgcggtattttcttcactcaagattgggtctctatgccaggtgttatccctgtagcttcagggggtattcatgtttggcatatgcctgccctgactgagatctttggagatgattccgtactacagttcggtggaggaactttaggacacccttggggaaatgcacctggtgcagtagcaaaccgggtagctttagaagcgtgtgtacaagctcgtaatgagggacgcgatcttgctcgtgaaggtaatgaaattatccgtgaagctagcaaatggagtcctgaactagctgctgcttgtgagatttggaaagagatcaaattcgaatacgaaccagtagataagctagat-------------------------------------------------
	'ARAC_Amorphophallus_discophorus'    -----------------------------------------------------------gttaaagattacaaattgacttattatactcctgactatgagacaaaagatactgatatcttggcagcattccgagtaactcctcaacccggagttccgcccgaagaagcgggggctgcagtagctgccgaatcttctactggtacatggacaactgtgtggactgatggacttaccagtcttgatcgttacaaaggacggtgctaccacatcgaacccgttgttggggaggaaaatcaatatattgcttatgtagcttaccctttagacctttttgaagaaggttctgttactaacatgtttacttctattgtaggtaatgtatttgggtttaaagctttacgagctctacgtctggaggatttgcgaattcctcccgcttattccaaaactttcgaaggcccacctcacggtatccaaagcgaaagagataaattgaacaagtatggtcgtcccctattgggatgtacgattaaaccaaaattgggattatccgcgaaaaactacggtagagcgtgttatgaatgtcttcgcggtggacttgattttaccaaggatgatgaaaacgtgaactcacaaccatttatgcgttggagagaccgtttcttattttgtgccgaagcactttataaagcacaggccgaaacaggtgaaattaaagggcattacttgaatgctactgcaggtacgtgtgaagaaatgatcaaaagggctgtgtttgccagagaattgggagtccctatcgtaatgcatgactacctaacagggggattcaccgcaaatacgagtttagctcattattgccgagacaatggtctacttcttcacatccaccgcgcaatgcatgcagttattgatagacagaagtatcatggtatgcatttccgtgtactagctaaagcattacgtatgtctggcggggaccatattcacgctggtacagtagtaggtaaactggaaggtgaacgtgagatgactttaggttttgttgatttattacgtgatgattatattgaaaaagaccgaagtcgtggtatttttttcactcaagattgggtctctatgccgggtgttatccctgtagcttcagggggtattcatgtttggcatatgcctgccatgaatgagatctttggggatgattccgtagtacagttcggtggaggaactttaggacacccttggggaaatgcacctggtgcagtagcaaatcgggtagcttcagaagcgtgtgtacaagcttgtaatgagggacgtgatcttgctcgtgaaggtaatgaaattatccgtgaagctagcaaatggagtcctgaactagccgctgcttgtgaggtttggaaagcgatcaaattcgaattcgaaccagtagataagctagatgttaaaaaa---------------------------------taagctt
	'ARAC_Amorphophallus_hottae'         ---------------------------ATGAAAACTGCAAGCACGNTCAA--AGCTGGTGTTAAAGATTACAAATTGACTTATTATACTCCTGACTATGAGACAAAAGATACTGATATCTTGGCAGCATTCCGAGTAACTCCTCAACCCGGAGTTCCGCCTGAAGAAGCAGGGGCTGCAGTAGCTGCCGAATCTTCTACTGGTACATGGACAACTGTGTGGACTGATGGACTTACCAGTCTTGATCGTTACAAAGGACGGTGCTACCACATCGAACCCGTTGTTGGGGAGGAAAATCAATATATTGCTTATGTAGCTTACCCTTTAGACCTTTTTGAAGAAGGTTCTGTTACTAACATGTTTACTTCTATTGTAGGTAATGTATTTGGGTTTAAAGCTTTACGAGCTCTACGTCTGGAGGATTTGCGAATTCCTCCCGCTTATTCCAAAACTTTCGAAGGCCCACCTCACGGTATCCAAAGCGAAAGAGATAAATTGAACAAGTATGGTCGTCCCCTATTGGGATGTACGATTAAACCAAAATTGGGATTATCCGCGAAAAACTACGGTAGAGCGTGTTATGAATGTCTTCGCGGTGGACTTGATTTTACCAAGGATGATGAAAACGTGAACTCACAACCATTTATGCGTTGGAGAGACCGTTTCTTATTTTGTGCCGAAGCAATTTATAAAGCACAGGCCGAAACAGGTGAAATTAAAGGGCATTACTTGAACGCTACTGCAGGTACGTGTGAAGAAATGATCAAAAGGGCTGTGTTTGCCAGAGAATTGGGAGTCCCTATCGTAATGCATGACTACCTAACAGGGGGATTCACCGCAAATACGAGTTTAGCTCATTATTGCCGAGACAATGGTCTACTTCTTCACATCCACCGCGCAATGCATGCAGTTATTGATAGACAGAAGTATCATGGTATGCATTTCCGTGTACTAGCTAAAGCATTACGTATGTCTGGTGGGGACCATATTCACGCTGGTACAGTAGTAGGTAAACTGGAAGGTGAACGTGAGATGACTTTAGGTTTTGTTGATTTATTACGTGATGATTATATTGAAAAAGACCGAAGTCGTGGTATTTTTTTCACTCAAGATTGGGTCTCTATGCCGGGTGTTATCCCTGTAGCTTCAGGGGGTATTCATGTTTGGCATATGCCTGCCCTGACTGAGATCTTTGGGGATGATTCCGTACTACAGTTCGGTGGAGGAACTTTAGGACACCCTTGGGGAAATGCACCTGGTGCAGTAGCAAATCGGGTAGCTTTAGAAGCGTGTGTACAAGCTCGTAATGAGGGACGTGATCTTGCTCGTGAAGGTAATGAAATTATCCGTGAAGCTAGCAAATGGAGTCCTGAACTAGCCGCTGCTTGTGAGATTTGGAAAGCGATCAAATTCGAATTCGAACCGGTAGATAAGCTAGAT-------------------------------------------------
	'ARAC_Amorphophallus_lacourii'       ----------------------------------------------tcaa--agctggtgttaaagattacaaattgacttattatactcctgactatgagacaaaagatactgatatcttggcagcattccgagtaactcctcaacccggagttccgcctgaagaagcaggggctgcagtagctgccgaatcttctactggtacatggacaactgtgtggactgatggacttaccagtcttgatcgttacaaaggacgatgctaccacatcgaagccgttgttggggaggaaaatcaatatattgcttatgtagcttaccctttagacctttttgaagaaggttctgttactaacatgtttacttctattgtaggtaatgtatttgggtttaaagctttacgagctctacgtctggaggatttgcgaattcctcccgcttattccaaaactttcgaaggcccacctcacggtatccaaagcgaaagagataaattgaacaagtatggtcgtcccctattgggatgtacgattaaaccaaaattgggattatccgcgaaaaactacggtagagcgtgttatgaatgtcttcgcggtggacttgattttaccaaggatgatgaaaacgtgaactcacaaccatttatgcgttggagagaccgtttcctattttgtgccgaagcaatttataaagcacaggccgaaacaggtgaaattaaagggcattacttgaatgctactgcaggtacgtgtgaagaaatgatcaaaagggctgtgtttgccagagaattgggagtccctatcgtaatgcatgactacctaacagggggattcaccgcaaatacgagtttgtctcattattgccgagacaatggtctatttcttcacatccaccgcgcaatgcatgcagttattgatagacagaagtatcatggtatgcatttccgtgtactagctaaagcattacgtatgtccggtggggaccatattcacgccggtacagtagtaggtaaactggaaggtgaacgtgagatgactttaggttttgttgatttattacgtgatgattatattgaaaaagaccgaagtcgtggtatttttttcactcaagattgggtctctatgccgggtgttatccctgtagcttcagggggtattcatgtttggcatatgcctgccctgactgagatctttggggatgattccgtactacagttcggtggaggaactttaggacacccttggggaaatgcacctggtgcagtagcaaatcgggtagctttagaagcgtgtgtacaagctcgtaatgagggacgtgatcttgctcgtgaaggtaatgaaattatccgtgaagctagcaaatggagtcctgaactagccgctgcttgtgaggtttggaaagcgatcaaattcgaattcgaaccagtagataagctagat-------------------------------------------------
	'ARAC_Amorphophallus_lanceolatus'    -------------------------------------gtgttggattcaa--agctggtgttaaagattacaaattgacttattatactcctgactatgagacaaaagatactgatatcttggcagcattccgagtaactcctcaacccggagttccgcctgaagaagcaggggctgcagtagctgccgaatcttctactggtacatggacaactgtgtggactgatggacttaccagtcttgatcgttacaaaggacgatgctaccacatcgaagccgttgttggggaggaaaatcaatatattgcttatgtagcttaccctttagacctttttgaagaaggttctgttactaacatgtttacttctattgtaggtaatgtatttgggtttaaagctttacgagctctacgtctggaggatttgcgaattcctcccgcttattccaaaactttcgaaggcccacctcacggtatccaaagcgaaagagataaattgaacaagtatggtcgtcccctattgggatgtacgattaaaccaaaattgggattatccgcgaaaaactacggtagagcgtgttatgaatgtcttcgcggtggacttgattttaccaaggatgatgaaaacgtgaactcacaaccatttatgcgttggagagaccgtttcctattttgtgccgaagcaatttataaagcacaggccgaaacaggtgaaattaaagggcattacttgaatgctactgcaggtacgtgtgaagaaatgatcaaaagggctgtgtttgccagagaattgggagtccctatcgtaatgcatgactacctaacagggggattcaccgcaaatacgagtttgtctcattattgccgagacaatggtctacttcttcacatccaccgcgcaatgcatgcagttattgatagacagaagtatcatggtatgcatttccgtgtactagctaaagcattacgtatgtccggtggggaccatattcacgctggtacagtagtaggtaaactggaaggtgaacgtgagatgactttaggttttgttgatttattacgtgatgattatattgaaaaagaccgaagtcgtggtatttttttcactcaagattgggtctctatgccgggtgttatccctgtagcttcagggggtattcatgtttggcatatgcctgccctgactgagatctttggggatgattccgtactacagttcggtggaggaactttaggacacccttggggaaatgcacctggtgcagtagcaaatcgggtagctttagaagcgtgtgtacaagctcgtaatgagggacgtgatcttgctcgtgaaggtaatgaaattatccgtgaagctagcaaatggagtcctgaactagccgctgcttgtgaggtttggaaagcgatcaaattcgaattcgaaccagtagataagctagatgttaaaaaa---------------------------------caagctt
	'ARAC_Amydrium_humile'               ----------------------------------------------tcaa--agctggtgttaaagattacaaattgacttattatactcctgactatgagacaaaagatactgatatcttggcagcattccgagtaactcctcaacccggagttccgcctgaagaagcaggggctgcagtagctgccgaatcttctactggtacatggacaactgtgtggactgatggacttaccagccttgatcgttacaaaggacgatgctatcacatcgaacccgttgttggggaggaagatcaatttattgcttatgtagcttaccctttagacctttttgaagaaggttctgttactaacatgtttacttccattgtgggtaatgtatttgggtttaaagctttacgagctctacgtctggaggatttgcgaattcctacttcttattccaaaactttccaaggcccgcctcacggcatccaagttgagagagataaattgaacaagtatggtcgtcccctattgggatgtacgattaaaccaaaattaggattatccgcgaaaaactacggtagagcggtttatgaatgtctccgcggtggacttgattttaccaaggatgatgaaaacgtgaactcacaaccatttatgcgttggagagaccgtttcgtattttgtgccgaagcactttataaagcacaggccgaaacaggtgaaataaaaggccattacttgaatgctactgcaggtacgtgtgaagaaatgatcaaaagggctgtgtttgccagagaattaggagtccctatcgtaatgcatgactacttaacaggtggattcactgcaaatactagtttagctcattattgtcgagacaacggtctacttcttcacatccatcgcgcaatgcatgcagttattgatagacagaagaatcatggtatgcattttcgtgtactagctaaagcattacgtatgtctggtggggatcatattcacggtggtacagtagtaggtaaactggaaggtgaacgtgagatgactttaggttttgttgatttattacgtgatgattatattgaaaaagaccgaagtcgtggtatttttttcactcaagattgggtctctatgccaggtgttctgcctgtggcttcagggggtattcatgtttggcatatgcctgccctgactgagatctttggggatgattccgtactacagttcggtggaggaactttaggacacccttggggaaatgcacctggtgcagtagctaatcgggtagctttagaagcgtgtgtacaagctcgtaatgagggacgtgatcttgctagtgaaggtaatgaaattatccgtgaagctagcaaatggagtcctgaactagccgctgcttgtgaggtttggaaagagatcaaattcgagttcaaaccagtagatacgatagat-------------------------------------------------
	'ARAC_Amydrium_zippelianum'          ----------------------------------------------tcca--agctggtgttaaagattacaaattgacttattatactcctgactatgagacaaaagatactgatatcttggcagcattccgagtaactcctcaacctggagttccgcctgaagaagcaggggctgcagtagctgccgaatcttctacgggtacatggacaactgtgtggactgatggacttaccagccttgatcgttacaaaggacgatgctaccacatcgaagccgttgttggggaggaaaatcaatatattgcttatgtagcttaccctttagacctttttgaagaaggttctgttactaacatgtttacttctattgtgggtaatgtatttgggtttaaagctttacgagctctacgtctggaggatttgcgaattcctccctcttattccaaaactttccaaggcccgcctcacggtatccaagttgaaagagataaattgaacaagtatggtcgtcccctattgggatgtacgattaaaccaaaattgggattatccgcgaaaaactacggtagagcggtttatgaatgtctccgcggtggacttgattttaccaaggatgatgaaaacgtgaactcacaaccatttatgcgttggagagaccgtttcttattttgtgccgaagcaatttataaagcacaggccgaaactggtgaaataaaagggcattacttgaatgctactgcaggtacgtgtgaagaaatgatcaaaagggctgtgtttgccagagaattaggagcccctatcgtaatgcacgactacttaacagggggattcactgcaaatactagtttagctcattattgccgagacaacggtctacttcttcacatccatcgcgcaatgcatgcagttattgatagacagaagaatcatggtatgcattttcgtgtactagctaaagcattacgtatgtctggtggggatcatattcacgctggtacagtagtaggtaaactggaaggtgaacgtgagatgactttaggttttgttgatttattacgtgatgattatattgaaaaagaccgaagtcgtggtatttttttcactcaagattgggtctctatgccaggtgttatacctgtagcttcagggggtattcatgtttggcatatgcctgccctgactgagatctttggggatgattccgtactacagttcggcggaggaactttaggacatccttggggaaatgcacccggtgcagtagctaatcgggtagctttagaagcgtgtgtaaaagctcgtaatgagggacgtgatcttgctcgtgaaggtaatgaaattatccgtgaagctagcaactggagtcctgaactagccgctgcttgtgaggtttggaaagcgatcaaattcgaattcgaaccagtagataagctagat-------------------------------------------------
	'ARAC_Anadendrum_affine'             ---------------------------ATGAAAACTGCAAGCACGGTCAA--AGCTGGTGTTAAAGATTACAAATTGACTTATTATACTCCTGACTATGAGACAAAAGATACTGATATCTTGGCAGCATTCCGAGTAACTCCTCAACCCGGAGTTCCGCCTGAAGAAGCAGGGGCTGCAGTAGCTGCCGAATCTTCTACTGGTACATGGACAACTGTGTGGACTGATGGACTTACCAGCCTTGATCGTTACAAAGGACGATGCTACCACATCGAAGCCATTGTTGGGGAGGAAGATCAATATATTGCTTATGTAGCTTACCCTTTAGACCTTTTTGAAGAAGGTTCTGTTACTAACATGTTTACTTCCATTGTGGGTAATGTATTTGGGTTTAAAGCTTTACGAGCTCTACGTCTGGAGGATTTGCGAATTCCTACTTCTTATTCCAAAACTTTCCAAGGCCCGCCTCACGGCATCCAAGTTGAGAGAGATAAATTGAACAAGTATGGTCGTCCCCTATTGGGATGTACGATTAAACCAAAATTGGGATTATCCGCGAAAAACTACGGTAGAGCGGTTTATGAATGTCTCCGCGGTGGACTTGATTTTACCAAGGATGATGAAAACGTGAACTCACAACCATTTATGCGTTGGAGAGACCGTTTCGTATTTTGTGCCGAAGCACCTTTTAAAGCACAGGCCGAAACAGGTGAAATAAAAGGCCATTACTTGAATGCTACTGCAGGTACGTGTGAAGAAATGATCAAAAGGGCTGTGTTTGCCAGAGAATTAGGAGCCCCTATCGTAATGCATGACTACTTAACAGGGGGATTCACTGCAAATACGAGTTTAGCTCATTATTGTCGAGACAACGGTCTACTTCTTCACATCCATCGCGCAATGCATGCAGTTATTGATAGACAGAAGAATCATGGTATGCATTTTCGTGTACTAGCTAAAGCATTACGTATGTCTGGTGGGGATCATGTTCACGCTGGTACAGTAGTAGGTAAACTGGAAGGTGAACGTGAGATGACTTTAGGTTTTGTTGATTTATTACGTGATGATTATATTGAAAAAGACCGAAGTCGTGGTATTTTTTTCACTCAAGATTGGGTCTCTATGCCAGGTGTTCTGCCTGTGGCTTCAGGGGGTATTCATGTTTGGCATATGCCTGCCCTGACTGAGATCTTTGGGGATGATTCCGTACTACAGTTCGGTGGAGGAACTTTAGGACACCCTTGGGGAAATGCACCTGGTGCAGTAGCTAATCGGGTAGCTTTAGAAGCGTGTGTACAAGCTCGTAATGAGGGACGTGATCTTGCTAGTGAAGGTAATGAAATTATCCGTGAAGCTAGCAAATGGAGTCCTGAACTAGCCGCTGCTTGTGAAGTTTGGAAAGAGATCAAATTCGAGTTCAAACCAGTAGATACGCTAGAT-------------------------------------------------
	'ARAC_Anaphyllopsis_americana'       ----------------------------------------------tcca--agctggtgttaaagattacaaattgacttattatactcctgactatgagacaaaagatactgatatcttggcagcattccgagtaactcctcaacctggagttccgcctgaagaagcaggggctgcagtagctgccgaatcttctacgggtacatggacaactgtgtggactgatggacttaccagccttgatcgttacaaaggacgatgctaccacatcgaagccgttgttggggaggaaaatcaatatattgcttatgtagcttaccctttagacctttttgaagaaggttctgttactaacatgtttacttctattgtgggtaatgtatttgggtttaaagctttacgagctctacgtctggaggatttgcgaattcctccctcttattccaaaactttccaaggcccgcctcacggtatccaagttgaaagagataaattgaacaagtatggtcgtcccctattgggatgtacgattaaaccaaaattgggattatccgcgaaaaactacggtagagcggtttatgaatgtctccgcggtggacttgattttaccaaggatgatgaaaacgtgaactcacaaccatttatgcgttggagagaccgtttcttattttgtgccgaagcaatttataaagcacaggccgaaactggtgaaataaaagggcattacttgaatgctactgcaggtacgtgtgaagaaatgatcaaaagggctgtgtttgccagagaattaggagcccctatcgtaatgcacgactacttaacagggggattcactgcaaatactagtttagctcattattgccgagacaacggtctacttcttcacatccatcgcgcaatgcatgcagttattgatagacagaagaatcatggtatgcattttcgtgtactagctaaagcattacgtatgtctggtggggatcatattcacgctggtacagtagtaggtaaactggaaggtgaacgtgagatgactttaggttttgttgatttattacgtgatgattatattgaaaaagaccgaagtcgtggtatttttttcactcaagattgggtctctatgccaggtgttatacctgtagcttcagggggtattcatgtttggcatatgcctgccctgactgagatctttggggatgattccgtactacagttcggcggaggaactttaggacatccttggggaaatgcacccggtgcagtagctaatcgggtagctttagaagcgtgtgtaaaagctcgtaatgagggacgtgatcttgctcgtgaaggtaatgaaattatccgtgaagctagcaactggagtcctgaactagccgctgcttgtgaggtttggaaagcgatcaaattcgaattcgaaccagtagataagctagat-------------------------------------------------
	'ARAC_Anaphyllum wightii'            ------------------------------------------------------------------------------------------------------------------------------------------------------------------------------------------------------------------------------------------------------------------------------------------------------------------------------------------------------------------------------------------------------------------------------------------------------------------------------------------------------------------------------------------------------------------------------------------------------------------------------------------------------------------------------------------------------------------------------------------------------------------------------------------------------------------------------------------------------------------------------------------------------------------------------------------------------------------------------------------------------------------------------------------------------------------------------------------------------------------------------------------------------------------------------------------------------------------------------------------------------------------------------------------------------------------------------------------------------------------------------------------------------------------------------------------------------------------------------------------------------------------------------------------------
	'ARAC_Anchomanes_difformis'          ----------------------------------------------tcaa--agccggtgttaaaNNttacaaattgacttattatactcccgactatgagacaaaagatactgatatcttggcagcattccgagtaactcctcaacccggagttccgcctgaagaagcaggggctgcagtagctgccgaatcttctactggtacatggacaactgtgtggactgatggacttaccagtcttgatcgttacaaaggacgatgctaccacatcgaacctgttgctggggaggaaaatcaatatattgcttatgtagcttatcctttagacctttttgaagaaggttctgttaccaacatgtttacttctattgtgggtaatgtatttgggtttaaagctttacgagctctacgtctggaggatttgcgaattcctacctcttattccaaaactttccaaggcccgcctcacggcatccaagttgagagagataaattgaacaagtatggtcgtcccctattgggatgtacgattaaaccgaaattgggattatctgcgaaaaactacggtagagcggtttatgaatgtctccgcggtggacttgattttaccaaggatgatgaaaacgtgaactcacaaccatttatgcgttggagagaccgtttcttattttgtgccgaagcaatttataaagcacaggccgaaacaggtgaaataaaagggcattacttgaatgctactgcaggtacgtgtgaagaaatgatcaaaagggctgtgtgtgccagagaattgggagcccctatcgtaatgcatgactacttaacagggggattcactgcaaatactagtttagctcattattgccgagacaacggtctacttcttcacatccatcgcgcaatgcatgcagttattgatagacagaagaatcatggtatgcattttcgtgtactagctaaagcattacgtatgtctggtggggatcatattcacgctggtacagtagtaggtaaactggaaggtgaacgcgagatgactttaggttttgttgatttattacgtgatgattatattgaaaaagaccgaagtcgtggtatttttttcactcaagattgggtctctatgccgggtgttctgcctgtagcttcagggggtattcatgtttggcatatgcctgccctgactgagatctttggggatgattccgtactgcagttcggtggaggaactataggacacccttggggaaatgcacctggtgcagtagctaatcgggtagctttagaagcgtgtgtacaagctcgtaatgagggacgtgatcttgctcgtgcaggtaatgaaattatccgtgaagctagcaaatggagtcctgaactagcagctgcttgtgaggtttggaaagagatcaaattcgaattcgaaccagtagataagctagat-------------------------------------------------
	'ARAC_Anthurium_acaule'              ----------------------------------------------tcaa--agctggtgttaaagattacaaattgacttattatactcctgactatgagacaaaagatactgatatcttggcagcattccgagtaactcctcaacccggagttccgcctgaagaggcaggggctgcagtagctgccgaatcttctactggtacatggacaactgtgtggactgatggacttaccagtcttgatcgttacaaaggacgatgctaccacattgaagccgttgttggggaggaaaatcaatatattgcttatgtagcttaccccttagacctttttgaagaaggttctgttactaacatgtttacttccattgtgggtaatgtatttgggtttaaagctttacgagctctacgtctggaggatttgcgaattcctacttcttattccaaaactttccaaggcccacctcatggcatccaagttgaaagagataaattgaacaagtatggtcgtcccttattgggatgtacgattaaaccaaaattaggattatccgcgaaaaactacggtagagcggtttatgaatgtctccgcggtggacttgattttaccaaggatgatgaaaacgtgaactcacaaccatttatgcgttggagagaccgtttcgtattttgtgccgaagcaatttataaagcacaggccgaaacgggtgaaataaaagggcattacctgaatgctactgcaggtacgtgtgaagaaatgatcaaaagggctgtgtttgccagagaattgggagcccctatcgtaatgcatgactacttaacagggggattcactgcaaatactagtttagctcattattgccgagacaacggtctacttcttcacatccatcgcgcaatgcatgcagttattgatagacagaagaatcatggtatgcattttcgtgtactagctaaagcattacgtatgtctggtggggatcatattcacgccggtacagtagtaggtaaactggaaggcgaacgtgagatgactttaggttttgttgatttattacgtgatgattatattgaaaaagaccgaagtcgtggtatttttttcactcaagattgggtctctatgccaggtgttatacctgtagcttcagggggtattcatgtttggcatatgcctgccctgactgagatctttggggatgattccgtactacagttcgggggaggaactttaggacacccttggggaaatgcacctggtgcagtagctaatcgggtagctttagaagcgtgtgtacaagctcgtaacgaggggcgtgatcttgctcgtgaaggtaatgaaattatccgtgaagctagcaaatggagtcctgaattagctgctgcttgtgaggtttggaaagagatcaaattcgagttccaaccagtggatacgctagat-------------------------------------------------
	'ARAC_Anthurium_andraeanum'          -----------------------------------------------------------------GATTACAAATTGACTTATTATACTCCTGACTATGAGACAAAAGATACTGATATCTTGGCAGCATTCCGAGTAACTCCTCAACCCGGAGTTCCGCCTGAAGAGGCAGGGGCTGCAGTAGCTGCCGAATCTTCTACTGGTACATGGACAACTGTGTGGACTGATGGACTTACCAGTCTTGATCGTTACAAAGGACGATGCTACCACATTGAAGCCGTTGTTGGGGAGGAAAATCAATATATTGCTTATGTAGCTTACCCCTTAGACCTTTTTGAAGAAGGTTCTGTTACTAACATGTTTACTTCCATTGTGGGTAATGTATTTGGGTTTAAAGCTTTACGAGCTCTACGTCTGGAGGATTTGCGAATTCCTACTTCTTATTCCAAAACTTTCCAAGGCCCACCTCACGGCATCCAAGTTGAGAGAGATAAATTGAACAAGTATGGTCGTCCCTTCTTGGGATGTACGATTAAACCAAAATTAGGATTATCCGCGAAAAACTACGGTAGAGCGGTTTATGAATGTCTCCGCGGTGGACTTGATTTTACCAAGGATGATGAAAACGTGAACTCACAACCATTTATGCGTTGGAGAGACCGTTTCGTATTTTGTGCCGAAGCAATTTATAAAGCGCAGGCCGAAACGGGTGAAATAAAAGGGCATTACCTGAATGCTACTGCAGGTACGTGTGAAGAAATGATCAAAAGGGCTGTGTTTGCCAGAGAATTGGGAGCCCCTATCGTAATGCATGACTACTTAACAGGGGGATTCACTGCAAATACTAGTTTAGCTCATTATTGCCGAGACAACGGTCTACTTCTTCACATCCATCGCGCAATGCATGCAGTTATTGATAGACAGAAGAATCATGGTATGCATTTTCGTGTACTAGCTAAAGCATTACGTATGTCTGGTGGGGATCATATTCACGCCGGTACAGTAGTAGGTAAACTGGAAGGCGAACGTGAGATGACTTTAGGTTT-----------------------------------------------------------------------------------------------------------------------------------------------------------------------------------------------------------------------------------------------------------------------------------------------------------------------------------------------------------------------------------------------------------------------------------------------------------
	'ARAC_Anthurium_crystallinum'        -----------------------------------------------------------------GATTACAAATTGACTTATTATACTCCTGACTATGAGACAAAAGATACTGATATCTTGGCAGCATTCCGAGTAACTCCTCAACCCGGAGTTCCGCCTGAAGAGGCAGGGGCTGCAGTAGCTGCCGAATCTTCTACTGGTACATGGACAACTGTGTGGACTGACGGACTTACCAGTCTTGATCGTTACAAAGGACGATGCTACCACATTGAAGCCGTTGTTGGGGAGGAAAATCAATATATTGCTTATGTAGCTTACCCCTTAGACCTTTTTGAAGAAGGTTCTGTTACTAACATGTTTACTTCCATTGTGGGTAATGTATTTGGGTTTAAAGCTTTACGAGCTCTACGTCTGGAGGATTTGCGAATTCCTACTTCTTATTCCAAAACTTTCCAAGGCCCACCTCACGGCATCCAAGTTGAGAGAGATAAATTGAACAAGTACGGTCGTCCCTTCTTGGGATGTACGATTAAACCAAAATTAGGATTATCCGCGAAAAACTACGGTAGAGCGGTTTATGAATGTCTCCGCGGTGGACTTGATTTTACCAAGGATGATGAAAACGTGAACTCACAACCATTTATGCGTTGGAGAGACCGTTTCGTATTTTGTGCCGAAGCCCTTTATAAAGCACAGGCCGAAACGGGTGAAATAAAAGGGCATTACCTGAATGCTACTGCAGGTACGTGTGAAGAAATGATCAAAAGGGCTGTGTTTGCCAGAGAATTGGGAGTCCCTATTGTAATGCATGACTACTTAACAGGGGGATTCACTGCAAATACTAGTTTAGCTCATTATTGCCGAGACAACGGTCTACTTCTTCACATCCATCGCGCAATGCATGCAGTTATTGATAGACAGAAGAATCATGGTATGCATTTTCGTGTACTAGCTAAAGCATTACGTATGTCTGGTGGGGATCATATTCACGCCGGTACAGTAGTAGGTAAACTGGAAGGCGAACGTGAGATGACTTTAGGTTT-----------------------------------------------------------------------------------------------------------------------------------------------------------------------------------------------------------------------------------------------------------------------------------------------------------------------------------------------------------------------------------------------------------------------------------------------------------
	'ARAC_Anthurium_huixtlense'          -----------------------------------------------------------------GATTACAAATTGACTTATTATACTCCTGACTATGAGACAAAAGATACTGATATCTTGGCAGCATTCCGAGTAACTCCTCAACCAGGAGTTCCGCCTGAAGAGGCAGGGGCTGCAGTAGCTGCCGAATCTTCTACTGGTACATGGACAACTGTGTGGACTGATGGACTTACCAGTCTTGATCGTTACAAAGGACGATGCTACCACATTGAAGCCGTTGTTGGGGAGGAAAATCAATATATTGCTTATGTAGCTTACCCCTTAGACCTTTTTGAAGAAGGTTCTGTTACTAACATGTTTACTTCCATTGTGGGTAATGTATTTGGGTTTAAAGCTTTACGAGCTCTACGTCTGGAGGATTTGCGAATTCCTACTTCTTATTCCAAAACTTTCCAAGGCCCACCTCACGGCATCCAAGTTGAGAGAGATAAATTGAACAAGTACGGTCGTCCCTTATTGGGATGTACGATTAAACCAAAATTAGGATTATCCGCGAAAAACTACGGTAGAGCGGTTTATGAATGTCTCCGCGGTGGACTTGATTTTACCAAGGATGATGAAAACGTGAACTCACAACCATTTATGCGTTGGAGAGACCGTTTCGTATTTTGTGCCGAAGCCCTTTATAAAGCACAGGCCGAAACGGGTGAAATAAAAGGGCATTACCTGAATGCTACTGCAGGTACGTGTGAAGAAATGATGAAAAGGGCTGTGTTTGCCAGAGAATTGGGAGTCCCTATTGTAATGCATGACTACTTAACAGGGGGATTCACTGCAAATACTAGTTTAGCTCATTATTGCCGAGACAACGGTCTACTTCTTCACATCCATCGCGCAATGCATGCAGTTATTGATAGACAGAAGAATCATGGTATGCATTTTCGTGTACTAGCTAAAGCATTACGTATGTCTGGTGGGGATCATATTCACGCCGGTACAGTAGTAGGTAAACTGGAAGGCGAACGTGAGATGACTTTAGGTTT-----------------------------------------------------------------------------------------------------------------------------------------------------------------------------------------------------------------------------------------------------------------------------------------------------------------------------------------------------------------------------------------------------------------------------------------------------------
	'ARAC_Anthurium_scherzerianum'       ------------------------------------agtgttggattcaa--agctggtgttaaagattacaaattgacttattatactcctgactatgagacaaaagatactgatatcttggcagcattccgagtaactcctcaacccggagttccgcctgaagaggcaggggctgcagtagctgccgaatcttctactggtacatggacaactgtgtggactgatggacttaccagtcttgatcgttacaaaggacgatgctaccacattgaagccgttgttggggaggaaaatcaatatattgcttatgtagcttaccccttagacctttttgaagaaggttctgttactaacatgtttacttccattgtgggtaatgtatttgggtttaaagctttacgagctctacgtctggaggatttgcgaattcctacttcttattccaaaactttccaaggcccacctcacggcatccaagttgagagagataaattgaacaagtatggtcgtccctttttgggatgtacgattaaaccaaaattaggattatccgcgaaaaactacggtagagcggtttatgaatgtctccgcggtggacttgattttaccaaggatgatgaaaacgtgaactcacaaccatttatgcgttggagagaccgtttcgtattttgtgccgaagcaatttataaagcacaggccgaaacgggtgaaataaaagggcattacctgaatgctactgcaggtacgtgtgaagaaatgatcaaaagggctgtgtttgccagagaattgggagcccctatcgtaatgcatgactacttaacagggggattcactgcaaatactagtttagctcattattgccgagacaacggtctacttcttcacatccatcgcgcaatgcatgcagttattgatagacagaagaatcatggtatgcattttcgtgtactagctaaagcattacgtatgtctggtggggatcatattcacgccggtacagtagtaggtaaactggaaggcgaacgtgagatgactttaggttttgttgatttattacgtgatgattatattgaaaaagaccgaagtcgtggtatttttttcactcaagattgggtctctatgccaggtgttatacctgtagcttcagggggtattcatgtttggcatatgcctgccctgactgagatctttggggatgattccgtactacagtttgggggaggaactataggacacccttggggaaatgcacctggtgcagtagctaatcgggtagctttagaagcgtgtgtacaagctcgtaacgaggggcgtgatcttgctcgtgaaggtaatgaaattatccgtgaagctagcaaatggagtcctgaattagctgctgct-------------------------------------------------------------------------------------------------------
	'ARAC_Anubias_barteri'               ----------------------------------------------tcaa--ggctggtgttaaagattacaaattgacttattatactcctgactatgagacaaaagatactgatatcttggcagcattccgagtaactcctcaacccggagttccgcctgaagaagcaggggctgcagtagctgccgaatcttctactggtacatggacaactgtgtggactgatggacttaccagtcttgatcgttacaaaggacgatgctaccacatcgaagccgttgttggggaggaaaatcaatatattgcttatgtagcttaccctttagacctttttgaagaaggttctgttactaacatgtttacttctattgtgggtaatgtatttgggtttaaagctttacgagctctacgtctggaggatttgcgaattcctacctcttattccaaaactttccaaggcccgcctcacggcatccaagttgagagagataaattgaacaagtatggtcgtcccctattgggatgtacgattaaaccaaaattgggattatccgcgaaaaactacggtagagcggtttatgaatgtctccgcggtggacttgattttaccaaggatgatgaaaacgtaaactcacaaccatttatgcgttggagagaccgtttcgtattttgtgccgaagcaatttataaagcacaggccgaaacaggtgaaataaaagggcattacttgaatgctactgcaggtacgtgtgaagaaatgatgaaaagggctgtgtttgccagagaattgggagcccctatcgtaatgcatgactacttaacagggggattcactgcaaatactagtttagttcattattgccgagacaacggtctacttcttcacatccatcgcgcaatgcatgcagttattgatagacagaagaatcatggtatgcattttcgtgtactagctaaagcattacgtatgtctggtggggatcatgttcacgctggtacagtagtaggtaaactggaaggtgaacgtgagatgactttaggttttgttgatttattacgtgatgattttattgaaaaagaccgaagtcgtggtatttttttcactcaagattgggtctctatgccaggtgttctgcctgtagcttcagggggtattcatgtttggcatatgcctgccctgactgagatctttggggatgattccgtactacagttcggtggaggaactttaggacacccttggggaaatgcacctggtgcagtagctaatcgggtagcttcagaagcgtgtgtacaagctcgtaatgagggacgtgatcttgctcgtgaaggtaatgaaattatccgtgaagctagcaaatggagtcctgaactagctgctgcttgtgaggtttggaaagagatcaaattcgaattcgaaccagtagataagctagat-------------------------------------------------
	'ARAC_Aridarum_nicolsonii'           ----------------------------------------------tcaa--agctggtgttaaagattacaaattgacttattatactcctgactatgagacaaaagatactgatatcttggcagcattccgagtaactcctcaacccggagttccgcctgaagaagcaggggctgcagtagctgccgaatcttctactggtacatggacaactgtgtggactgatggacttaccagtcttgatcgttacaaaggacgatgctaccacatcgaacccgttgctggggaggaaaatcaatatattgcttatgtagcttaccctttagacctttttgaagaaggttctgttactaacatgtttacttctattgtgggtaatgtatttgggtttaaagctttacgagctctacgtctggaggatttgcgaattcctccctcttattccaaaactttccaaggcccgcctcacggcatccaagttgagagagacaaattgaacaagtatggtcgtcccctattgggatgtacgattaaaccaaaattgggattatccgcgaaaaactacggtagagcggtttatgaatgtctccgcggtggacttgattttaccaaggatgatgaaaacgtgaactcacaaccatttatgcgttggagagaccgtttcgtattttgtgccgaagcactttataaagcacaggccgaaacaggtgaaataaaagggcattacttgaatgctactgcaggtacgtgtgaagaaatgatcaaaagggctgtgtttgccagagaattgggagtccctatcgtaatgcatgactacttaacagggggattcactgcaaatactagtttagctcattattgccgagacaacggtctacttcttcacatccaccgcgcaatgcatgcagttattgatagacagaagaatcatggtatgcattttcgtgtactagctaaagcattatgtatgtctggtggggatcatgttcacgctggtacagtagtaggtaaactggaaggtgaacgtgagatgactttaggttttgttgatttattacgtgatgattatattgaaaaagaccgaagtcgtggtattttcttcactcaagattgggtctctatgccaggtgttctgcctgtagcttcagggggtattcatgtttggcatatgcctgctctgactgagatctttggggatgattccgtactacagttcggtggaggaactttaggacacccttggggaaatgcacctggtgcagtagctaatagggtagctttagaagcgtgtgtacaagctcgtaatgagggacgtgatcttgctcgtgaaggtaatgaaattatccgtgaagctagcaaatggagtcctgaactagctgctgcttgtgaggtttggaaagagatcaaattcgaattcgaaccagtggataagctagat-------------------------------------------------
	'ARAC_Ariopsis_peltata'              ----------------------------------------------tcaa--agctggtgttaaagattacaaattgacttattatactcctgactatgagacaaaagatactgatatcttggcagcattccgagtaactcctcaacccggagttccgcctgaagaagcaggggctgcagtagctgccgaatcttctactggtacatggacaactgtgtggactgatggacttaccagtcttgatcgttacaaaggacgatgctaccacatcgaagccgttcctggggaggaaaatcaatatattgcttatgtagcttaccctttagacctttttgaagaaggttctgttaccaacatgtttacttctattgtaggtaatgtttttgggtttaaagctttacgagctctacgtctagaggatttgcgaattcctcccgcttattccaaaactttccaaggcccgcctcacggtatccaagttgaaagagataaattgaacaagtatggtcgtcccctattgggatgtacgattaaaccaaaattgggattatccgcgaaaaactacggtagagccgtttatgaatgtctccgcggtggacttgattttaccaaggatgatgaaaacgtgaactcacaaccatttatgcgttggagagaccgtttcttgttttgtgccgaagcaatttataaagcacaggccgaaacaggtgaaataaaagggcattacttgaatgctactgcaggtacgtgtgaagaaatggtaaaaagggctgtgtttgccagagaattgggagcccctatcgtaatgcatgactatttaacagggggattcactgcaaatacgagtttagctcattattgccgagacaatggtctacttcttcacatccaccgcgcaatgcatgcagttattgatagacagaagaatcatggtatgcattttcgtgtactagctaaagcattacgtatgtctggtggggatcatattcacggtggtacagtagtaggtaaactagaaggtgaacgtgagatgactttaggttttgttgatttattacgtgatgattatattgaaaaagaccgaagtcgtggtattttcttcactcaagattgggtctctatgccaggtgttatccctgtagcttcagggggtattcatgtttggcatatgcctgccctgactgagatctttggggatgattccgtactacagttcggtggaggaactttaggacacccttggggaaatgcacctggtgcagtagcaaatcgggtagctttagaagcgtgtgtacaagctcgtaatgagggacgtgatcttgctcgtgaaggtaatgaaattatccgcgaagctagcaaatggagtcctgaactagctgctgcttgtgaggtttggaaagagatcaaattcgaattcgaaccagtagataagctagat-------------------------------------------------
	'ARAC_Arisaema_amurense'             ------------------------------aaagcaagtgctggattcaa--agctggtgttaaagattacaaattgacttattatactcctgactatgagacaaaagatactgatatcttggcagcattccgagtaactcctcaacccggagttccgcctgaagaagcaggggctgctgtagctgccgaatcttctactggtacatggacaactgtgtggactgatggacttaccagtcttgatcgttacaaaggacgatgctaccacatcgaagccgttcctggggaggaaactcaatttattgcttatgtagcttaccctttagacctttttgaagaaggttctgttaccaacatgtttacttctatcgtaggtaatgtttttgggtttaaagctttacgagctctacgtctagaggatttgcgaattcctcccgcttattccaaaactttccaaggcccgcctcacggtatccaagttgaaagagataaattgaacaagtatggtcgtcccctattgggatgtacgattaaaccaaaattgggattatccgcgaaaaactacggtagagcggtttatgaatgtctccgcggtggacttgattttaccaaggatgatgaaaacgtgaactcacaaccatttatgcgttggagagaccgtttcttgttttgtgccgaagctctttataaagcacagtccgaaacaggtgaaataaaagggcattacttgaatgctactgcaggtacgtgtgaagaaatgatgaaaagggctgtgtttgccagagaattgggagtccctatcgtaatgcatgactacttaacagggggattcactgcaaatactagtttagctcattattgccgagacaatggtctacttcttcacatccaccgcgcaatgcatgcagttattgatagacagaagaatcatggtatgcattttcgtgtactagcgaaagcattacgtatgtctggtggggatcatattcacgctggtacagtagtaggtaaactggaaggtgaacgtgagatgactttaggttttgttgatttattacgtgatgattatattgaaaaagaccgaagtcgtggtattttcttcactcaagattgggtctctatgccaggtgttatccctgtagcttcagggggtattcatgtttggcatatgcctgccctgactgagatctttggggatgattccgtactacagttcggtggagg-----------------------------------------------------------------------------------------------------------------------------------------------------------------------------------------------------------------------------------------------------------------------
	'ARAC_Arisaema_serratum'             -----------------------------------------------------------------------------------------cctgactatgagacaaaagatactgatatcttggcagcattccgagtaactcctcaacccggagttccgcctgaagaagcaggggctgctgtagctgccgaatcttctactggtacatggacaactgtgtggactgatggacttaccagtcttgatcgttacaaaggacgatgctaccacatcgaagccgttcctggggaggaaactcaatttattgcttatgtagcttaccctttagacctttttgaagaaggttctgttaccaacatgtttacttctatcgtaggtaatgtttttgggtttaaagctttacgagctctacgtctagaggatttgcgaattccccccgcttattccaaaactttccaaggcccgcctcacggtatccaagttgaaagagataaattgaacaagtatggtcgtcccctattgggatgtacgattaaaccaaaattgggattatccgcgaaaaactacggtagagcggtttatgaatgtctccgcggtggacttgattttaccaaggatgatgaaaacgtgaactcacaaccatttatgcgttggagagaccgtttcttgttttgtgccgaagcactttataaagcacagtccgaaacaggtgaaataaaagggcattacttgaatgctactgcaggtacgtgtgaagaaatgatgaaaagggctgtgtttgccagagaattgggagttcctatcgtaatgcatgactacttaacagggggattcactgcaaatactagtttagctcattattgccgagacaatggtctacttcttcacatccaccgcgcaatgcatgcagttattgatagacagaagaatcatggtatgcattttcgtgtactagcgaaagcattacgtatgtctggtggggatcatattcacgctggtacagtagtaggtaaactggaaggtgaacgtgagatgactttaggttttgttgatttattacgtgatgattatattgaaaaagaccgaagtcgtggtattttcttcacccaagattgggtctctatgccaggtgttatccctgtagcttccgggggtattcatgtttggcatatgcctgccctgactgagatctttggggatgattccgtactacagttcggtggaggaactttaggacacccttggggaaatgcacctggtgcagtagcaaatcgggtagctttagaagcgtgtgtacaagctcgtaatgagggacgtgatcttgctcgtgaa-------------------------------------------------------------------------------------------------------------------------------------------------------------
	'ARAC_Arisaema_tortuosum'            ---------------ccacaaacagaaactaaagcaagtgctggattcaa--agctggtgttaaagattacaaattgacttattatactcctgactatgagacaaaagatactgatatcttggcagcattccgagtaactcctcaacccggagttccgcctgaagaagcaggggctgcagtagctgccgaatcttctactggtacatggacaactgtgtggactgatggacttaccagtcttgatcgttacaagggacgatgctaccacatcgaagccgttcctggggaggaaactcaatttattgcttatgtagcttaccctttagacctttttgaagaaggttctgttaccaacatgtttacttctatcgtaggtaatgtttttgggtttaaagctttacgagctctacgtctagaggatttgcgaattcctcccgcttattccaaaactttccaaggcccgcctcacggtatccaagttgaaagagataaattgaacaagtatggtcgtcccctattgggatgtacgattaaaccaaaattgggattatccgcgaaaaactacggtagagcggtttatgaatgtctccgcggtggacttgattttaccaaggatgatgaaaacgtgaactcacaaccatttatgcgctggagagaccgtttcttgttttgtgccgaagcactttataaagcacagtccgaaacaggtgaaataaaagggcattacttgaatgctactgcaggtacgtgtgaagaaatgatcaaaagggctgtgtttgccagagaattgggagtccctatcgtaatgcatgactacttaacagggggattcactgcaaatactagtttagctcattattgccgagacaatggtctacttcttcacatccaccgcgcaatgcatgcagttattgatagacagaagaatcatggtatgcattttcgtgtactagcgaaagcattacgtatgtctggtggggatcatattcacgctggtacagtagtaggtaaactggaaggtgaacgtgagatgactttaggttttgttgatttattacgtgatgattatattgaaaaagaccgaagtcgtggtattttcttcactcaagattgggtctctatgccaggtgttatccctgtagcttcagggggtattcatgtttggcatatgcctgccctgactgagatctttggggatgattccgtactacagttcggtggaggaactttaggacacccttggggaaatgcacctggtgcagtagcaaatagggtagctttagaagcgtgtgtacaagctcgtaatgagggacgtgatcttgctcgtgaaggtaatgaaattatccgtgaagctagcaaatggagtcctgaactggccgctgcttgtgagatttggaaagagatcaaattcgaattcgaaccagtggataagctagatgttaaagct---------------------------------aaataag
	'ARAC_Arisaema franchetianum'        ---------------------------ATGAAAACTGCAAGCACGGTCAA--AGCTGGTGTTAAAGATTACAAATTGACTTATTATACTCCTGACTATGAGACAAAAGATACTGATATCTTGGCAGCATTCCGAGTAACTCCTCAACCTGGAGTTCCGCCTGAAGAAGCAGGGGCTGCAGTAGCTGCCGAATCTTCTACTGGTACATGGACAACTGTGTGGACTGATGGACTTACCAGTCTTGATCGTTACAAAGGACGATGCTACCACATCGAAGCCGTTCCTGGGGAGGAAACTCAATTTATTGCTTATGTAGCTTACCCTTTAGACCTTTTTGAAGAAGGTTCTGTTACCAACATGTTTACTTCTATCGTAGGTAATGTTTTTGGGTTTAAAGCTTTACGAGCTCTACGTCTAGAGGATTTGCGAATTCCTCCCGCTTATTCCAAAACTTTCCAAGGCCCGCCTCACGGTATCCAAGTTGAAAGAGATAAATTGAACAAGTATGGTCGTCCCCTATTGGGATGTACGATTAAACCAAAATTGGGATTATCTGCGAAAAACTACGGTAGAGCGGTTTATGAATGTCTCCGCGGTGGACTTGATTTTACCAAGGATGATGAAAACGTGAACTCACAACCATTTATGCGTTGGAGAGACCGTTTCGTGTTTTGTGCCGAAGCAATTTATAAAGCACAGGCCGAAACGGGTGAAATAAAAGGGCATTACTTGAATGCTACTGCAGGTACGTGTGAAGAAATGATCAAAAGGGCTGTGTTTGCCAGAGAATTGGGAGTCCCTATCGTAATGCATGACTACTTAACAGGGGGATTCACTGCAAATACTAGTTTAGCTCATTATTGCCGAGACAATGGTCTACTTCTTCACATCCACCGCGCAATGCATGCAGTTATTGATAGACAGAAGAATCATGGTATGCATTTTCGTGTACTAGCGAAAGCATTACGTATGTCTGGTGGGGATCATATTCACGCTGGTACAGTAGTAGGTAAACTGGAAGGTGAACGTGAGATGACTTTAGGTTTTGTTGATTTATTACGCGATGATTATATTGAAAAAGACCGAAGTCGTGGTATTTTCTTCACTCAAGATTGGGTCTCTATGCCAGGTGTTATCCCTGTAGCTTCAGGGGGTATTCATGTTTGGCATATGCCTGCCCTGACTGAGATCTTTGGGGATGATTCCGTACTACAGTTCGGTGGAGGAACTTTAGGACACCCTTGGGGAAATGCACCTGGTGCAGTAGCAAATCGGGTAGCTTTAGAAGCGTGTGTACAAGCTCGTAATGAGGGACGTGATCTTGCTCGTGAAGGTAATGAAATTATCCGTGAAGCTTGCAAATGGAGTCCTGAACTGGCCGCTGCTTGTGAGATTTGGAAAGAGATCAAATTCGAATTCGAACCAGTAGATAAGCTAGAT-------------------------------------------------
	'ARAC_Arisarum_vulgare'              ----------------------------------------------tcaa--agctggtgttaaagattacaaattgacttattatactcctgactatgagacaaaagatactgatatcttggcagcattccgagtaactcctcaacccggagttccgcctgaagaagcaggggctgcagtagctgccgaatcttctactggtacatggacaactgtgtggactgatggacttaccagtcttgatcgttacaaaggccgatgctaccacatcgaagccgttgttggggaggaaagtcaatttattgcttatgtagcttaccctttagacctttttgaagaaggttctgttactaacatgtttacttctattgtaggtaatgtatttgggtttaaagctttacgagctctacgtctggaggatttgcgaattcctcctgcttattccaaaactttccaagggccgcctcacggtatccaagttgaaagagataaattgaacaagtatggtcgtcccctattgggatgtacgattaaaccaaaattgggattatccgcgaaaaactacggtagagcggtttatgaatgtctccgtggtggacttgattttaccaaggatgatgaaaacgtgaactcacaaccatttatgcgttggagagaccgtttcttattttgtgccgaagcaatttataaagcacaggctgaaacaggtgaaataaaagggcattacttgaatgctactgcaggtacgtgtgaagaaatgatcaaaagggctgtgtttgccagagaattgggagtccctatcgtaatgcatgactacttaacaggaggattcactgcaaatactagtttagctcattattgccgagacaatggtctacttcttcacatccaccgcgcaatgcatgcagttattgatagacagaagaatcatggtatgcattttcgtgtactagctaaagcattacgtatgtctggtggggatcatattcacggtggtacagtagtaggtaaactggaaggtgaacgcgagatgactttaggttttgttgatttattacgtgatgattatattgaaaaagaccgaagtcgtggtattttcttcactcaagattgggtctctatgccaggtgttatccctgtagcttcagggggtattcatgtttggcatatgcctgccctgactgagatctttggagatgattccgtactacagttcggtggaggaactttaggacacccttggggaaatgcacctggtgcagtagcaaaccgtgtagctttagaagcgtgtgtacaagctcgtaatgagggacgcgatcttgctcgtgaaggtaatgaaattatccgtgaagctagcaaatggagtcctgaactaactgctgcttgtga--------------------------------------------------------------------------------------------------
	'ARAC_Arophyton_buchetii'            ----------------------------------------------tcaa--agctggtgttaaagattacaaattgacttattatactcctgactatgagacaaaagatactgatatcttggcagcattccgagtaactcctcaacccggagttccacctgaagaagcaggggctgcagtagctgccgaatcttctactggtacatggacaactgtgtggactgatggacttaccagtcttgatcgttacaaaggccgatgctaccacatcgaagccgttgttggggaggaaaatcaatatattgcttatgtagcttaccctttagacctttttgaagaaggttctgttactaacatgtttacttctattgtaggtaatgtatttgggtttaaagctttacgagctctacgtctggaggatttgcgaattcctcccgcttattccaaaactttccaaggcccgcctcacggtatccaagttgaaagagataaattgaacaagtatggtcgtcccctattgggatgtacgattaaaccaaaattgggattatccgcgaaaaactacggtagagcggtttatgaatgtctccgcggtggacttgattttaccaaggatgatgaaaacgtgaactcacaaccatttatgcgttggagagaccgtttcgtattttgtgccgaagcaatttataaagcacaggccgaaacaggtgaaataaaagggcattacttgaatgctactgcaggtacgtgtgaagaaatgatcaaaagggctgtgtttgccagagaattgggagtccctatcgtaatgcatgactacttaacagggggattcactgcaaatactagtttagctcattattgccgagacaatggtctacttcttcacatccaccgcgcaatgcatgcagttattgatagacagaagaatcatggtatgcattttcgtgtactagctaaagcattacgtatgtctggtggggatcatattcacggtggtacagtagtaggtaaactggaaggtgaacgtgagatgactttaggttttgttgatttattacgtgatgattttattgaaaaagaccgaagtcgtggtattttcttcactcaagattgggtctctatgccaggtgttatccctgtagcttcagggggtattcatgtttggcatatgcctgccctgactgagatctttggagatgattccgtactacagttcggtggaggaactttaggacacccttggggaaatgcacctggtgcagtagcaaaccgggtagctttagaagcgtgtgtacaagctcgtaatgagggacgtgatcttgctcgtgaaggtaatgaaattatccgtgaagctagcaaatggagtcctgaactagctgctgcttgtgaggtttggaaagagatcaaattcgaatacgaaccagtagataagctagat-------------------------------------------------
	'ARAC_Arum_alpinum'                  -----------------------------------------------------------------------------------------cctgactatgagacaaaagatactgatatcttggcagcattccgagtaactcctcaacccggagttccgcctgaagaagcaggggctgcagtagctgccgaatcttctactggtacatggacaactgtgtggactgatggacttaccagtcttgatcgttacaaaggacgatgctaccacatcgaagccgttcctggggaggaaaatcaatatattgcttatgtagcttaccctttagacctttttgaagaaggttctgttaccaacatgtttacttctattgtaggtaatgtttttgggtttaaagctttacgagctctacgtctagaggatttgcgaattcctcccgcttattccaaaactttccaaggcccgcctcacggtatccaagttgaaagagataaattgaacaagtatggtcgtcccctattgggatgtacgattaaaccaaaattgggattatccgcgaaaaactacggtagagcgtgttatgaatgtctccgcggtgggcttgattttaccaaggatgatgaaaacgtgaactcacaaccatttatgcgttggagagaccgtttcttgttttgtgccgaagcaatttataaagcacaggccgaaacaggtgaaataaaagggcattacttgaatgctactgcaggtacgtgtgaagaaatgatcaaaagggctgtgtttgccagagaattgggagtccctatcgtaatgcatgactacataacagggggattcactgcaaatactagtttagctcattattgccgagacaatggtctacttcttcacatccaccgcgcaatgcatgcagttattgatagacagaagaatcatggtatgcattttcgtgtactagctaaagcattacgtatgtctggtggggatcatattcacgctggtacagtagtaggtaaactggaaggtgaacgtgagatgactttaggttttgttgatttattacgtgatgattatattgaaaaagaccgaagtcgtggtattttcttcactcaagattgggtctctatgccaggtgttatccctgtagcttcagggggtattcatgtttggcatatgcctgccttgactgagatctttggggatgattccgtactacagttcggtggaggaactttaggacacccttggggaaatgcacctggtgcagtagcaaatcgggtagctttagaagcgtgtgtacaagctcgtaatgagggacgtgatcttgctcgtgaa-------------------------------------------------------------------------------------------------------------------------------------------------------------
	'ARAC_Arum_hygrophilum'              ----------------------------------------------tcaa--agctggtgttaaagattacaaattgacttattatactcctgactatgagacaaaagatactgatatcttggcagcattccgagtaactcctcaacccggagttccgcctgaagaagcaggggctgcagtagctgccgaatcttctactggtacatggacaactgtgtggactgatggacttaccagtcttgatcgttacaaaggacgatgctaccacatcgaagccgttcctggggaggaaaatcaatatattgcttatgtagcttaccctttagacctttttgaagaaggttctgttaccaacatgtttacttctattgtaggtaatgtttttgggtttaaagctttacgagctctacgtctagaggatttgcgaattcctcccgcttattccaaaactttccaaggcccgcctcacggtatccaagttgaaagagataaattgaacaagtatggtcgtcccctattgggatgtacgattaaaccaaaattgggattatccgcgaaaaactacggtagagcgtgttatgaatgtctccgcggtgggcttgattttaccaaggatgatgaaaacgtgaactcacaaccatttatgcgttggagagaccgtttcttgttttgtgccgaagcaatttataaagcacaggccgaaacaggtgaaataaaagggcattacttgaatgctactgcaggtacgtgtgaagaaatgatcaaaagggctgtgtttgccagagaattgggagtccctatcgtaatgcatgactacataacagggggattcactgcaaatactagtttagctcattattgccgagacaatggtctacttcttcacatccaccgcgcaatgcatgcagttattgatagacagaagaatcatggtatgcattttcgtgtactagctaaagcattacgtatgtctggtggggatcatattcacgctggtacagtagtaggtaaactggaaggtgaacgtgagatgactttaggttttgttgatttattacgtgatgattatattgaaaaagaccgaagtcgtggtattttcttcactcaagattgggtctctatgccaggtgttatccctgtagcttcagggggtattcatgtttggcatatgcctgccttgactgagatctttggggatgattccgtactacagttcggtggaggaactttaggacacccttggggaaatgcacctggtgcagtagcaaatcgggtagctttagaagcgtgtgtacaagctcgtaatgagggacgtgatcttgctcgtgaaggtaatgaaattatccgtgaagcttgcaaatggagtcctgaactagctgctgcttgtgaggtttggaaagcgatcaaattcgaattcgaaccagtggataagctagat-------------------------------------------------
	'ARAC_Arum_nigrum'                   -----------------------------------------------------------------------------------------cctgactatgagacaaaagatactgatatcttggcagcattccgagtaactcctcaacccggagttccgcctgaagaagcaggggctgcagtagctgccgaatcttctactggtacatggacaactgtgtggactgatggacttaccagtcttgatcgttacaaaggacgatgctaccacatcgaagccgttcctggggaggaaaatcaatatattgcttatgtagcttaccctttagacctttttgaagaaggttctgttaccaacatgtttacttctattgtaggtaatgtttttgggtttaaagctttacgagctctacgtctagaggatttgcgaattcctcccgcttattccaaaactttccaaggcccgcctcacggtatccaagttgaaagagataaattgaacaagtatggtcgtcccctattgggatgtacgattaaaccaaaattgggattatccgcgaaaaactacggtagagcgtgttatgaatgtctccgcggtgggcttgattttaccaaggatgatgaaaacgtgaactcacaaccatttatgcgttggagagaccgcttcttgttttgtgccgaagcaatttataaagcacaggccgaaacaggtgaaataaaagggcattacttgaatgctactgcaggtacgtgcgaagaaatgatcaaaagggctgtgtttgccagagaattgggagtccctatcgtaatgcatgactacataacagggggattcactgcaaatactagtttagctcattattgccgagacaatggtctacttcttcacatccaccgcgcaatgcatgcagttattgatagacagaagaatcatggtatgcattttcgtgtactagctaaagcattacgtatgtctggtggggatcatattcacgctggtacagtagtaggtaaactggaaggtgaacgtgagatgactttaggttttgttgatttattacgtgatgattatattgaaaaagaccgaagtcgtggtattttcttcactcaagattgggtctctatgcctggtgttatccctgtagcttcagggggtattcatgtttggcatatgcctgccttgactgagatctttggggatgattccgtactacagttcggtggaggaactttaggacacccttggggaaatgcacctggtgcagtagcaaatcgggtagctttagaagcgtgtgtacaagctcgtaatgagggacgtgatcttgctcgtgaa-------------------------------------------------------------------------------------------------------------------------------------------------------------
	'ARAC_Asterostigma_cubense'          ------------------------------------------------------------------------------------------------------------------------------------------------------------------------------------------------------------------------------------------------------------------------------------------------------------------------------------------------------------------------------------------------------------------------------------------------------------------------------------------------------------------------------------------------------------------------------------------------------------------------------------------------------------------------------------------------------------------------------------------------------------------------------------------------------------------------------------------------------------------------------------------------------------------------------------------------------------------------------------------------------------------------------------------------------------------------------------------------------------------------------------------------------------------------------------------------------------------------------------------------------------------------------------------------------------------------------------------------------------------------------------------------------------------------------------------------------------------------------------------------------------------------------------------------
	'ARAC_Bakoa_lucens'                  ------------------------------------------------------------------------------------------------------------------------------------------------------------------------------------------------------------------------------------------------------------------------------------------------------------------------------------------------------------------------------------------------------------------------------------------------------------------------------------------------------------------------------------------------------------------------------------------------------------------------------------------------------------------------------------------------------------------------------------------------------------------------------------------------------------------------------------------------------------------------------------------------------------------------------------------------------------------------------------------------------------------------------------------------------------------------------------------------------------------------------------------------------------------------------------------------------------------------------------------------------------------------------------------------------------------------------------------------------------------------------------------------------------------------------------------------------------------------------------------------------------------------------------------------
	'ARAC_Biarum_tenuifolium'            ----------------------------------------------tcaa--agctggtgttaaagattacaaattgacttattatactcctgactatgagacaaaagatactgatatcttggcagcattccgagtaactcctcaacccggagttccgcctgaagaagcaggggctgcagtagctgccgaatcttctactggtacatggacaactgtgtggactgatggacttaccagtcttgatcgttacaaaggacgatgctaccacatcgaagccgttcctggggaggaaaatcaatttattgcttatgtagcttaccctttagacctttttgaagaaggttctgttaccaacatgtttacttctattgtaggtaatgtttttgggtttaaagctttacgagctctacgtctagaggatttgcgaattccgcccgcttattccaaaactttccaaggcccgcctcacggtatccaagttgaaagagataaattgaacaagtatggtcgtcccctattgggatgtacgattaaaccaaaattgggattatccgcgaaaaactacggtagggcggtttatgaatgtctccgcggtgggcttgattttaccaaggatgatgaaaacgtgaactcacaaccatttatgcgttggagagaccgtttcttgttttgtgccgaagcgatttataaagcacaggccgaaacaggtgaaataaaagggcattacttgaatgctactgcagctacgtgtgaagaaatgatcaaaagggctgtgtttgccagagaattgggagtccctatcgtaatgcatgactacttaacagggggattcactgcaaatactagtttagctcattattgccgagacaatggtctacttcttcacatccaccgcgcaatgcatgcagttattgatagacagaagaatcatggtatgcattttcgtgtactagctaaagcattacgtatgtctggtggggatcatattcacgctggtacagtagtaggtaaactggaaggtgaacgtgagatgactttaggttttgttgatttattacgtgatgattatattgaaaaagaccgaagtcgtggtattttcttcactcaagattgggtctctatgccaggtgttatccctgtagcttcagggggtattcatgtttggcatatgcctgccttgactgagatctttggggatgattccgtactacagttcggtggaggaactttaggacacccttggggaaatgcacctggtgcagtagcaaatcgggtagctttagaagcgtgtgtacaagctcgtaatgagggacgtgatcttgctcgtgaaggtaatgaaattatccgtgaagcttgcaaatggagtcctgaactagctgctgcttgtgaggtttggaaagcgatcaaattcgaattcgaaccagtggataagctagat-------------------------------------------------
	'ARAC_Bognera_recondita'             ----------------------------------------------tcaa--agctggtgttaaagattacaaattgacttattatactcctgactatgagacaaaagatactgatatcttggcagcattccgagtaactcctcaacccggagttccgcctgaagaagcaggggctgcagtagctgccgaatcttctactggtacatggacaactgtgtggactgatggacttaccagtcttgatcgttacaaaggacgatgctaccacatcgaatccgttattggggaggacaatcaatatattgcttatgtagcttaccctttagacctttttgaggaaggttctgttactaacatgtttacttcaattgtgggtaacgtatttgggtttaaagctttacgagctctacgtctggaggatttgcgaattcctacctcttattccaaaactttccaaggcccacctcacggcatccaagttgagagagataaattgaacaagtatggtcgtcccctattgggatgtacgattaaaccaaaattgggattatccgcgaaaaactacggtagggcggtttatgaatgtctccgtggtggacttgattttaccaaggatgatgaaaacgtgaactcacaaccatttatgcgttggagagaccgtttcctattttgcgccgaagcaatttataaagcacaagccgaaacaggtgaaataaaagggcattacttgaatgctactgcaggtacgtgtgaagaaatgatcaaaagggctgtgtttgccagagaattgggagcccctatcgtaatgcatgactacttaacagggggattcactgcaaatactagtttagctcattattgccgagacaacggtctactccttcacatccaccgcgcaatgcatgcagttattgatagacagaaaaatcatggtatgcattttcgtgtactagctaaagcattacgtatgtctggcggggatcatgttcacgctggtacagtagtaggtaaactggaaggtgaacgtgaaataactttaggttttgttgatttattacgtgatgattatattgaaaaagaccgaagtcgtggtatttatttcactcaagattgggtctctatgccaggtgttctgcctgtagcttcagggggtattcatgtttggcatatgcctgctctgactgagatctttggggatgattccgtactacagttcggcggaggaactttaggacacccttggggaaatgcacctggtgcagtagctaaccgggtagctttagaagcgtgtgtacaagctcgtaatgagggacgtgatcttgctcgtgaaggtaatgaaattatccgtgaagctagcaaatggagtcctgaactagcagctgcttgtgaggtttggaaagcgatcaaattcgaattcgaaccagtagatacgctagat-------------------------------------------------
	'ARAC_Bucephalandra_motleyana'       ----------------------------------------------tcaa--agctggtgttaaagattacaaattgacttattatactcctgactatgagacaaaagatactgatatcttggcagcattccgagtaactcctcaacccggagttccgcctgaagaagcaggggctgcagtagctgccgaatcttctactggtacatggacaactgtgtggactgatggacttaccagtcttgatcgttacaaaggacgatgctaccacatcgaacccgttgctggggaggaaaatcaatatattgcttatgtagcttaccctttagacctttttgaagaaggttctgttactaacatgtttacttctattgtgggtaatgtatttgggtttaaagctttacgagctctacgtctggaggatttgcgaattcctccctcttattccaaaactttccaaggcccgcctcacggcatccaagttgagagagacaaattgaacaagtatggtcgtcccctattgggatgtacgattaaaccaaaattgggattatccgcgaaaaactacggtagagcggtttatgaatgtctccgcggtggacttgattttaccaaggatgatgaaaacgtgaactcacaaccatttatgcgttggagagaccgtttcgtattttgtgccgaagcactttataaagcacaggccgaaacaggtgaaataaaagggcattacttgaatgctactgcaggtacgtgtgaagaaatggtcaaaagggctgtgtttgccagagaattgggagtccctatcgtaatgcatgactacttaacagggggattcactgcaaatactagtttagctcattattgccgagacaacggtctacttcttcacatccaccgcgcaatgcatgcagttattgatagacagaagaatcatggtatgcattttcgtgtactagctaaagcattacgtatgtctggtggggatcatgttcacgctggtacagtagtaggtaaactggaaggtgaacgtgagatgactttaggttttgttgatttattacgtgatgattatattgaaaaagaccgaagtcgtggtattttcttcactcaagattgggtctctatgccaggtgttctgcctgtagcttcagggggtattcatgtttggcatatgcctgctctgactgagatctttggggatgattccgtactacagttcggtggaggaactttaggacacccttggggaaatgcacctggtgcagtagctaatagggtagctttagaagcgtgtgtacaagctcgtaatgagggacgtgatcttgctcgtgaaggtaatgaaattatccgtgaagctagcaaatggagtcctgaactagctgctgcttgtgaggtttggaaagagatcaaattcgaattcgaaccagtggataagctagat-------------------------------------------------
	'ARAC_Caladium_lindenii'             ----------------------------------------------tcaa--agctggtgttaaagattacaaattgacttattatactcctgactatgagacaaaagatactgatatcttggcagcattccgagtaactcctcaacccggagttccgcctgaagaagcaggggctgcagtagctgccgaatcttctactggtacatggacaactgtgtggactgatggacttaccagtcttgatcgttacaaaggacgatgctaccacatcgaagccgttgttggggaggacaatcaatatattgcttatgtagcttaccctttagacctttttgaagaaggttctgttactaacatgtttacttctattgtaggtaatgtatttgggtttaaagctttacgagctctacgtctggaggatttgcgaattcctacctcttattccaaaactttccaaggcccgcctcacggtatccaagttgaaagagataaattgaacaagtatggtcgtcccctattgggatgtacgattaaaccaaaattgggattatccgcgaaaaactacggtagagcggtttatgaatgtcttcgcggtggacttgattttaccaaggatgatgaaaacgtgaactcacaaccatttatgcgttggagagaccgtttcgtattctgtgccgaagcaatttataaagcacaggccgaaacaggtgaaattaaagggcattacttgaatgctactgcaggtacgtgtgaagaaatgatcaaaagggctgtgtttgccagagaattgggagcccctatcgtaatgcatgactacttaacagggggattcactgcaaatactagtttagctcattattgccgagacaatggtctacttcttcacatccaccgcgcaatgcatgcagttattgatagacagaagaatcatggtatgcatttccgtgtactagctaaagcattacgtatgtctggtggggatcatattcacgctggtacagtagtaggtaaactggaaggtgaacgtgatattactttaggttttgttgatttattacgtgatgattttattgaaaaagaccgaagtcgtggtatttatttcactcaagattgggtctctatgccaggtgttatacctgtagcttcagggggtattcatgtttggcatatgcctgccctgactgagatctttggggatgattccgtactacagtttggcggaggaactataggacacccttggggaaatgcacctggtgcagtagcaaatcgggtagctttagaagcgtgtgtacaagctcgtaatgagggacgtgatcttgctcgtgaaggtaatgaaattatccgtgaagctagcaaatggagtcctgaactagctgctgcttgtgagatttggaaagagatcaaattcgaattcgaagcagtagataagctagat-------------------------------------------------
	'ARAC_Calla_palustris'               ----------------------------------------------tcaa--agctggtgttaaagattacaaattgacttattatactcctgactatgagacaaaggatactgatatcttggcagcattccgagtaactcctcaacccggagttccgcctgaagaagcaggggctgcagtagctgccgaatcttctactggtacatggacaactgtgtggactgatggacttaccagtcttgatcgttacaaaggacgatgctaccacatcgaagccgttgttggggaggaaactcaatttattgcttatgtagcttaccctttagacctttttgaagaaggttctgttactaacatgtttacttccattgtgggtaatgtgtttgggtttaaagctttacgagctctacgtctggaggatttgcgaattcctcccgcttattccaaaactttccaaggcccgcctcacggcatccaggttgagagagataaattgaacaagtatggtcgtcccctattgggatgtacgattaaaccaaaattgggattatccgcgaaaaactacggtagagcggtttatgaatgtctccgcggtggacttgattttaccaaggatgatgaaaacgtgaactcacaaccatttatgcgttggagagaccgtttcgtattttgtgccgaagcaatttataaagcacaggccgaaacaggtgaaataaaagggcattacttgaatgctactgcaggtacgtgtgaagaaatgatcaaaagagctgtgtttgccagagaattgggagtccctattgtaatgcatgactacataacagggggattcacagcaaatactagtttagctcattattgccgagacaatggcctacttcttcacatccatcgcgcaatgcatgcagttattgatagacagaagaatcatggtatgcattttcgtgtactagctaaagcattacgtatgtctggtggggatcatattcacgctggtacagtagtaggtaaactggaaggtgaacgtgagatgactttaggttttgttgatttattacgtgatgattatattgaaaaagaccgaagtcgtggtatttttttcactcaagattgggtctctatgccaggtgttctgcctgtagcttcagggggtattcatgtttggcatatgcctgccctgactgagatctttggggatgattccgtactacagttcggtggaggaactttaggacacccttgggggaatgcacctggtgcagtagcaaatcgggtagctttagaagcgtgtgtacaagctcgtaatgagggacgtgatcttgctcgtgaaggtaatgaaattatccgtgaagctagcaaatggagtcctgaactagctgctgcttgtgaggtttggaaagagatcaaattcgaattcgaaccagtagataagctagat-------------------------------------------------
	'ARAC_Callopsis_volkensii'           ----------------------------------------------tcaa--agctggtgttaaagattacaaattgacttattatactcctgactatgagacaaaagatactgatatcttggcagcattccgagtaactcctcaacccggagtcccgcctgaagaagcgggggctgcagtagctgccgaatcttctactggtacatggacaactgtgtggactgatggacttaccagtcttgatcgttacaaaggacgatgctaccacatcgaagccgttgttggggaggaaaatcaatatattgcttatgtagcttaccctttagacctttttgaagaaggttctgttactaacatgtttacttctattgtgggtaatgtatttgggtttaaagctttacgagctctacgtctggaggatttgcgaattcctccctcttattccaaaactttccaaggcccgcctcacggaatccaagttgagagagataaattgaacaagtatggtcgtcccctattgggatgtacgattaaaccaaaattgggattatccgcgaaaaactacggtagagcggtttatgaatgtctccgcggtggacttgattttaccaaggatgatgaaaacgtgaactcacaaccatttatgcgttggagagaccgtttcttattttgtgccgaagcactttataaagcacaggccgaaacaggtgaaataaaagggcattacttgaatgctactgcaggtacgtgtgaagaaatgataaaaagggctgtgtttgccagagaattgggagcccctatcgtaatgcatgactacttaacagggggattcactgcaaatactagtttagctcattattgccgagacaacggtctacttcttcacatccatcgcgcaatgcatgcagttattgatagacagaagaatcatggtatgcattttcgtgtactagctaaagcattacgtatgtctggtggggatcatattcacgctggtacagtagtaggtaaactggaaggtgaacgtgagatgactttaggttttgttgatttattacgtgatgattatattgaaaaagaccgaagtcgtggtatttttttcactcaagattgggtctctatgccaggtgttatccctgtagcttcggggggtattcatgtttggcatatgcctgccctgactgagatctttggggatgattccgtactacagttcggtggaggaactttaggacacccttggggaaatgcacctggtgcagtagctaatcgggtagctttagaagcgtgtgtaaaagctcgtaatgagggacgtgatcttgctcgcgaaggtaatgaaattatccgtgaagctagcaaatggagtcctgaactagctgctgcttgtgaggtttggaaagcgatcaaattcgaattccaaccagtagatacgctggat-------------------------------------------------
	'ARAC_Carlephyton_glaucophyllum'     ------------------------------------------------------------------------------cttattatactcctgactatgagacaaaagatactgatatcttggcagcattccgagtaactcctcaacccggagttccgcctgaagaagcaggggctgcagtagctgccgaatcttctactggtacatggacaactgtgtggactgatggacttaccagtcttgatcgttacaaaggccgatgctaccacatcgaagccgttgttggggaggaaaatcaatatattgcttatgtagcttaccctttagacctttttgaagaaggttctgttactaacatgtttacttctattgtaggtaacgtatttgggtttaaagctttacgagctctacgtctggaggatttgcgaattcctcccgcttattccaaaactttccaaggcccgcctcacggtatccaagttgaaagagataaattgaacaagtatggtcgtcccctattgggatgtacgattaaaccaaaattgggattatccgcgaaaaactacggtagagcggtttatgaatgtctccgcggtggacttgattttaccaaggatgatgaaaacgtgaactcacaaccatttatgcgttggagagaccgttttgtattttgtgccgaagcaatttataaagcacaggccgaaacaggtgaaataaaagggcattacttgaatgctactgcaggtacgtgtgaagaaatgatcaaaagggctgtgtttgccagagaattgggagtccctatcgtaatgcatgactacttaacagggggattcactgcaaatactagtttagctcattattgccgagacaatggtctacttcttcacatccaccgcgcaatgcatgcagttattgatagacagaagaatcatggtatgcattttcgtgtactagctaaagcattacgtatgtctggtggggatcatattcacggtggtacagtagtaggtaaactggaaggtgaacgtgagatgactttaggttttgttgatttattacgtgatgattttattgaaaaagaccgaagtcgtggtattttcttcactcaagattgggtctctatgccaggtgttatccctgtagcttcagggggtattcatgtttggcatatgcctgccctgtctgagatctttggagatgattccgtactacagttcggtggaggaactttaggacacccttggggaaatgcacctggtgcagtagcaaaccgggtagctttagaagcgtgtgtacaagctcgtaatgagggacgtgatcttgctcgtgaaggtaatgaaattatccgtgaagctagcaaatggagtcctgaactagctgctgcttgtgaggtttggaaagagatcaaattcgaatacgaaccagtagataagctagat-------------------------------------------------
	'ARAC_Cercestis_mirabilis'           ----------------------------------------------tcaa--agctggtgttaaagattacaaattgaattattatactcctgactatgagacaaaagatactgatatcttggcagcattccgagtaactcctcaacccggagttccacctgaagaagcaggggcggcagtagctgccgaatcttctactggtacatggacaactgtgtggactgatggacttaccagtcttgatcgttacaaaggacgatgctaccacatcgaagccgttgttggggaggaaaatcaatatattgcttatgtagcttaccctttagacctttttgaagaaggttctgttactaacatgtttacttctattgtgggtaatgtatttgggtttaaagctttacgagctctacgtctggaggatttgcgaattcctacttcttattccaaaactttccaaggcccgcctcacggcatccaagttgagagagataaattgaacaagtatggtcgtcccctattgggatgtacgattaaaccaaaattgggattatccgcgaaaaactacggtagRgcggtttatgaatgtctccgcggtggacttgattttaccaaggatgatgaaaacgtgaactcacaaccatttatgcgttggagagaccgtttcgtattttgtgccgaagcactttataaagcacaggccgaaacaggtgaaataaaagggcattacttgaatgctactgcaggtacgtgtgaagaaatgatgaaaagggctgtgtttgctagagaattgggagtccctatcgtaatgcatgactacttaacagggggattcactgcaaatactagtttagctcattattgccgagacaacggtctacttcttcacattcatcgcgcaatgcatgcagttattgatagacagaagaatcatggtatgcattttcgtgtactagctaaagcattacgtatgtctggtggggatcatgttcacggcggtacagtagtaggtaaactggaaggtgaacgtgagatgactttaggttttgttgatttattacgtgatgattatattgaaaaagaccgaagtcgtggtatttttttcactcaagattgggtctctatgccaggtgttatacctgtagcttcagggggtattcatgtttggcatatgcctgccctgactgagatctttggggatgattccgtactacagttcggtggaggaactttaggacacccttggggaaatgcacctggtgcagtagctaatcgggtagcttcagaagcgtgtgtacaagctcgtaatgagggacgtgatcttgctcgtgaaggtaatgaaattatccgtgaagctagcaaatggagtcctgaactagcagctgcttgtgaggtttggaaagagatcaaattcgaattcgaaccagtagataagttagat-------------------------------------------------
	'ARAC_Chlorospatha_atropurpurea'     ---------------------------ATGAAAACTGCAAGCACGNTCAA--AGCTGGTGTTAAAGATTACAAATTGACTTATTATACTCCTGACTATGAGACAAAAGATACTGATATCTTGGCAGCATTCCGAGTAACTCCTCAACCCGGAGTTCCACCTGAAGAAGCAGGGGCTGCAGTAGCTGCCGAATCTTCTACTGGTACATGGACAAGTGTGTGGACTGATGGACTTACCAGTCTTGATCGTTACAAAGGACGATGCTACCACGTCGAAGCCGTTGTTGGGGAGGAAACTCAATTTATTGCTTATGTAGCTTACCCTTTAGACCTTTTTGAAGAAGGTTCTGTTACTAACATGTTTACTTCTATTGTAGGTAATGTATTTGGGTTTAAAGCTTTACGAGCTCTACGTCTGGAGGATTTGCGAATTCCTACCTCTTATTCCAAAACTTTCCAAGGCCCGCCTCACGGTATCCAAGTTGAAAGAGATAAATTGAACAAGTATGGTCGTCCCCTATTGGGATGTACGATTAAACCAAAATTGGGATTATCCGCGAAAAACTACGGTAGAGCGGTTTATGAATGTCTTCGCGGTGGACTTGATTTTACCAAGGATGATGAAAACGTGAACTCACAACCATTTATGCGTTGGAGAGACCGTTTCTTATTCTGTGCCGAAGCAATTTATAAAGCACAGGCCGAAACAGGTGAAATTAAAGGGCATTACTTGAATGCTACTGCGGGTACGTGTGAAGAAATGATGAAAAGGGCTGTGTTTGCCAGAGAATTGGGAGTCCCTATCGTAATGCATGACTACTTAACAGGGGGATTCACTGCAAATACTACTTTAGCTCATTATTGCCGAGACAATGGTCTACTTCTTCACATCCACCGCGCAATGCATGCAGTTATTGATAGACAGAAGAATCATGGTATGCATTTCCGTGTACTAGCTAAAGCATTACGTATGTCTGGTGGGGATCATGTTCACGCTGGTACAGTAGTAGGTAAACTGGAAGGTGAACGTGATATTACTTTAGGTTTTGTTGATTTATTACGTGATGATTTTATTGAAAAAGACCGAAGTCGTGGTATTTATTTCACTCAAGATTGGGTCTCTATGCCAGGTGTTATACCTGTAGCTTCAGGGGGTATTCATGTTTGGCATATGCCTGCCCTGACTGAGATCTTTGGGAATGATTCCGTACTACAGTTCGGCGGAGGAACTTTAGGACATCCTTGGGGAAATGCACCTGGTGCAGTAGCAAATCGGGTAGCTTTAGAAGCGTGTGTACAAGCTCGTAATGAGGGACGTGATCTTGCTCGTGAAGGTAATGAAATTATCCGTGAAGCTAGCAAATGGAGTCCGGAACTAGCTGCTGCTTGTGAGATTTGGAAAGCGATCAAATTCGAATTCGAAGCAGTAGATAAGCTAGAT-------------------------------------------------
	'ARAC_Colletogyne_perrieri'          ----------------------------------------------tcaa--agctggtgttaaagattacaaattgacttattatactcctgactatgagacaaaagatactgatatcttggcagcattccgagtaactcctcaacccggagttccgcctgaagaagcaggggctgcagtagctgccgaatcttctactggtacatggacaactgtgtggactgatggacttaccagtcttgatcgttacaaaggccgatgctaccacatcgaagccgttgttggggaggaaaatcaatatattgcttatgtagcttaccctttagacctttttgaagaaggttctgttactaacatgtttacttctattgtaggtaatgtatttgggtttaaagctttacgagctctacgtctggaggatttgcgaattcctcccgcttattccaaaactttccaaggcccgcctcacggtatccaagttgaaagagataaattgaacaagtatggtcgtcccctattgggatgtacgattaaaccaaaattgggattatccgcgaaaaactacggtagagcggtttatgaatgtctccgcggtggacttgattttaccaaggatgatgaaaacgtgaactcacaaccatttatgcgttggagagaccgttttgtattttgtgccgaagcaatttataaagcacaggccgaaacaggtgaaataaaagggcattacttgaatgc--------------------------------------------------------------------------------------------------------------------------------------------------------------------------------------------------------------------------------------------------------------------------------------------------------------------------------------------------------------------------------------------------------------------------------------------------------------------------------------------------------------------------------------------------------------------------------------------------------------------------------------------------------------------------------------------------------------------------------------------------------------------------------
	'ARAC_Colocasia_esculenta'           A---------TGTCACCACAAACAGAGACTAAAGCAAGTGCTGGATTCAA--AGCTGGTGTTAGAGATTACAAATTGACTTATTATACTCCTGACTATGAGACAAAAGATACTGATATCTTGGCAGCATTCCGAGTAACTCCTCAACCCGGAGTTCCGCCTGAAGAAGCAGGGGCTGCAGTAGCTGCCGAATCTTCTACTGGTACATGGACAACTGTGTGGACTGATGGACTTACCAGTCTTGATCGTTACAAAGGACGATGCTACCACATCGAAGCCGTTCCTGGGGAGGAAAATCAATATATTGCTTATGTAGCTTACCCTTTAGACCTTTTTGAAGAAGGTTCTGTTACCAACATGTTTACTTCTATTGTAGGTAATGTTTTTGGGTTTAAAGCTTTACGAGCTCTACGTCTAGAGGATTTGCGAATTCCTCCCGCTTATTCCAAAACTTTCCAAGGCCCGCCTCACGGTATCCAAGTTGAAAGAGATAAATTGAACAAGTATGGTCGTCCCCTATTGGGATGTACGATTAAACCAAAATTGGGATTATCCGCGAAAAACTACGGTAGAGCGGTTTATGAATGTCTCCGCGGTGGACTTGATTTTACCAAGGATGATGAAAACGTGAACTCACAACCATTTATGCGTTGGAGAGACCGTTTCTTGTTTTGTGCCGAAGCACTTTTTAAAGCACAGTCCGAAACAGGTGAAATAAAAGGGCATTACTTGAATGCTACTGCAGGTACGTGTGAAGAAATGATGAAAAGGGCTGTGTTTGCCAGAGAATTGGGAACCCCTATCGTAATGCATGACTACTTAACAGGGGGATTCACTGCAAATACTACTTTAGCTCATTATTGCCGAGACAATGGTCTACTTCTTCACATCCACCGCGCAATGCATGCAGTTATTGATAGACAGAAGAATCATGGTATGCATTTTCGTGTACTAGCTAAAGCATTACGTATGTCTGGTGGGGATCATATTCACGGTGGTACAGTAGTAGGTAAACTGGAAGGTGAACGTGAGATGACTTTAGGTTTTGTTGATTTATTACGTGATGATTATATTGAAAAAGACCGAAGTCGTGGTATTTTCTTCACTCAAGATTGGGTCTCTATGCCAGGTGTTATCCCTGTAGCTTCAGGGGGTATTCATGTTTGGCATATGCCTGCCCTGACTGAGATCTTTGGGGATGATTCCGTACTACAGTTCGGCGGAGGAACTTTAGGACACCCTTGGGGAAATGCACCTGGTGCAGTAGCAAATCGGGTAGCTTTAGAAGCGTGTGTACAAGCTCGTAATGAGGGACGTGATCTTGCTCGTGAAGGTAATGAAATTATCCGTGAAGCTAGCAAATGGAGTCCTGAACTAGCTGCTGCTTGTGAGGTTTGGAAAGAGATCAAATTCGA--------------------------------------------------------------------------
	'ARAC_Colocasia_fontanesii'          ---------------------------------------------------------------------------------------------------------------------------------------------------------------------------------------------------------------------------------------------------------------------------------------------------------------------------------------------------------------------------------------------------------------------------------------------------------------------------------------------------------------------------------------------------------------------------------actacggtagagcggtttatgaatgtctccgcggtggacttgattttaccaaggatgatgaaaacgtgaactcacaaccatttatgcgttggagagaccgtttcttgttttgtgccgaagcactttttaaagcacagtccgaaacaggtgaaataaaagggcattacttgaatgctactgcaggtacgtgtgaagaaatgatgaaaagggctgtgtttgccagagaattgggaacccctatcgtaatgcatgactacttaacagggggattcactgcaaatactactttagctcattattgccgagacaatggtctacttcttcacatccaccgcgcaatgcatgcagttattgatagacagaagaatcatggtatgcattttcgtgtactagctaaagcattacgtatgtctggtggggatcatattcacggtggtacagtagtaggtaaactggaaggtgaacgtgagatgacttt-----------------------------------------------------------------------------------------------------------------------------------------------------------------------------------------------------------------------------------------------------------------------------------------------------------------------------------------------------------------------------------------------------------------------------------------------------------------
	'ARAC_Colocasia_menglaensis'         ------------------------------------------------------------------------------------------------------------------------------------------------------------------------------------------------------------------------------------------------------------------------------------------------------------------------------------------------------------------------------------------------------------------------------------------------------------------------------------------------------------------------------------------------------------------------------------------------------------------------------------aggatgatgaaaacgtgaactcacaaccatttatgcgttggagagaccgtttcttgttttgtgccgaagcactttttaaagcacagtccgaaacaggtgaaataaaagggcattacttgaatgctactgcaggtacgtgtgaagaaatgatgaaaagggctgtgtttgccagagaattgggaacccctatcgtaatgcatgactacttaacagggggattcactgcaaatactagtttagctcattattgccgagacaatggtctacttcttcacatccaccgcgcaatgcatgcagttattgatagacagaagaatcatggtatgcattttcgtgtactagctaaagcattacgtatgtctggtggggatcatattcacggtggtacagtagtaggtaaactggaaggtgaacg-----------------------------------------------------------------------------------------------------------------------------------------------------------------------------------------------------------------------------------------------------------------------------------------------------------------------------------------------------------------------------------------------------------------------------------------------------------------------------
	'ARAC_Croatiella_integrifolia'       ------------------------------------------------------------------------------------------------------------------------------------------------------------------------------------------------------------------------------------------------------------------------------------------------------------------------------------------------------------------------------------------------------------------------------------------------------------------------------------------------------------------------------------------------------------------------------------------------------------------------------------------------------------------------------------------------------------------------------------------------------------------------------------------------------------------------------------------------------------------------------------------------------------------------------------------------------------------------------------------------------------------------------------------------------------------------------------------------------------------------------------------------------------------------------------------------------------------------------------------------------------------------------------------------------------------------------------------------------------------------------------------------------------------------------------------------------------------------------------------------------------------------------------------------
	'ARAC_Cryptocoryne_bullosa'          -----------------------------------------------------------------gattacaaattgacttattatactcctgactatgagacaaaagatactgatatcttggcagcattccgagtaactcctcaacctggagttccggctgaagaagcaggggctgcagtagctgccgaatcttctactggtacatggacaactgtgtggactgatggacttaccagtcttgatcgttacaaaggacgatgctaccacatcgaacctgttcctggcgaggaaaatcaatatattgcttatgtagcttaccctttagacctttttgaagaaggttctgttactaacatgtttacttctattgtgggtaacgtatttgggtttaaagctttacgagctctacgtctggaggatttgcgaattcctccctcttattccaaaactttccaaggcccgcctcacggtatccaagttgagagagacaaattgaacaagtatggtcgtcccctattgggatgtacgattaaaccaaaattgggattatccgcgaaaaactacggtagagcggtttatgaatgtctccgcggtggacttgattttaccaaggatgatgaaaacgtgaactcacaaccatttatgcgttggagagaccgtttcgtattttgtgccgaagccatttataaagcacaagccgaaacaggtgaaataaaagggcattacttgaatgctactgcaggtacgtgtgaagaaatgattaaaagggctgtgtttgccagagaattgggagtccctatcgtaatgcatgactacttaacagggggattcactgcaaatactagtttagctcattattgccgagacaacggtctacttcttcacatccaccgcgcaatgcatgcagttattgatagacagaagaatcatggtatgcatttccgtgtactagctaaagcattacgtatgtctgggggggatcatattcacgctggtacagtagtaggtaaactagaaggtgaacgtgagatgactttaggttttgttgatttattacgtgatgattatattgaaaaagaccggagtcgtggtattttcttcactcaagattgggtctctatgccaggtgttatacctgtagcttcagggggtattcatgtttggcatatgcctgctctgactgagatctttggggatgattctgtactacagttcggcggaggaactttaggacacccttggggaaatgcacctggtgcagtagctaatagggtagctttagaagcgtgtgtacaagcgcgtaatgagggacgtgatcttgctcgtgaaggtaatgaaatt-------------------------------------------------------------------------------------------------------------------------------------------------
	'ARAC_Cryptocoryne_keei'             -----------------------------------------------------------------gattacaaattgacttattatactcctgactatgagacaaaagatactgatatcttggcagcattccgagtaactcctcaacccggagttccggctgaagaagcaggggctgcagtagctgccgaatcttctactggtacatggacaactgtgtggactgatggacttaccagtcttgatcgttacaaaggacgatgctaccacatcgaacctgttcctggcgaggaaaatcaatatattgcttatgtagcttaccctttagacctttttgaagaaggttctgttactaacatgtttacttctattgtgggtaacgtatttgggtttaaagctttacgagctctacgtctggaggatttgcgaattcctacctcttattccaaaactttccaaggcccgcctcacggtatccaagttgagagagacaaattgaacaagtatggtcgtcccctattgggatgtacgattaaaccaaaattgggattatccgcgaaaaactacggtagagcggtttatgaatgtctccgcggtggacttgattttaccaaggatgatgaaaacgtgaactcacaaccatttatgcgttggagagaccgtttcgtattttgtgccgaagccatttataaagcacaagccgaaacaggtgaaataaaagggcattacttgaatgctactgcaggtacgtgtgaagaaatgattaaaagggctgtgtttgccagagaattgggagtccctatcataatgcatgactacttaacagggggattcactgcaaatactagtttagctcattattgccgagacaacggtctacttcttcacatccaccgcgcaatgcatgcagttattgatagacagaagaatcatggtatgcatttccgtgtactagctaaagcattacgtatgtctgggggggatcatattcacgctggtacagtagtaggtaaactagaaggtgaacgtgaaatgactttaggttttgttgatttattacgtgatgattatattgaaaaagaccggagtcgtggtattttcttcactcaagattgggtctctatgccaggtgttatacctgtagcttcagggggtattcatgtttggcatatgcctgctctgactgagatctttggggatgattccgtactacagttcggcggaggaactttaggacacccttggggaaatgcacctggtgcagtagctaatagggtagctttagaagcgtgtgtacaagcgcgtaatgagggacgtgatcttgctcgtgaaggtaatgaaatt-------------------------------------------------------------------------------------------------------------------------------------------------
	'ARAC_Cryptocoryne_lingua'           ----------------------------------------------tcaa--agctggtgttaaagattacaaattgacttattatactcctgactatgagacaaaagatactgatatcttggcagcattccgagtaactcctcaacccggagttccggctgaagaagcaggggctgcagtagctgccgaatcttctactggtacatggacaactgtgtggactgatggacttaccagtcttgatcgttacaaaggacgatgctaccacatcgaacctgttcctggcgaggaaaatcaatatattgcttatgtagcttaccctttagacctttttgaagaaggttctgttactaacatgtttacttctattgtgggtaacgtatttgggtttaaagctttacgagctctacgtctggaggatttgcgaattcctccctcttattccaaaactttccaaggcccgcctcacggtatccaagttgagagagacaaattgaacaagtatggtcgtcccctattgggatgtacgattaaaccaaaattgggattatccgcgaaaaactacggtagagcggtttatgaatgtctccgcggtggacttgattttaccaaggatgatgaaaacgtgaactcacaaccatttatgcgttggagagaccgtttcgtattttgtgccgaagccatttataaagcacaagccgaaacaggtgaaataaaagggcattacttgaatgctactgcaggtacgtgtgaagaaatgattaaaagggctgtgtttgccagagaattgggagtccctatcgtaatgcatgactacttaacagggggattcactgcaaatactagtttagctcattattgccgagacaacggtctacttcttcacatccaccgcgcaatgcatgcagttattgatagacagaagaatcatggtatgcatttccgtgtactagctaaagcattacgtatgtctgggggggatcatattcacgctggtacagtagtaggtaaactagaaggtgaacgtgagatgactttaggttttgttgatttattacgtgatgattatattgaaaaagaccggagtcgtggtattttcttcactcaagattgggtctctatgccaggtgttatacctgtagcttcagggggtattcatgtttggcatatgcctgctctgactgagatctttggggatgattctgtactacagttcggcggaggaactttaggacacccttggggaaatgcacctggtgcagtagctaatagggtagctttagaagcgtgtgtacaagcgcgtaatgagggacgtgatcttgctcgtgaaggtaatgaaattatccttgaagctagcaaatggagtcctgaactagctgctgcttgtgaggtttggaaacagattaaatttgaattcgaaccagtggataaactagat-------------------------------------------------
	'ARAC_Cryptocoryne_pallidinervia'    -----------------------------------------------------------------gattacaaattgacttattatactcctgactatgagacaaaagatactgatatcttggcagcattccgagtaactcctcaacccggagttccggctgaagaagcaggggctgcagtagctgccgaatcttctactggtacatggacaactgtgtggactgatggacttaccagtcttgatcgttacaaaggacgatgctaccatatcgaacctgttcctggcgaggaaaatcaatatattgcttatgtagcttaccctttagacctttttgaagaaggttctgttactaacatgtttacttctattgtgggtaacgtatttgggtttaaagctttacgagctctacgtctggaggatttgcgaattcctccctcttattccaaaactttccaaggcccgcctcacggtatccaagttgaaagagacaaattgaacaagtatggtcgtcccctattgggatgtacgattaaaccaaaattgggattatccgcgaaaaactacggtagagcggtttatgaatgtctccgcggtggacttgattttaccaaggatgatgaaaacgtgaactcacaaccatttatgcgttggagagaccgtttcgtattttgtgccgaagccatttataaagcacaagccgaaacaggtgaaataaaagggcattacttgaatgctactgcaggtacgtgtgaagaaatgattaaaagggctgtgtttgccagagaattgggagtccctatcataatgcatgactacttaacagggggattcactgcaaatactagtttagctcattattgccgagacaacggtctacttcttcacatccaccgcgcaatgcatgcagttatcgatagacagaagaatcatggtatgcatttccgtgtactagctaaagcattacgtatgtctgggggggatcatattcacgctggtacagtagtaggtaaactagaaggtgaacgtgagatgactttaggttttgttgatttattacgtgatgattatattgaaaaagaccggagtcgtggtattttcttcactcaagattgggtctctatgccaggtgttatacctgtagcttcagggggtattcatgtttggcatatgcctgctctgactgagatctttggggatgattccgtactacagttcggtggaggaactttaggacacccttggggaaatgcacctggtgcagtagctaatagggtagctttagaagcgtgtgtacaagcgcgtaatgagggacgtgatcttgctcgtgaaggtaatgaaatt-------------------------------------------------------------------------------------------------------------------------------------------------
	'ARAC_Culcasia_liberica'             ----------------------------------------------tcaa--agctggtgttaaagattacaaattgacttattatactcctgactatgagacaaaagatactgatatcttggcagcattccgagtaactcctcaacccggagttccacctgaagaagcaggggctgcagtagctgccgaatcttctactggtacatggacaactgtgtggactgatggacttaccagtcttgatcgttacaaaggacgatgctaccacatcgaagccgttgttggggaggaaactcaatttattgcttatgtagcttaccctttagacctttttgaagaaggttctgttactaacatgtttacttctattgtgggtaatgtatttgggtttaaagctttacgagctctacgtctggaggatttgcgaattcctacttcttattccaaaactttccaaggcccgcctcacggcatccaagttgagagagataaattgaacaagtatggtcgtcccctattgggatgtacgattaaaccaaaattgggattatccgcgaaaaactacggtagagcggtttatgaatgtctccgcggtggacttgattttaccaaggatgatgaaaacgtgaactcacaaccatttatgcgttggagagaccgtttcttattttgtgccgaagcactttataaagcacaggccgaaacaggtgaaataaaagggcattacttgaatgctactgcaggtacgtgtgaagaaatgatcaaaagggctgtgtttgccagagaattgggagtccctatcgtaatgcatgactacttaacagggggattcactgcaaatactagtttagctcattattgccgagacaacggtctacttcttcacatccatcgcgcaatgcatgcagttattgatagacagaagaatcatggtatgcattttcgtgtattagctaaagcattacgtatgtctggtggggatcatgttcacggcggtacagtagtaggtaaactggaaggtgaacgtgatataactttaggttttgttgatttattacgtgatgattatattgaaaaagaccgaagtcgtggtatttttttcactcaagattgggtctctatgccaggtgttatacctgtagcttcagggggtattcatgtttggcatatgcctgccctgactgagatctttggggatgattctgtactacagtttggtggaggaactttaggacacccttggggaaatgcacctggtgcagtagctaatcgggtagctttagaagcgtgtgtacaagctcgtaatgagggacgtgatcttgctcgtgaaggtaatgaaattatccgtgaagctagcaaatggagtcctgaactagcagctgcttgtgagatttggaaagagatcaaattcgaattccaagcagtagatacgata----------------------------------------------------
	'ARAC_Cyrtosperma macrotum'          ---------------------------ATGAAAACTGCAAGCACGGTCCA--AGCTGGTGTTAAAGATTACAAATTGACTTATTATACTCCTGACTATGAGACAAAAGATACTGATATCTTGGCAGCATTCCGAGTAACTCCTCAACCTGGAGTTCCGCCTGAAGAAGCAGGGGCTGCAGTAGCTGCCGAATCTTCTACGGGTACATGGACAACTGTGTGGACTGATGGACTTACCAGCCTTGATCGTTACAAAGGACGATGCTACCACATCGAAGCCGTTGTTGGGGAGGAAAATCAATATATTGCTTATGTAGCTTACCCTTTAGACCTTTTTGAAGAAGGTTCTGTTACTAACATGTTTACTTCTATTGTGGGTAATGTATTTGGGTTTAAAGCTTTACGAGCTCTACGTCTGGAGGATTTGCGAATTCCTTCCTCTTATTCCAAAACTTTCCAAGGCCCGCCTCACGGTATCCAAGTTGAAAGAGATAAATTGAACAAGTATGGTCGTCCCCTATTGGGATGTACGATTAAACCAAAATTGGGATTATCCGCGAAAAACTACGGTAGAGCGGTTTATGAATGTCTCCGCGGTGGACTTGATTTTACCAAGGATGATGAAAACGTGAACTCACAACCATTTATGCGTTGGAGAGACCGTTTCGTATTTTGTGCCGAAGCAATTTATAAAGCACAGGCCGAAACTGGTGAAATAAAAGGGCATTACTTGAATGCTACTGCAGGTACGTGTGAAGAAATGATCAAAAGGGCTGTGTTTGCCAGAGAATTAGGAGCCCCTATCGTAATGCACGACTATTTAACAGGGGGATTCACTGCAAATACTAGTTTAGCTCATTATTGCCGAGACAACGGTCTACTTCTTCACATCCATCGCGCAATGCATGCAGTTATTGATAGACAGAAGAATCATGGTATGCATTTTCGTGTACTAGCTAAAGCATTACGTATGTCTGGTGGGGATCATGTTCACGCTGGTACAGTAGTAGGTAAACTGGAAGGTGAACGTGAGATGACTTTAGGTTTTGTTGATTTATTACGTGATGATTTTATTGAAAAAGACCGAAGTCGTGGTATTTTTTTCACTCAAGATTGGGTCTCTATGCCAGGTGTTATACCTGTAGCTTCAGGGGGTATTCATGTTTGGCATATGCCTGCCCTGACTGAGATCTTTGGGGATGATTCCGTACTACAGTTCGGTGGAGGAACTTTAGGACACCCTTGGGGAAATGCACCTGGTGCAGTAGCTAATCGGGTAGCTTTAGAAGCGTGTGTAAAAGCTCGTAATGAGGGACGTGATCTTGCTCGTGAAGGTAATGAAATTATCCGTGAAGCTAGAAACTGGAGTCCTGAACTAGCCGCTGCTTGTGAGGTTTGGAAAGCGATCAAATTCGAATTCGAACCAGTAGATAAGCTAGAT-------------------------------------------------
	'ARAC_Dieffenbachia_aglaonematifolia' ----------------------------------------------tcaa--agctggtgttaaagattacaaattgacttattatactcctgactatgagacaaaagatactgatatcttggcagcattccgagtaactcctcaacccggagttccgcctgaagaagcaggggctgcagtagcagccgaatcttctactggtacatggacaactgtgtggactgatggacttaccagtcttgatcgttacaaaggacgatgctaccacatcgaagccgttgttggggaggaaaatcaatatattgcttatgtagcttaccctttagacctttttgaagaaggttctgttactaacatgtttacttcaattgtgggtaacgtatttgggtttaaagctttacgagctctacgtctggaggatttgcgaattcctacctcttattccaaaactttccaaggcccacctcacggcatccaagttgagagagataaattgaacaagtatggtcgtcccctattgggatgtacgattaaaccaaaattgggattatccgcgaaaaactacggtagggcggtttatgaatgtctccgtggtggacttgattttaccaaggatgatgaaaacgtgaactcacaaccatttatgcgttggagagaccgtttcctattttgtgccgaagccctttttaaagcacaagtcgaaacaggtgaaataaaagggcattacttgaatgctactgcaggtacgtgtgaagaaatgatgaaaagggctgtgtttgccagagaattgggagcccctatcgtaatgcatgactacttaacagggggattcactgcaaatactagtttagctcattattgccgagacaacggtctactccttcacatccaccgcgcaatgcatgcagttattgatagacagaaaaatcatggtatgcattttcgtgtactagctaaagcattacgtatgtctggtggggatcatgttcacgctggtacagtagtaggtaaactagaaggtgaacgtgaaataactttaggttttgttgatttattacgtgatgattatattgaaaaagaccgaagtcgtggtatttatttcactcaagattgggtctctatgccaggtgttctgcctgtagcttcagggggtattcatgtttggcatatgcctgctctgactgagatctttggggatgattccgtactacagttcggcggaggaactttaggacacccttggggaaatgcacccggtgcagtagctaaccgggtagctttagaagcgtgtgtacaagctcgtaatgagggacgtgatcttgctcgtgaaggtaatgaaattatccgtgaagctagcaaatggagtcctgaactagcagctgcttgtgaggtttggaaagcgatcaaattcgaattcgaaccagtagatacgctagat-------------------------------------------------
	'ARAC_Dieffenbachia_seguine'         A---------TGTCACCACAAACAGAGACTAAAGCAAGTGCTGGATTCAA--AGCTGGTGTTAAAGATTACAAATTGACTTATTATACTCCTGACTATGAGACAAAAGATACTGATATCTTGGCAGCATTCCGAGTAACTCCTCAACCCGGAGTTCCGCCTGAAGAAGCAGGGGCTGCAGTAGCTGCCGAATCTTCTACTGGTACATGGACAACTGTGTGGACTGATGGACTTACCAGTCTTGATCGTTACAAAGGACGATGCTACCACATCGAAGCCGTTGTTGGGGAGGAAAATCAATATATTGCTTACGTAGCTTACCCTTTAGACCTTTTTGAAGAAGGTTCTGTTACTAACATGTTTACTTCAATTGTGGGTAACGTATTTGGGTTTAAAGCTTTACGAGCTCTACGTCTGGAGGATTTGCGAATTCCTACCTCTTATTCCAAAACTTTCCAAGGCCCACCTCACGGCATCCAAGTTGAGAGAGATAAATTGAACAAGTATGGTCGTCCCCTATTGGGATGTACGATTAAACCAAAATTGGGATTATCCGCGAAAAACTACGGTAGGGCGGTTTATGAATGTCTCCGTGGTGGACTTGATTTTACCAAGGATGATGAAAACGTGAACTCACAACCATTTATGCGTTGGAGAGACCGTTTCCTATTTTGTGCCGAAGCCCTTTTTAAAGCACAAGTCGAAACAGGTGAAATAAAAGGGCATTACTTGAATGCTACTGCAGGTACGTGTGAAGAAATGATGAAAAGGGCTGTGTTTGCCAGAGAATTGGGAACCCCTATCGTAATGCATGACTACTTAACAGGGGGATTCACTGCAAATACTAGTTTAGCTCATTATTGCCGAGACAACGGTCTACTCCTTCACATCCACCGCGCAATGCATGCAGTTATTGATAGACAGAAAAATCATGGTATGCATTTTCGTGTACTAGCTAAAGCATTACGTATGTCTGGTGGGGATCATGTTCACGCTGGTACAGTAGTAGGTAAACTAGAAGGTGAACGTGAAATAACTTTAGGTTTTGTTGATTTATTACGTGATGATTATATTGAAAAAGACCGAAGTCGTGGTATTTATTTCACTCAAGATTGGGTCTCTATGCCAGGTGTTCTGCCTGTAGCTTCAGGGGGTATTCATGTTTGGCATATGCCTGCTCTGACTGAGATCTTTGGGGATGATTCCGTACTACAGTTCGGCGGAGGAACTTTAGGACACCCTTGGGGAAATGCACCCGGTGCAGTAGCTAACCGGGTAGCTTTAGAAGCGTGTGTACAAGCTCGTAATGAGGGACGTGATCTTGCTCGTGAAGGTAATGAAATTATCCGTGAAGCTAGCAAATGGAGTCCTGAACTAGCAGCTGCTTGTGAGGTTTGGAAAGCGATCAAATTCGA--------------------------------------------------------------------------
	'ARAC_Dracontioides_desciscens'      ----------------------------------------------tcca--agctggtgttaaagattacaaattgacttattatactcctgactatgagacaaaagatactgatatcttggcagcattccgagtaactcctcaacctggagttccgcctgaagaagcaggggccgcagtagctgccgaatcttctacgggtacatggacaactgtgtggactgatggacttaccagccttgatcgttacaaaggacgatgctaccacatcgaagccgttgttggggaggaaaatcaatatattgcttatgtagcttaccctttagacctttttgaagaaggttctgttactaacatgtttacttctattgtgggtaatgtatttgggtttaaagctttacgagctctacgtctggaggatttgcgaattcctacctcttattccaaaactttccaaggcccgcctcacggtatccaagttgaaagagataaattgaacaagtatggtcgtcccctattgggatgtacgattaaaccaaaattgggattatccgcaaaaaactacggtagagcggtttatgaatgtctccgcggtggacttgattttaccaaggatgatgaaaacgtgaactcacaaccctttatgcgttggagagaccgtttcttattttgtgccgaagcaatttataaagcacaggccgaaactggtgaaataaaagggcattacttgaatgctactgcaggtacgtgtgaagaaatgatcaaaagggctgtgtgtgccagagaattaggagtccctatcgtaatgcacgactacttaacagggggattcactgcaaatactagtttagctcattattgccgagacaacggtctacttcttcacatccatcgcgcaatgcatgcagttattgatagacagaagaatcatggtatgcattttcgtgtactagctaaagcattacgtatgtctggtggggatcatattcacgctggtacagtagtaggtaaactggaaggtgaacgtgagatgactttaggttttgttgatttattacgtgatgattttattgaaaaagaccgaagtcgtggtatttttttcactcaagattgggtctctatgccaggtgttctgcctgtagcttcagggggtattcatgtttggcatatgcctgccttgactgagatctttggggatgattccgtactacagttcggtggaggaactttaggacatccttggggaaatgcacctggtgcagtagctaatcgggtagctttagaagcgtgtgtaaaagctcgtaatgagggacgtgatcttgctcgtgaaggtaatgaaattatccgtgaagctagcaactggagtcctgaactagccgctgcttgtgaggtttggaaagcgatcaaattcgaattcgaaccagtagataagctagat-------------------------------------------------
	'ARAC_Dracontium_polyphyllum'        ----------------------------------------------tcMa--agctggtgttaaagattacaaattgacttattatactcctgactatgagacaaaagatactgatatcttggcagcattccgagtaactcctcaacctggagttccgcctgaagaagcaggggctgcagtagctgccgaatcttctacgggtacatggacaactgtgtggactgatggacttaccagccttgatcgttacaaaggacgatgctaccacattgaacccgttgttggggaggaaaatcaatatattgcttatgtagcttaccctttagacctttttgaagaaggttctgttactaacatgtttacttctattgtgggtaatgtatttgggtttaaagctttacgagctctacgcctggaggatttgcgaattcctacctcttattccaaaactttccaaggcccgcctcacggtatccaagttgaaagagataaattgaacaagtatggtcgtcccctattgggatgtacgattaaaccaaaattgggattatccgcgaaaaactacggtagagcggtttatgaatgtctccgcggtggacttgattttaccaaggatgatgaaaacgtgaactcacaaccatttatgcgttggagagaccgtttcttattttgtgccgaagcactttttaaagcacaggccgaaactggtgaaataaaagggcattacttgaatgctactgcaggtacgtgtgaagaaatgatcaaaagggctgtgtttgccagagaattaggagcccctatcgtaatgcacgactacttaacagggggattcactgcaaatactagtttagctcattattgccgagacaacggtctacttcttcacatccatcgcgcaatgcatgcagttattgatagacagaagaatcatggtatgcattttcgtgtactagctaaagcattacgtatgtctggtggggatcatattcacgctggtacagtagtaggtaaactggaaggtgaacgtgagatgactttaggttttgttgatttattacgtgatgattttattgaaaaagaccgaagtcgtggtatttttttcactcaagattgggtctctatgccaggtgttctgcctgtagcttcagggggtattcatgtttggcatatgcctgccctgactgagatctttggggatgattccgtactacagttcggtggaggaactttaggacatccttggggaaatgcacctggtgcagtagctaatcgagtagctttagaagcgtgtgtaaaagctcgtaatgagggacgtgatcttgctcgtgaaggtaatgaaattatccgtgaagctagcaactggagtcctgaactagccgctgcttgtgaggtttggaaagcgatcaaattcgaattcgaaccagtagataagctagat-------------------------------------------------
	'ARAC_Dracunculus_canariensis'       -----------------------------------------------------------------------------------------cctgactatgagacaaaagatactgatatcttggcagcattccgagtaactcctcaacccggagttccgcctgaagaagcaggggctgcagtagccgccgaatcttctactggtacatggacaactgtgtggactgatggacttaccagtcttgatcgttacaaaggacgatgctaccacatcgaagccgttcctggggaggaaaatcaatatattgcttatgtagcttaccctttagacctttttgaagaaggttctgttaccaacatgtttacttctattgtaggtaatgtttttgggtttaaagctttacgagctctacgtctagaggatttgcgaattcctcccgcttattccaaaactttccaaggcccgcctcacggtatccaagttgaaagagataaattgaacaagtatggtcgtcccctattgggatgtacgattaaaccaaaattgggattatccgcgaaaaactacggtagagcggtttatgaatgtctccgcggtgggcttgattttaccaaggatgatgaaaacgtgaactcacaaccatttatgcgttggagagaccgtttcttgttttgtgccgaagcaatttataaagcacaggccgaaacaggtgagataaaagggcattacttgaatgctactgcaggtacgtgtgaagaaatgatcaaaagggctgtgtttgccagagaattgggagtccctatcgtaatgcatgactacttaacagggggattcactgcaaatactagtttagctcattattgccgagacaatggtctacttcttcacatccaccgcgcaatgcatgcagttattgatagacagaagaatcatggtatgcattttcgtgtactagctaaagcattacgtatgtctggtggggatcatattcacgctggtacagtagtaggtaaactggaaggtgaacgtgagatgactttaggttttgttgatttattacgtgatgattatattgaaaaagaccggagtcgtggtattttcttcactcaagattgggtctctatgccaggtgttatccctgtagcttcagggggtattcatgtttggcatatgcctgccttgactgagatctttggggatgattccgtactacagttcggtggaggaactttaggacacccttggggaaatgcacctggtgcagtagcaaatcgggtagctttagaagcgtgtgtacaagctcgtaatgagggacgtgatcttgctcgtgaa-------------------------------------------------------------------------------------------------------------------------------------------------------------
	'ARAC_Dracunculus_vulgaris'          ----------------------------------------------tcaa--agctggtgttaaagattacaaattgacttattatactcctgactatgagacaaaagatactgatatcttggcagcattccgagtaactcctcaacccggagttccgcctgaagaagcaggggctgcagtagctgccgaatcttctactggtacatggacaactgtgtggactgatggacttaccagtcttgatcgttacaaaggacgatgctaccacatcgaagccgttcctggggaggaaaatcaatatattgcttatgtagcttaccctttagacctttttgaagaaggttctgttaccaacatgtttacttctattgtaggtaatgtttttgggtttaaagctttacgagctctacgtctagaggatttgcgaattcctcccgcttattccaaaactttccaaggcccgcctcacggtatccaagttgaaagagataaattgaacaagtatggtcgtcccctattgggatgtacgattaaaccaaaattgggattatccgcgaaaaactacggtagagcggtttatgaatgtctccgtggtgggcttgattttaccaaggatgatgaaaacgtgaactcacaaccatttatgcgttggagagaccgtttcttgttttgtgccgaagcaatttataaagcacaggccgaaacaggtgaaataaaagggcattacttgaatgctactgcaggtacgtgtgaagaaatgatcaaaagggctgtgtttgccagagaattgggagtccctatcgtaatgcatgactacttaacagggggattcactgcaaatactagtttagctcattattgccgagacaatggtctacttcttcacatccaccgcgcaatgcatgcagttattgatagacagaagaatcatggtatgcattttcgtgtactagctaaagcattacgtatgtctggtggggatcatattcacgctggtacagtagtaggtaaactggaaggtgaacgtgagatgactttaggttttgttgatttattacgtgatgattatattgaaaaagaccgaagtcgtggtattttcttcactcaagattgggtctctatgccaggtgttatccctgtagcttcagggggtattcatgtttggcatatgcctgccttgactgagatctttggggatgattccgtactacagttcggtggaggaactttaggacacccttggggaaatgcacctggtgcagtagcaaatcgggtagctttagaagcgtgtgtacaagctcgtaatgagggacgtgatcttgctcgtgaaggtaatgaaattatccgtgaagcttgcaaatggagtcctgaactagctgctgcttgtgagatttggaaagcgatcaaattcgaattcgaaccagtggataagctagat-------------------------------------------------
	'ARAC_Eminium_spiculatum'            ----------------------------------------------tcaa--agctggtgttaaagattacaaattgacttattatactcctgactatgagacaaaagatactgatatcttggcagcattccgagtaactcctcaacccggagttccgcctgaagaagcaggggctgcagtagctgccgaatcttctactggtacatggacaactgtgtggactgatggacttaccagtcttgatcgttacaaaggacgatgctaccacatcgaagccgttcctggggaggaaagtcaatttattgcttatgtagcttaccctttagacctttttgaagaaggttctgttaccaacatgtttacttctattgtaggtaatgtttttgggtttaaagctttacgagctctacgtctagaggatttgcgaattcctcctgcttattccaaaactttccaaggcccgcctcacggtatccaagttgaaagagataaattgaacaagtatggtcgtcccctattgggatgtacgattaaaccaaaattgggattatccgcgaaaaactatggtagagcggtttatgaatgtctccgcggtgggcttgattttaccaaggatgatgaaaacgtgaactcacaaccatttatgcgttggagagaccgtttcttgttttgtgccgaagcaatttataaagcacaggccgaaacgggtgaaataaaagggcattacttgaatgctactgcaggtacgtgtgaagaaatgatcaaaagggctgtgtttgccagagaattgggagtccctatcgtaatgcatgactacttaacagggggattcactgcaaatactagtttagctcattattgccgagacaatggtctacttcttcacatccaccgcgcaatgcatgcagttattgatagacagaagaatcatggtatgcattttcgtgtactagctaaagcattacgtatgtctggtggggatcatattcacgctggtacagtagtaggtaaactggaaggtgaacgtgagatgactttaggttttgttgatttattacgtgatgattatattgaaaaagaccgaagtcgtggtattttcttcactcaagattgggtctctatgccaggtgttatccctgtagcttcagggggtattcatgtttggcatatgcctgccctgactgagatctttggggatgattccgtactacagttcggcggaggaactttaggacacccttggggaaatgcacctggtgcagtagcaaatcgggtagctttagaagcgtgtgtacaagctcgtaatgagggacgtgatcttgctcgtgaaggtaatgaaattatccgtgaagctagcaaatggagtcctgaactagctgctgcttgtgagatttggaaagcgatcaaattcgaattcgaaccagtggataagctagat-------------------------------------------------
	'ARAC_Englerarum_hypnosum'           ------------------------------------------------------------------------------------------------------------------------------------------------------------------------------------------------------------------------------------------------------------------------------------------------------------------------------------------------------------------------------------------------------------------------------------------------------------------------------------------------------------------------------------------------------------------------------------------------------------------------------------------------------------------------------------------------------------------------------------------------------------------------------------------------------------------------------------------------------------------------------------------------------------------------------------------------------------------------------------------------------------------------------------------------------------------------------------------------------------------------------------------------------------------------------------------------------------------------------------------------------------------------------------------------------------------------------------------------------------------------------------------------------------------------------------------------------------------------------------------------------------------------------------------------
	'ARAC_Epipremnum_aureum'             ---------ATGTCACCACAAACAGAGACTAAAGCAAGTGTTGGATTCAA--AGCTGGTGTTAAAGATTACAAATTGACTTATTATACTCCTGACTATGAGACAAAAGATACTGATATCTTGGCAGCATTCCGAGTAACTCCTCAACCCGGAGTTCCGCCTGAAGAAGCAGGGGCTGCAGTAGCTGCCGAATCTTCTACTGGTACATGGACAACTGTGTGGACTGATGGACTTACCAGCCTTGATCGTTACAAAGGACGATGCTACCACATCGAACCCGTTGTTGGGGAGGAAGATCAATATATTGCTTATGTAGCTTACCCTTTAGACCTTTTTGAAGAAGGTTCTGTTACTAACATGTTTACTTCCATTGTGGGTAATGTATTTGGGTTTAAAGCTTTACGAGCTCTACGTCTGGAGGATTTGCGAATTCCTACTTCTTATTCCAAAACTTTCCAAGGCCCGCCTCACGGCATCCAAGTTGAGAGAGATAAATTGAACAAGTATGGTCGTCCCCTATTGGGATGTACGATTAAACCAAAATTGGGATTATCCGCGAAAAACTACGGTAGAGCGGTTTATGAATGTCTCCGCGGTGGACTTGATTTTACCAAGGATGATGAAAACGTGAACTCACAACCATTTATGCGTTGGAGAGACCGTTTCGTATTTTGTGCCGAAGCACTTTATAAAGCACAGGCCGAAACAGGTGAAATAAAAGGCCATTACTTGAATGCTACTGCAGGTACGTGTGAAGAAATGATCAAAAGGGCTGTGTTTGCCAGAGAATTAGGAGTCCCTATCGTAATGCATGACTACTTAACAGGTGGATTCACTGCAAATACTAGTTTAGCTCATTATTGTCGAGACAACGGTCTACTTCTTCACATCCATCGCGCAATGCATGCAGTTATTGATAGACAGAAGAATCATGGTATGCATTTTCGTGTACTAGCTAAAGCGTTACGTATGTCTGGTGGGGATCATGTTCACGCTGGTACAGTAGTAGGTAAACTGGAAGGTGAACGTGAGATGACTTTAGGTTTTGTTGATTTATTACGTGATGATTATATTGAAAAAGACCGAAATCGTGGTATTTTTTTCACTCAAGATTGGGTCTCTATGCCAGGTGTTCTGCCTGTGGCTTCAGGGGGTATTCATGTTTGGCATATGCCTGCCCTGACTGAGATCTTTGGGGATGATTCCGTACTACAGTTCGGTGGAGGAACTTTAGGACACCCTTGGGGAAATGCACCTGGTGCAGTAGCTAATCGGGTAGCTTTAGAAGCGTGTGTACAAGCTCGTAATGAGGGACGTGATCTTGCTAGTGAAGGTAATGAAATTATCCGTGAAGCTAGCAAATGGAGTCCTGAACTAGCCGCTGCTTGTGAGGTTTGGAAAGAGATCAAATTCGAGTTCAAACCAGTAGATACGCTAGAT------------------------------------------ATAAGCT
	'ARAC_Epipremnum_pinnatum'           ----------------------------------------------tcaa--agctggtgttaaagattacaaattgacttattatactcctgactatgagacaaaagatactgatatcttggcagcattccgagtaactcctcaacccggagttccgcctgaagaagcaggggctgcagtagctgccgaatcttctactggtacatggacaactgtgtggactgatggacttaccagccttgatcgttacaaaggacgatgctaccacatcgaacccgttgttggggaggaagatcaatatattgcttatgtagcttaccctttagacctttttgaagaaggttctgttactaacatgtttacttccattgtgggtaatgtatttgggtttaaagctttacgagctctacgtctggaggatttgcgaattcctacttcttattccaaaactttccaaggcccgcctcacggcatccaagttgagagagataaattgaacaagtatggtcgtcccctattgggatgtacgattaaaccaaaattgggattatccgcgaaaaactacggtagagcggtttatgaatgtctccgcggtggacttgattttaccaaggatgatgaaaacgtgaactcacaaccatttatgcgttggagagaccgtttcgtattttgtgccgaagcactttataaagcacaggccgaaacaggtgaaataaaaggccattacttgaatgctactgcaggtacgtgtgaagaaatgatcaaaagggctgtgtttgccagagaattaggagcccctatcgtaatgcatgactacttaacaggtggattcactgcaaatactagtttagctcattattgtcgagacaacggtctacttcttcacatccatcgcgcaatgcatgcagttattgatagacagaagaatcatggtatgcattttcgtgtactagctaaagcgttacgtatgtctggtggggatcatattcacgctggtacagtagtaggtaaactggaaggtgaacgtgagatgactttaggttttgttgatttattacgtgatgattatattgaaaaagaccgaagtcgtggtatttttttcactcaagattgggtctctatgccaggtgttctgcctgtggcttcagggggtattcatgtttggcatatgcctgccctgactgagatctttggggatgattccgtactacagttcggtggaggaactttaggacacccttggggaaatgcacctggtgcagtagctaatcgggtagctttagaagcgtgtgtacaagctcgtaatgagggacgtgatcttgctagtgaaggtaatgaaattatccgtgaagctagcaaatggagtcctgaactagccgctgcttgtgaggtttggaaagagatcaaattcgagttcaaaccagtagatacgatagat-------------------------------------------------
	'ARAC_Filarum_manserichense'         ----------------------------------------------tcaa--agctggtgttaaagattacaaattgacttattatactcctgactatgagacaaaagatactgatatcttggcagcattccgagtaactcctcaacccggagttccgcctgaagaagcaggggctgcagtagctgccgaatcttctactggtacatggacaactgtatggactgatggacttactagtcttgatcgttacaaaggacgatgctaccacatcgaagccgttgttggggaggaaaatcaatatattgcttatgtagcttaccctttagacctttttgaagaaggttctgttactaacatgtttacttctattgtaggtaatgtatttgggtttaaagctttacgagctctacgtctggaggatttgcgaattcctacctcttattccaaaactttccaaggcccgcctcacggtatccaagttgaaagagataaattgaacaagtatggtcgtcccctattgggatgtacgattaaaccaaaattgggattatccgcgaaaaactacggtagagcggtttatgaatgtcttcgcggtggacttgattttaccaaggatgatgaaaacgtgaactcacaaccatttatgcgttggagagaccgtttcttattctgtgccgaagcactttataaagcacaggccgaaacaggtgaaattaaagggcattacttgaatgctactgcaggtacgtgtgaagaaatgatgaaaagggctgtgtttgccagagaattgggagtccctatcgtaatgcatgactacttaacagggggattcacagcaaatactagtttagctcattattgccgagacaatggtctacttcttcacatccaccgcgcaatgcatgcagttattgatagacagaagaatcatggtatgcatttccgtgtactagctaaagcattacgtatgtctggtggggatcatattcacgctggtacagtagtaggtaaactggaaggtgaacgcgatattactttaggttttgttgatttattacgtgatgattttattgaaaaagaccgaagtcgtggtatttatttcactcaagattgggtctctatgccaggtgttatacctgtagcttcagggggtattcatgtttggcatatgcctgccctgactgagatctttggggatgattccgtactacagttcggcggaggaactttaggacacccttggggaaatgcacctggtgcagtagcaaatcgggtagctttagaagcgtgtgtacaagctcgtaatgagggacgtgatcttgctcgtgaaggtaatgaaattatccgtgaagctagcaaatggagtcctgagctagctgctgcttgtgaggtttggaaagagatcaaattcgaattcgaagcagtagataagctagat-------------------------------------------------
	'ARAC_Furtadoa_sumatrensis'          ------------------------------------------------------------------------------------------------------------------------------------------------------------------------------------------------------------------------------------------------------------------------------------------------------------------------------------------------------------------------------------------------------------------------------------------------------------------------------------------------------------------------------------------------------------------------------------------------------------------------------------------------------------------------------------------------------------------------------------------------------------------------------------------------------------------------------------------------------------------------------------------------------------------------------------------------------------------------------------------------------------------------------------------------------------------------------------------------------------------------------------------------------------------------------------------------------------------------------------------------------------------------------------------------------------------------------------------------------------------------------------------------------------------------------------------------------------------------------------------------------------------------------------------------
	'ARAC_Gearum_brasiliense'            ----------------------------------------------tcaa--agctggtgttaaagattacaaattgacttattatactcctgactatgagacaaaagatactgatatcttggcagcattccgagtaactcctcaacccggagttccgcctgaagaagcaggggcagcagtagctgccgaatcttctactggtacatggacaactgtgtggactgatggacttaccagtcttgatcgttacaaaggacgatgctaccacatcgaagccgttgttggggaggaaaatcaatatattgcttatgtagcttaccctttagacctttttgaagaaggttctgttactaacatgtttacttcaattgtgggtaacgtatttgggtttaaagctttacgagctctacgtctggaggatttgcgaattcctacctcttattccaaaactttccaaggcccacctcacggcatccaagttgagagagataaattgaacaagtatggtcgtcccctattgggatgtacgattaaaccaaaattgggattatccgcgaaaaactacggtagggcggtttatgaatgtctccgtggtggacttgattttaccaaggatgatgaaaacgtgaactcacaaccatttatgcgttggagagaccgtttcctattttgtgccgaagcactttataaagcacaagccgaaacaggtgaaataaaaggccattacttgaatgctactgcaggtacgtgtgaagaaatgatcaaaagggctgtgtttgccagagaattgggagcccctatcgtaatgcatgactacttaacagggggattcactgcaaatactagtttagctcattattgccgagacaacggtttacttcttcacatccaccgcgcaatgcatgcagttattgatagacagaaaaatcatggtatgcattttcgtgtactagctaaagcattacgtatgtctggtggggatcatattcacgctggtacagtagtaggtaaactggaaggtgaacgtgaaataactttaggttttgttgatttattacgtgatgattatattgaaaaagaccgaagtcgtggtatttatttcactcaagattgggtctctatgccaggtgttctgcctgtagcttcagggggtattcatgtttggcatatgcctgctctgactgagatctttggggatgattccgtactacagttcggcggaggaactttaggacacccttggggaaatgcacctggtgcagtagctaaccgggtagctttagaagcgtgtgtacaagctcgtaatgagggacgtgatcttgctcgtgaaggtaatgaaattatccgtgaagctagcaaatggagtcctgaactagcagctgcttgtgaggtttggaaagcgatcaaattcgaattcgaaccagtagatacgctagat-------------------------------------------------
	'ARAC_Gonatopus_angustus'            ----------------------------------------------tcaa--agctggtgttaaagattacaaattgacttattatactcctgactatgagacaaaagatactgatatcttggcagcatttcgagtaactcctcaacccggagttccgcctgaagaagcaggggctgcagtagctgccgaatcttctactggtacatggacaactgtgtggactgatggacttaccagtcttgatcgttacaaaggacgatgctaccacatcgaagccgttgttggggaggataatcaatatattgcttatgtagcttaccctttagacctttttgaagaaggttctgttactaacatgtttacttctattgtgggtaatgtatttgggtttaaagctttacgagctctacgtctggaggatttgcgaattcctcccgcttattccaaaactttccaaggtccgcctcacggcatccaagttgagagagataaattgaacaagtacggccgtcccctattgggatgtacgattaaaccaaaattgggattatccgcgaaaaactacggtagagcggtttatgaatgtctacgtggtggacttgattttaccaaggatgatgaaaacgtgaactcacaaccatttatgcgttggagagaccgtttcgtattttgtgccgaagcaatttataaagcacaggccgaaacaggtgaaataaaagggcattacttgaatgctactgcaggtacgtgtgaagaaatgatcaaaaaggctgtgtttgccagagaattgggagctcctatcgtaatgcatgactacttaacagggggattcactgcaaatactagtttagctcattattgccgagacaacggtttacttcttcacatccatcgcgcaatgcatgcagttattgatagacagaagaatcatggtatgcattttcgtgtactagctaaagcattacgcatgtctggtggggatcatattcacggtggtacagtagtaggtaaactagaaggtgaacgtgagatgactttaggttttgttgatttattacgtgatgattatattgaaaaagaccgaagtcgtggtatttttttcactcaagattgggtctctatgccaggtgttatccctgtagcttccgggggtattcatgtttggcatatgcctgccctgactgagatctttggggatgattccgtactacagttcgggggaggaactttaggacacccttggggaaatgcaccgggtgcagtagctaatcgggtagctttagaagcgtgtgtacaagctcgtaatgagggacgtgatcttgctcgtgaaggtaatgaaattatccgtgaagctagcaaatggagtcctgaactagctgctgcttgtgaggtttggaaagcaatcaaattcgagttcgaaccagtagataagctagat-------------------------------------------------
	'ARAC_Gorgonidium_intermedium'       ----------------------------------------------tcaa--agctggtgctaaagattacaaattgacttattatactcctgactatgagacaaaagatactgatatcttggcagcattccgagtaactcctcaacccggagttccgcctgaagaagcaggggcagcagtagctgccgaatcttctactggtacatggacaactgtgtggactgatggacttaccagtcttgatcgttacaaaggacgatgctaccacatcgaagccgttgttggggaggaaaatcaatttattgcttatgtagcttaccctttagacctttttgaagaaggttctgttactaacatgtttacttcaattgtgggtaacgtatttgggtttaaagctttacgagctctacgtctggaggatttgcgaattcctacctcttattccaaaactttccaaggcccacctcacggcatccaagttgagagagataaattgaacaagtatggtcgtcccctattgggatgtacgattaaaccaaaattgggattatccgcgaaaaactacggtagggcggtttatgaatgtctccgtggtggacttgattttaccaaggatgatgaaaacgtgaactcacaaccatttatgcgttggagagaccgtttcctattttgtgccgaagcaatttataaagcacaagccgaaacaggtgaaataaaagggcattacttgaatgctactgcaggtacgtgtgaagaaatgatgaaaagggctgtgtttgccagagaattgggagcccctatcgtaatgcatgactacttaacagggggattcactgcaaatactagtttagctcattattgccgagacaacggtctactccttcacatccaccgcgcaatgcatgcagttattgatagacagaaaaatcatggtatgcattttcgtgtactagctaaagcattacgtatgtctggtggggatcatattcacgctggtacagtagtaggtaaactggaaggtgaacgtgaaataactttaggttttgttgatttattacgtgatgattatattgaaaaagaccgaagtcgtggtatttatttcactcaagattgggtctctatgccaggtgttctgcctgtagcttcagggggtattcatgtttggcatatgcctgctctgactgagatctttggggatgattccgtactacagttcggcggaggaactttaggacacccttggggaaatgcacctggtgcagtagctaaccgggtagctttagaagcgtgtgtacaagctcgtaatgagggacgtgatcttgctcgtgaaggtaatgaaattatccgtgaagctagcaaatggagtcctgaactagcagctgcttgtgagatttggaaagcgatcaaattcgaattcgaaccagtagatacgctagat-------------------------------------------------
	'ARAC_Hapaline_benthamiana'          ----------------------------------------------tcaa--agctggtgttaaagattacaaattgacttattatactcctgactatcagacaaaagatacggatatcttggcagcattccgagtaactcctcaacccggagttccgcctgaagaagcaggggctgcagtagctgccgaatcttctactggtacatggacaactgtgtggactgatggacttaccagtcttgatcgttacaaaggacgatgctaccacatcgaagccgttgttggggaggaaaatcaatatattgcttatgtagcttaccctttagacctttttgaagaaggttctgttactaacatgtttacttctattgtaggtaatgtatttgggtttaaagctttacgagctctacgtctggaagatttgcgaattcctccctcttattccaaaactttcctaggcccgcctcacggtatccaagttgaaagagataaattgaacaagtatggtcgtcccctattgggatgtacgattaaaccaaaattgggattatccgcgaaaaactacggtagagcggtttatgaatgtcttcgcggtggacttgattttaccaaggatgatgaaaacgtgaactcacaaccatttatgcgttggagagaccgtttctgcttctgtgccgaagcaatttataaagcacaggccgaaacaggtgaaattaaagggcattacttgaatgctacagcgggtacgtgtgaagaaatgatcaaaagggctgtgtttgccagagaattgggagtccctatcgtaatgcatgactacttaacagggggattcactgcaaatactagtttagctcattattgccgagacaatggtctacttcttcacatccaccgcgcaatgcatgcagttattgatagacagaagaatcatggtatgcatttccgtgtactagctaaagcattacgtatgtctggtggggatcatattcacgctggtacagtagtaggtaaactggaaggtgaacgtgatattactttaggttttgttgatttattacgtgatgattttattgaaaaagatcgaagtcgtggtatttatttcactcaagattgggtctctatgccaggtgttatacctgtagcttcagggggtattcatgtttggcatatgcctgccctgactgagatctttggggatgattccgtactacagttcggtggaggaactataggacacccttggggaaatgcacctggtgcagtagcaaatcgagtagctttagaagcgtgtgtacaagctcgtaatgagggacgtgatcttgctcgtgaaggtaatgaaattatccgtgaagctagcaaatggagtcctgaactagctgctgcttgtgaggtttggaaagagatcaaattcgaattcgaagcagtagataagctagat-------------------------------------------------
	'ARAC_Helicodiceros_muscivorus'      ----------------------------------------------tcaa--agctggtgttaaagattacaaattgacttattatactcctgactatgagacaaaagatactgatattttggcagcattccgagtaactcctcaacccggagttccgcctgaagaagcaggggctgcagtagctgccgaatcttctactggtacatggacaactgtgtggactgatggacttaccagtcttgatcgttacaaaggacgatgctaccacatcgaagccgttcctggggaggaaaatcaatatattgcttatgtagcttaccctttagacctttttgaagaaggttctgttaccaacatgtttacttctattgtaggtaatgtttttgggtttaaagctttacgagctctacgtctagaggatttgcgaattcctcccgcttattccaaaactttccaaggcccgcctcacggtatccaagttgaaagagataaattgaacaagtatggtcgtcccctattgggatgtacgattaaacccaaattgggattatccgcgaaaaactacggtagagcggtttatgaatgtctccgcggtgggcttgattttaccaaggatgatgaaaacgtgaactcacaaccatttatgcgttggagagaccgtttcttgttttgtgccgaagcaatttataaagcacaggccgaaacaggtgaaataaaagggcattacttgaatgctactgcaggtacgtgtgaagaaatgatcaaaagggctgtgtttgccagagaattgggagtccctatcgtaatgcatgactacttaacagggggattcactgcaaatactagtttagctcattattgccgagacaatggtctacttcttcacatccaccgcgcaatgcatgcagttattgatagacagaagaatcatggtatgcattttcgtgtactagctaaagcattacgtatgtctggtggggatcatattcacgctggtacagtagtaggtaaactggaaggtgaacgtgagatgactttaggttttgttgatttattacgtgatgattatattgaaaaagaccgaagtcgtggtattttcttcactcaagattgggtctctatgccaggtgttatccctgtagcttcagggggtattcatgtttggcatatgcctgccctgactgagatctttggggatgattccgtactacagttcggtggaggaactttaggacacccttggggaaatgcacctggtgcagtagcaaatcgggtagctttagaagcgtgtgtacaagctcgtaatgagggacgtgatcttgctcgtgaaggtaatgaaattatccgtgaagcttgcaaatggagtcctgaactagctgctgcttgtgaggtttggaaagcgatcaaattcgaattcgaaccagtggataagctagat-------------------------------------------------
	'ARAC_Heteropsis_oblongifolia'       ----------------------------------------------tcaa--agcgggtgttaaagattacaaattgacttattatactcctgactatgagacaaaagatactgatatcttggcagcattccgagtaactcctcaacccggagttccgcctgaagaagccggggctgcggtagccgccgaatcttctactggtacatggacaactgtgtggactgatggacttaccagccttgatcgttacaaaggacgatgctaccacatcgaacccgttgttggggaggaagatcaatatattgcttatgtagcttaccctttagacctttttgaagaaggttctgttactaacatgtttacttccattgtgggtaatgtatttgggtttaaagctttacgagctctacgtctggaggatttgcgaattcctacttcttattccaaaactttccaaggcccgcctcacggcatccaagttgagagagataaattgaacaagtatggtcgtcccctattgggatgtacgattaaaccaaaattgggattatccgcgaaaaactacggtagagcggtttatgaatgtctccgcggtggacttgattttaccaaggatgatgaaaacgtgaactcacaaccatttatgcgttggagagaccgttttgtattttgtgccgaagcactttataaagcacaggccgaaacgggtgaaataaaaggccattacttgaatgctactgcaggtacgtgtgaagaaatgatgaaaagggctgtgtttgccagagaattaggagcccctatcgtaatgcatgactacttaacagggggattcaccgcaaatactactttagctcattattgtcgagacaacggtctacttcttcacatccatcgcgcaatgcatgcagttattgatagacagaagaatcatggtatgcattttcgtgtactagctaaagcattacgtatgtctggtggggatcatgttcacgctggtacggtagtaggtaaactggaaggtgaacgtgatattactttaggttttgttgatttattacgtgatgattatattgaaaaagaccgaagtcgtggtatttatttcactcaagattgggtctctatgccaggtgttatacctgtggcttcagggggtattcatgtttggcatatgcctgccctgactgagatctttggggatgattccgtactacagtttggtggaggaactttaggacacccttggggaaatgcacctggtgcagtagctaatcgggtagctttagaagcgtgtgtacaagctcgtaatgagggacgtgatcttgctggggaaggtaatgaaattatccgtgaagctagcaaatggagtcctgagctagccgctgcttgtgagatttggaaagagatcaaattcgagttcgcagcagtagatactctagat-------------------------------------------------
	'ARAC_Holochlamys_beccarii'          ----------------------------------------------tcaa--agctggtgttaaagattacaaattgacttattatactcctgactatgagacaaaagatactgatatcttggcagcattccgagtaactcctcaacccggagttccgcctgaagaagcaggggctgcagtagctgccgaatcttctactggtacatggacaactgtgtggactgatggacttaccagccttgatcgttacaaaggacgatgctaccacatcgaaaccgttgttggggaggaagatcaatatattgcttatgtagcttaccctttagacctttttgaagaaggttctgttactaacatgtttacttccattgtgggtaatgtatttgggtttaaagctttacgagctctacgtctggaagatttgcgaattcctacttcttattccaaaactttccaaggcccgcctcacggcatccaagttgagagagataaattgaacaagtatggtcgtcccctattgggatgtacgattaaaccaaaattgggattatccgcgaaaaactacggtagagcggtttatgaatgtctccgcggtggacttgattttaccaaggatgatgaaaacgtgaactcacaaccatttatgcgttggagagaccgtttcgtattttgtgccgaagcactttataaagcacaggccgaaacaggtgaaataaaaggccattacttgaatgctactgcaggtacgtgtgaagaaatgatcaaaaaggctgtgtttgccagagaattgggcgtccctatcgtaatgcatgactatttaacagggggattcactgcaaatactagtttagctcattattgtcgagacaacggtctacttcttcacatccatcgcgcaatgcatgcagttattgatagacagaagaatcatggtatgcattttcgtgtactagctaaagcattacgtatgtctggtggggatcatgttcacgcgggtacagtagtaggtaaactggaaggtgaacgtgagatgactttaggttttgttgatttattacgtgatgattatattgaaaaagaccgaagtcgtggtgtttttttcactcaagattgggtctctatgccaggtgttttgcctgtggcttcagggggtattcatgtttggcatatgcctgccctgactgagatctttggggatgattccgtactacagtttggtggaggaactttaggacacccttggggaaatgcacctggtgcagtagctaatcgggtagctttagaagcgtgtgtacaagctcgtaatgagggacgtgatcttgctagtgaaggtaatgaaattatccgtgaagctagcaaatggagtcctgaactagccgctgcttgcgaggtttggaaagagatcaaatttgagtacaaaccagtagatacgctagat-------------------------------------------------
	'ARAC_Homalomena_magna'              ----------------------------------------------tcaa--agctggtgttaaagattacaaattgacttattatactcctgactatgagacaaaagatactgatatcttggcagcattccgagtaactcctcaacctggagttccgcctgaagaagcaggggctgcagtagctgccgaatcttctactggtacatggacaactgtgtggactgatggacttaccagtcttgatcgttacaaaggacgatgctaccacatcgaacccgttgctggggaggaaaatcaatatattgcttatgtagcttaccctttagacctttttgaagaaggttctgttactaacatgtttacttctattgtgggtaatgtatttgggtttaaagctttacgagctctacgtctggaggatttgcgaattcctcccgcttattccaaaactttccaaggcccacctcacggcatccaagttgagagagataaattaaacaagtatggtcgtcccctattgggatgtacgattaaaccaaaattgggattatccgcaaaaaactacggtagagcggtttatgaatgtctccgcggtggacttgattttaccaaggatgatgaaaacgtgaactcacaaccatttatgcgttggagagaccgtttcgtattttgtgccgaagcactttataaagcacaggccgaaacaggtgaaataaaagggcattacttgaatgctactgcaggtacgtgtgaagaaatgatcaaaagggctgtgtttgccagagaattgggagcccctatcgtaatgcatgactacttaaccgggggattcactgcaaatactagtttagctcattattgccgagacaacggtctacttcttcacatccatcgcgcaatgcatgcagttattgatagacagaagaatcatggtatgcattttcgtgtactagctaaagcattacgtatgtctggtggggatcatattcacggtggtacagtagtaggtaaactggaaggtgaacgtgagatgactttaggctttgttgatttattacgtgatgattatattgaaaaagaccgaagtcgtggtatttttttcactcaagattgggtctctatgccaggtgttatccctgtagcttcagggggtattcatgtttggcatatgcctgccctgactgagatctttggggatgattccgtactacagttcggtggaggaactttaggacacccttggggaaatgcacctggtgcagtagctaatcgggtagctttagaagcatgtgtacaagctcgtaatgagggacgtgatcttgctcgtgaaggtaatgaaattatccgtgaagctagcaaatggagtcctgaactagcagctgcttgtgaggtttggaaagagatcaaattcgaattcgaaccagtagataagttagat-------------------------------------------------
	'ARAC_Incarum_pavonii'               ----------------------------------------------tcaa--agctggtgttaaagattacaaattgacttattatactcctgactatgagacaaaagatactgatatcttggcagcattccgagtaactcctcaacccggagttccgcctgaagaagcaggggcagcagtagctgccgaatcttctactggtacatggacaagtgtgtggactgatggacttaccagtcttgatcgttacaaaggacgatgctaccacatcgaagccgttgttggggaggaaaatcaatatattgcttatgtagcttaccctttagacctttttgaagaaggttccgttactaacatgtttacttcaattgtgggtaacgtatttgggtttaaagctttacgagctctacgtctggaggatttgcgaattcctacctcttattccaaaactttccaaggcccacctcacggcatccaagttgagagagataaattgaacaagtatggtcgtcccctattgggatgtacgattaaaccaaaattgggattatccgcgaaaaactacggtagggcggtttatgaatgtctccgtggtggacttgattttaccaaggatgatgaaaacgtgaactcacaaccatttatgcgttggagagaccgtttcctattttgtgccgaagccatttataaagcacaagccgaaacaggtgaaataaaagggcattacttgaatgctactgcaggtacgtgtgaagaaatgatgaaaagggctgtgtttgccagagaattgggagcccctatcgtaatgcatgactacttaacagggggattcactgcaaatactagtttagctcattattgccgagacaacggtctacttcttcacatccaccgcgcaatgcatgcagttattgatagacagaagaatcatggtatgcattttcgtgtactagctaaaggattacgtatgtctggtggggatcatattcacgctggtacagtagtaggtaaactggaaggtgaacgtgaaataactttaggttttgttgatttattacgtgatgattatattgaaaaagaccgaagtcgtggtatttatttcactcaagattgggtctctatgccaggtgttctgcctgtagcttcagggggtattcatgtttggcatatgcctgctctgactgagatctttggggatgattccgtactacagttcggcggaggaactttaggacacccttggggaaatgcacctggtgcagtagctaaccgggtagctttagaagcgtgtgtacaagctcgtaatgagggacgtgatcttgctcgtgaaggtaatgaaattatccgtgaagctagcaaatggagtcctgaactagcagctgcttgtgagatttggaaagcgatcaaattcgaattcgaaccagtagatacgctagat-------------------------------------------------
	'ARAC_Jasarum_steyermarkii'          ----------------------------------------------tcaa--agctggtgttaaagattacaaattgacttattatactcctgactatgagacaaaagatactgatatcttggcagcattccgagtaactcctcaacccggagttccgcctgaagaagcaggggctgcagtagctgccgaatcttctactggtacatggacaactgtgtggactgatggacttaccagtcttgatcgttacaaaggacgatgctaccacatcgaagccgttattggggaggaaaatcaatatattgcttatgtagcttaccctttagacctttttgaagaaggttctgttactaacatgtttacttctattgtaggtaatgtatttgggtttaaagctttacgagctctacgtctggaggatttgcgaattcctcccacttattccaaaactttccaaggcccgcctcacggtatccaagttgaaagagataaattgaacaagtatggtcgtcccctattgggatgtacgattaaaccaaaattgggattatccgcgaaaaactacggtagagcggtttatgaatgtcttcgcggtggacttgattttaccaaggatgatgaaaacgtgaactcacaaccgtttatgcgttggagagaccgtttcgtattctgtgccgaagcaatttataaagcacaggccgaaacaggtgaaattaaagggcattacttgaatgctactgcaggtacgtgtgaagaaatgatcaaaagggctgtgtttgccagagaattgggagtccctatcataatgcatgactacttaacagggggattcactgcaaatacaagtttagctcattattgccgagacaatggtctacttcttcacatccaccgcgcaatgcatgcagttattgatagacagaagaatcatggtatgcatttccgtgtactagctaaagcattacgtatgtctggtggggatcatattcacgctggtacagtagtaggtaaactggaaggtgaacgtgatattactttaggttttgttgatttattacgtgatgattttattgaaaaagaccgaagtcgtggtatttatttcactcaagattgggtctctatgccaggtgttttgcctgtagcttcggggggtattcatgtttggcatatgcctgccctgactgagatctttggggatgattccgtactacagttcggcggaggaactttaggacacccttggggaaatgcacctggtgcagtagcaaatcgggtagctttagaagcgtgtgtacaagctcgtaatgagggacgtgatcttgctcgtgaaggtaatgaaattatccgtgaagctagcaaatggagtcctgaactagctgctgcttgtgaggtttggaaagagatcaaattcgaattcgaagcagtagataagctagat-------------------------------------------------
	'ARAC_Lagenandra_ovata'              ----------------------------------------------tcaa--agctggtgttaaagattacaaattgacttattatactcctgactatgagacaaaagatactgatatcttggcagcattccgagtaactcctcaacccggagttccggctgaagaagcaggggctgcagtagctgccgaatcttctactggtacatggacaactgtgtggactgatggacttaccagtcttgatcgttacaaaggacgttgctaccacatcgaacctgttcctggcgaggaaaatcaatatattgcttatgtagcttaccctttagacctttttgaagaaggttctgttactaacatgtttacttctattgtgggtaacgtatttgggtttaaagctttacgagctctacgtctggaggatttgcgaattcctacctcttattccaaaactttccaaggcccgcctcacggtatccaagtcgagagagacaaattgaacaagtatggtcgtcccctattgggatgtacgattaaaccaaaattgggattatccgcgaaaaactacggtagagcggtttatgaatgtctccgcggtggacttgattttaccaaggatgatgaaaacgtgaactcacaaccatttatgcgttggagagaccgtttcgtattttgtgccgaagccatttataaagcacaagccgaaacaggtgaaataaaagggcattacttgaatgctactgcaggtacgtgtgaagaaatgattaaaagggctgtgtttgccagagaattgggagtccctatcgtaatgcatgactacttaacagggggattcactgcaaatactagtttagctcattattgccgagacaacggtctacttcttcacatccaccgcgcaatgcatgcagttattgatagacagaagaatcatggtatgcatttccgtgtactagctaaagcattacgtatgtctggtggggatcatattcacgctggtacagtagtaggtaaactggaaggtgaacgtgagatgactttaggttttgttgatttattacgtgatgattatattgaaaaagaccggagtcgtggtattttcttcactcaagattgggtctctatgccaggtgttatacctgtagcttcagggggtattcatgtttggcatatgcctgctctgactgagatctttggggatgattccgtactacagttcggcggaggaactttaggacacccttggggaaatgcacctggtgcagtagctaatagggtagctttagaagcgtgtgtacaagcgcgtaatgagggacgtgatcttgctcgtgaaggtaatgaaattatccttgaagctagcaaatggagtcctgaactagctgctgcttgtgaggtttggaaacagattaaatttgaattcgaaccagtggataagctagat-------------------------------------------------
	'ARAC_Lasia_spinosa'                 A---------TGTCACCACAAACAGAGACTAAAGCAAGTGTTGGATTCAA--AGCTGGTGTTAAAGATTACAAATTGACTTATTATACTCCTGACTATGAGACAAAAGATACTGATATCTTGGCAGCATTCCGAGTAACTCCTCAACCCGGAGTTCCACCTGAAGAAGCAGGGGCTGCAGTAGCTGCCGAATCTTCTACGGGTACATGGACAACTGTGTGGACTGATGGACTTACCAGCCTTGATCGTTACAAAGGACGATGCTACCACATCGAAGCCGTTGTTGGGGAGGAAAATCAATATATTGCTTATGTAGCTTACCCTTTAGACCTTTTTGAAGAAGGTTCTGTTACTAACATGTTTACTTCTATTGTGGGTAATGTATTTGGGTTTAAAGCTTTACGAGCTCTACGTCTGGAGGATTTGCGAATTCCTACCTCTTATTCCAAAACTTTCCAAGGCCCGCCTCACGGTATCCAAGTTGAAAGAGATAAATTGAACAAGTATGGTCGTCCCCTATTGGGATGTACGATTAAACCAAAATTGGGATTATCCGCGAAAAACTACGGTAGAGCGGTTTATGAATGTCTCCGCGGCGGACTTGATTTTACCAAGGATGATGAAAACGTGAACTCACAACCATTTATGCGTTGGAGAGACCGTTTCGTATTTTGTGCCGAAGCACTTTATAAAGCACAGGCCGAAACTGGTGAAATAAAAGGGCATTACTTGAATGCTACTGCGGGTACGTGTGAAGAAATGATCAAAAGGGCTGTGTTTGCCAGAGAATTAGGAGCCCCTATCGTAATGCACGACTACTTAACAGGGGGATTCACTGCAAATACTAGTTTAGCTCATTATTGCCGAGACAACGGTCTACTTCTTCACATTCATCGCGCAATGCATGCAGTTATTGATAGACAGAAGAATCATGGTATGCATTTTCGTGTACTAGCTAAAGCATTACGTATGTCTGGTGGGGATCATATTCACGCTGGTACAGTAGTAGGTAAACTGGAAGGTGAACGTGAGATGACTTTAGGTTTTGTTGATTTATTACGTGATGATTTTATTGAAAAAGACCGAAGTCGTGGTATTTTTTTCACTCAAGATTGGGTCTCTATGCCAGGTGTTCTGCCTGTAGCTTCAGGGGGTATTCATGTTTGGCATATGCCTGCCCTGACTGAGATCTTTGGGGATGATTCTGTACTACAGTTCGGTGGAGGAACTTTAGGACACCCTTGGGGGAATGCACCTGGTGCAGTAGCTAATCGGGTAGCTTTAGAAGCGTGTGTAAAAGCTCGTAATGAGGGACGTGATCTTGCTCGTGAAGGTAATGAAATTATCCGTGAAGCTAGCAACTGGAGTCCTGAACTAGCCGCTGCTTGTGAGGTTTGGAAAGCGATCAAATT-----------------------------------------------------------------------------
	'ARAC_Lasimorpha_senegalensis'       ----------------------------------------------tcca--agctggtgttaaagattacaaattgacttattatactcctgactatgagacaaaagatactgatatcttggcagcattccgagtaactcctcaacctggagttccgcctgaagaagcaggggctgcagtagctgccgaatcttctacgggtacatggacaactgtgtggactgatggacttaccagccttgatcgttacaaaggacgatgctaccacatcgaagccgttgttggggaggaaaatcaatatattgcttatgtagcttaccctttagacctttttgaagaaggttctgttactaacatgtttacttctattgtgggtaatgtatttgggtttaaagctttacgagctctacgtctggaggatttgcgaattcctccctcttattccaaaactttcctaggcccgcctcacggtatccaagttgaaagagataaattgaacaagtatggtcgtcccctattgggatgtacgattaaaccaaaattgggattatccgcgaaaaactacggtagagcggtttatgaatgtctccgcggtggacttgattttaccaaggatgatgaaaacgtgaactcacaaccatttatgcgttggagagaccgtttcgtattttgtgccgaagcactttataaagcacaggccgaaactggtgaaataaaagggcactacttgaatgctactgcaggtacgtgtgaagaaatgatcaaaagggctgtgtttgccagagaattaggagcccctatcgtaatgcacgactacttaacagggggattcactgcaaatactagtttagctcattattgccgagacaacggtctacttcttcacatccatcgcgcaatgcatgcagttattgatagacagaagaatcatggtatgcattttcgtgtactagctaaagcattacgtatgtctggtggggatcatattcacgctggtacagtagtaggtaaactggaaggtgaacgtgagatgactttaggttttgttgatttattacgtgatgattttattgaaaaagaccgaagtcgtggtatttttttcactcaagattgggtctctatgccaggtgttctgcctgtagcttcagggggtattcatgtttggcatatgcctgccctgactgagatctttggggatgattccgtactacagttcggtggaggaactttaggacacccttggggaaatgcacctggtgcagtagctaatcgggtagctttagaagcgtgtgtaaaagctcgtaatgagggacgtgatcttgctcgtgaaggtaatgaaattatccgcgaagctagcaactggagtcctgaactagccgctgcttgtgaggtttggaaagcgatcaaattcgaattcgaaccagtagataagctagat-------------------------------------------------
	'ARAC_Leucocasia_gigantea'           -----------------------------------------------------------------------------------------cctgactatgagacaaaagatactgatatcttggcagcattccgagtaactcctcaacccggagttccgcctgaagaagcaggggctgcagtagctgccgaatcttctactggtacatggacaactgtgtggactgatggacttaccagtcttgatcgttacaaaggacgatgctaccacatcgaagccgttcctggggaggaaaatcaatatattgcttatgtagcttaccctttagacctttttgaagaaggttctgttaccaacatgtttacttctattgtgggtaatgtttttgggtttaaagctttacgagctctacgtctagaggatttgcgaattcctcccgcttattccaaaactttccaaggcccgcctcacggtatccaagttgaaagagataaattgaacaagtatggtcgtcccctattgggatgtacgattaaaccaaaattgggattatccgcgaaaaactacggtagagcggtttatgaatgtctccgcggtggacttgattttaccaaggatgatgaaaacgtgaactcacaaccatttatgcgttggagagaccgtttcttgttttgtgccgaagcactttataaagcacaggccgaaacaggtgaaataaaagggcattacttgaatgctactgcaggtacgtgtgaagaaatgatcaaaagggctgtgtttgccagagaattgggagtccctatcgtaatgcatgactacttaacagggggattcactgcaaatactagtttagctcattattgccgagacaatggtctacttcttcacatccaccgcgcaatgcatgcggttattgatagacagaagtatcatggtatgcattttcgtgtactagctaaagcattacgtatgtctggtggggatcatattcacgctggtacagtagtaggtaaactggaaggtgaacgtgagatgactttaggttttgttgatttattacgtgatgattatattgaaaaagaccgaagtcgtggtattttcttcactcaagattgggtctctatgccaggtgttatccctgtagcttcagggggtattcatgtttggcatatgcctgccctgactgagatctttggggatgattccgtactacagttcggtggaggaactttaggacacccttggggaaatgcacctggtgcagtagcaaatcgggtagctttagaagcgtgtgtacaagctcgtaatgagggacgtgatcttgctcgtgaa-------------------------------------------------------------------------------------------------------------------------------------------------------------
	'ARAC_Mangonia_tweedieana'           ----------------------------------------------tcaa--agctggtgttaaagattacaaattgacttattatactcctgactatgagacaaaagatactgatatcttggcagcattccgagtaactcctcaacccggagttccgcctgaagaagcaggggcagcagtagctgccgaatcttctactggtacatggacaactgtgtggactgatggacttaccagtcttgatcgttacaaaggacgatgctaccacatcgaaaccgttgttggggaggaaaatcaatttattgcttatgtagcttaccctttagacctttttgaagaaggttctgttactaacatgtttacttcaattgtgggtaacgtatttgggtttaaagctttacgagctctacgtctggaggatttgcgaattcctacctcttattccaaaactttccaaggcccgcctcacggcatccaagttgagagagataaattgaacaagtatggtcgtcccctattgggatgtacgattaaaccaaaattgggattatccgcgaaaaactacggtagggcggtttatgaatgtctccgtggtggacttgattttaccaaggatgatgaaaacgtgaactcacaaccatttatgcgttggagagaccgtttcctattttgtgccgaagccatttttaaagcacaagccgaaacaggtgaaataaaagggcattacttgaatgctactgcaggtacgtgtgaagaaatgatgaaaagggctgtgtttgccagagaattgggaacccctatcgtaatgcatgactacttaacagggggattcactgcaaatactagtttagctcattattgccgagacaacggtctactccttcacatccaccgcgcaatgcatgcagttattgatagacagaaaaatcatggtatgcattttcgtgtactagctaaagcattacgtatgtctggtggggatcatattcacgctggtacagtagtaggtaaactggaaggtgaacgtgaaataactttaggttttgttgatttattacgtgatgattatattgaaaaagaccgaagtcgtggtatttatttcactcaagattgggtctctatgccaggtgttctgcctgtagcttcagggggtattcatgtttggcatatgcctgctctgactgagatctttggggatgattccgtactacagttcggcggaggaactttaggacacccttggggaaatgcacctggtgcagtagctaaccgggtagcttcagaagcgtgtgtacaagctcgtaatgagggacgtgatcttgctcgtgaaggtaatgaaattatccgtgaagctagtaaatggagtcctgaactagcagctgcttgtgaggtttggaaagcgatcaaattcgaattcgaaccagtagatacgctagat-------------------------------------------------
	'ARAC_Monstera_adansonii'            ----------------------------------------------tcaa--agctggtgttaaagattacagattgacttattatactcctgactatgagacaaaagatactgatatcttggcagcattccgagtaactcctcaacccggagttccgcctgaagaagcaggggctgcagtagctgccgaatcttctactggtacatggacaactgtgtggactgatggacttaccagccttgatcgttacaaaggacgatgctaccacatcgaagccgttattggggaggaagatcaatttattgcttatgtagcttaccctttagacctttttgaagaaggttctgttactaacatgtttacttccattgtgggtaatgtatttgggtttaaagctttacgagctctacgtctggaggatttgcgaattcctcctgcttattccaaaactttccaaggcccgcctcacggcatccaagttgagagagataaattgaacaagtatggtcgtcccctattgggatgtacgattaaaccaaaattgggattatccgcgaaaaactacggtagagcggtttatgaatgtctccgcggtggacttgattttaccaaggatgatgaaaacgtgaactcacaaccatttatgcgttggagagaccgtttcgtattttgtgccgaagcaatttataaagcacaggccgaaacaggtgaaataaaaggccattactataatgctactgcaggtacgtgtgaagaaatgatcaaaagggctgtgtttgccagagaattaggagtccctatcgtaatgcatgactacttaacagggggattcactgcaaatactagtttagctcattattgtcgagacaacggtctacttcttcacatccatcgcgcaatgcatgcagttattgatagacagaagaatcatggtatgcattttcgtgtactagctaaagcattacgtatgtctggtggggatcatattcacggtggtacagtagtaggtaaactggaaggtgaacgtgagatgactttaggttttgttgatttattacgtgatgattatattgaaaaagaccgaagtcgtggtatttttttcactcaagattgggtctctatgccaggtgttatacctgtggcttcagggggtattcatgtttggcatatgcctgccctgactgagatctttggggatgattctgtactacagttcggtggaggaactataggacacccttggggaaatgcacctggtgcagtagctaatcgggtagctttagaagcgtgtgtacaagctcgtaatgagggacgtgatcttgctagtgaaggtaatgtaattatccgtgaagctagcaaatggagtcctgaactagccgctgcttgtgagatttggaaagagatcaaattcgagttcaaaccagtagatacgatagat-------------------------------------------------
	'ARAC_Monstera_deliciosa'            --------------------------------------------------------------------------TTGACTTATTATACTCCTGACTATGAGACAAAAGATACTGATATCTTGGCAGCATTCCGAGTAACTCCTCAACCCGGAGTTCCGCCTGAAGAAGCAGGGGCTGCAGTAGCTGCCGAATCTTCTACTGGTACATGGACAACTGTGTGGACTGATGGACTTACCAGCCTTGATCGTTACAAAGGACGATGCTACCACATCGAAGCCGTTGTTGGGGAGGAAGATCAATTTATTGCTTATGTAGCTTACCCTTTAGACCTTTTTGAAGAAGGTTCTGTTACTAACATGTTTACTTCCATTGTGGGTAATGTATTTGGGTTTAAAGCTTTACGAGCTCTACGTCTGGAGGATTTGCGAATTCCTCCTGCTTATTCCAAAACTTTCCAAGGCCCGCCTCACGGCATCCAAGTTGAGAGAGATAAATTGAACAAGTATGGTCGTCCCCTATTGGGATGTACGATTAAACCAAAATTGGGATTATCCGCGAAAAACTACGGTAGAGCGGTTTATGAATGTCTCCGCGGTGGACTTGATTTTACCAAGGATGATGAAAACGTGAACTCACAACCATTTATGCGTTGGAGAGACCGTTTCGTATTTTGTGCCGAAGCAATTTATAAAGCACAGGCCGAAACAGGTGAAATAAAAGGCCATTACTTGAATGCTACTGCAGGTACGTGTGAAGAAATGATCAAAAGGGCTGTGTTTGCCAGAGAATTAGGAGTCCCTATCGTAATGCATGACTACTTAACAGGGGGATTCACTGCAAATACTACTTTAGCTCATTATTGTCGAGACAACGGTCTACTTCTTCACATCCATCGCGCAATGCATGCAGTTATTGATAGACAGAAGAATCATGGTATGCATTTTCGTGTACTAGCTAAAGCATTACGTATGTCTGGTGGGGATCATATTCACGGTGGTACAGTAGTAG------------------------------------------------------------------------------------------------------------------------------------------------------------------------------------------------------------------------------------------------------------------------------------------------------------------------------------------------------------------------------------------------------------------------------------------------------------------------------------------------
	'ARAC_Montrichardia_arborescens'     ----------------------------------------------tcaa--agctggtgttaaagattacaaattaacttattatactcctgactatgagacaaaagataccgatatcttggcagcattccgagtaactcctcaacccggagttccgcctgaagaagcaggggctgcagtagctgccgaatcttctactggtacatggacgactgtgtggactgatggacttaccagccttgaccgttacaaaggacgatgctaccacatcgaagccgttgttggggaggaaaatcaatatattgcttatgtagcttaccctttagacctttttgaagaaggttctgttactaacatgtttacttctattgtgggtaatgtatttgggtttaaagctttacgagctctacgtctggaggatttgcgaattcctacctcttattccaaaactttccaaggcccgcctcacggcatccaagttgagagagataaattgaacaagtatggtcgtcccctattgggatgtacgattaaacccaaattgggattatccgcgaaaaactacggtagagcggtttatgaatgtctccgcggtggacttgattttaccaaggatgatgaaaacgtgaactcacaaccatttatgcgttggagagaccgtttcgtattttgtgccgaagcaatttataaagcacaggccgaaacaggtgaaataaaagggcattacttgaatgctactgcaggtacgtgtgaagaaatgatcaaaagggctgtgtttgccagagaattgggagtccctatcgtaatgcatgactacttaacagggggattcactgcaaatactagtttagctcattattgccgagacaacggtctacttcttcacatccatcgcgcaatgcatgcagttattgatagacagaagaatcatggtatgcatttccgtgtactagctaaagcattacgtatgtccggtggggatcatattcacgctggtacagtagtaggtaaactggaaggtgaacgtgaaatgactttaggttttgttgatttattacgtgatgattatattgaaaaagaccgaaatcgtggtatttttttcactcaagattgggtctctatgccaggtgttatacctgtagcttcagggggtattcatgtttggcatatgcctgccctgactgagatctttggggatgattccgtactacagttcggtggaggaactttagggcacccttggggaaatgcacctggtgcagtagctaatcgggtagctttagaagcgtgtgtacaagctcgtaatgagggacgtgatcttgctcgtgaaggtaatgaaattatccgtgaagctagcgaatggagtcctgaactagctgctgcttgtgagatttggaaagagatcaaattcgaattcaaaccagtagatacgctagat-------------------------------------------------
	'ARAC_Nephthytis_afzelii'            ----------------------------------------------tcaa--agctggtgttaaagattacaaattgacttattatactcctgactatgagacaaaagatactgatatcttggcagcattccgagtaactcctcaacccggagttccgcctgaagaagcaggggctgcagtagctgccgaatcttctactggtacatggacaactgtgtggactgatggacttaccagtcttgatcgttacaaaggacgatgctactacatcgaacccgttgttggggaggaaaatcaatatattgcttatgtagcttaccctttagatctttttgaagaaggttctgttactaacatgtttacttctattgtgggtaatgtatttgggtttaaagctttacgagctctacgtctggaggatttgcgaattcctacctcttattccaaaactttccaaggcccgcctcacggcatccaagttgagagagataaattaaacaagtatggtcgtcccctattgggatgtacgattaaaccaaaattgggattatccgcgaaaaactacggtagagcggtttatgaatgtctccgcggtggacttgattttaccaaggatgatgaaaacgtgaactcacaaccatttatgcgttggagagaccgtttcttattttgtgccgaagcaatttataaagcacaggccgaaacaggtgaaataaaagggcattacttgaatgctactgcaggtacgtgtgaagaaatgatcaaaagggctgtgtgtgccagagaattgggagcccctatcgtaatgcatgactacttaacagggggattcactgcaaatactagtttagctcattattgccgagacaacggtctacttcttcacatccatcgcgcaatgcatgcagttattgatagacagaagaatcatggtatgcattttcgtgtactagctaaagcattacgtatgtctggtggggatcatgttcacgctggtacagtagtaggtaaactggaaggtgaacgtgagatgactttaggttttgttgatttattacgtgatgattttattgaaaaagaccgaagtcgtggtatttttttcactcaagattgggtctctatgccaggtgttctgcctgtagcttcagggggtattcatgtttggcatatgcctgccctgactgagatctttggggatgattccgtactacagttcggtggaggaactataggacacccttggggaaatgcacctggtgcagtagctaatcgggtagctttagaagcgtgtgtacaagctcgtaatgagggacgtgatcttgctcgtgaaggtaatgaaattatccgtgaagctagcaaatggagtcctgaactagcagctgcttgtgaggtttggaaagagatcaaattcgaattcgaaccagtagataagctagat-------------------------------------------------
	'ARAC_Pedicellarum_paiei'            ----------------------------------------------tcaa--agctggtgttaaagattacaaattgacttattatactcctgattatgcgacaaaagatactgatatcttggcagcattccgagtaactcctcaacctggagttccgcctgaagaagcaggggcagcagtagctgccgaatcttctactggtacatggacaaccgtgtggactgatggacttaccagccttgatcgttacaaaggacgatgctaccacatcgaagccgttgttggggaggaaaatcaatatattgcttatgtagcttaccctttagacctttttgaagaaggttctgttactaacatgtttacttccattgtgggtaatgtatttgggtttaaagctttacgagctctacgtctggaggatttgcgaattcctcctgcttattccaaaactttccaaggcccacctcacggcatccaagttgagagagataaattgaacaagtatggtcgtcccctattgggatgtacgattaaaccaaaattgggattatccgcgaaaaactacggtagagcggtttatgaatgtctccgcggtggacttgattttaccaaggatgatgaaaacgtgaactcacaaccatttatgcgttggagagaccgtttcgtattttgtgccgaagcactttataaagcacaggccgaaacaggtgaaataaaagggcattacttgaatgctactgcaggtacgtgtgaagaaatgatcaaaagggctgtgtttgccagagaattgggagcccctatcgtaatgcatgattacttaacaggaggattcactgcaaatactagtttagctcattattgccgggacaacggtctacttcttcacatccatcgcgcaatgcatgcagttattgataggcagaagaatcatggtatgcattttcgtgtactagctaaagcattacgtatgtctggtggggatcatattcacggtggtacagtagtaggtaaactggaaggtgaacgtgagatgactttaggttttgttgatttattacgtgatgattatattgaaaaagaccgaagtcgtggtatttttttcactcaagattgggtctctatgccaggtgttatacctgtggcttcagggggtattcatgtttggcatatgcctgccctgactgagatctttggggatgattccgtactacagttcggtggaggaactataggacacccttggggaaatgcacctggtgcagtagctaatcgggtagctttagaagcgtgtgtacaagctcgtaatgagggacgtgatcttgctcgtgaaggtaatgaaattatccgtgaagctagcaaatggagtcctgaactagccgctgcttgtgaggtttggaaagagatcaaattcgagttcgaaccagtagataagctagat-------------------------------------------------
	'ARAC_Peltandra_sagittifolia'        --------------------------------------------------------------------------ttgacttattatactcctgactatcagacaaaagatactgatatcttggcagcattccgagtaactcctcaacccggagttccgcctgaagaagcaggggctgcagtagctgccgaatcttctactggtacatggacaactgtgtggactgatggacttaccagtcttgatcgttacaaaggccgatgctaccacatcgaagccgttgttggggaggaaaatcaatatattgcttatgtagcttaccctttagacctttttgaagaaggttctgttactaacatgtttacttctattgtaggtaatgtatttgggtttaaagctttacgagctctacgtctggaggatttgcgaattcctcccgcttattccaaaactttccaaggcccgcctcacggtatccaagttgaaagagataaattgaacaagtatggtcgtcccctattgggatgtacgattaaaccaaaattgggattatccgcgaaaaactacggtagagcggtttatgaatgtctccgcggtggacttgattttaccaaggatgatgaaaacgtgaactcacaaccatttatgcgttggagagaccgtttcttattttgtgccgaagcaatttataaagcacaggccgaaacaggtgaaataaaagggcattacttgaatgctactgcaggtacgtgtgaagaaatgatcaaaagggccgtgtttgccagagaattgggagcccctatcgtaatgcatgactacttaacagggggattcactgcaaatactagtttagctcattattgccgagacaatggtctacttcttcacatccaccgcgcaatgcatgcagttattgatagacagaagaatcatggtatgcattttcgtgtactagctaaagcattacgtatgtctggtggggatcatattcacgctggtacagtagtaggtaaactggaaggtgaacgtgagatgactttaggttttgttgatttattacgtgatgattttattgaaaaagaccgaagtcgtggtattttcttcactcaagattgggtctctatgccaggtgttatccctgtagcttcagggggtattcatgtttggcatatgcctgccctgaccgagatctttggagatgattccgtactacagttcggtggaggaactttaggacacccttggggaaatgcacctggtgcagtagcaaaccgggtagctttagaagcgtgtgtacaagctcgtaatgagggacgtgatcttgctcgtgaaggtaatgaaattatccgtgaagcttccaaatggagtcctgaactagctgctgcttgtgaggtttgg-------------------------------------------------------------------------------------------
	'ARAC_Peltandra_virginica'           ----------------------------------------------tcaa--agctggtgttaaagattacaaattgacttattatactcctgactatgagacaaaagatactgatatcttggcagcattccgagtaactcctcaacccggagttccacctgaagaagcaggggctgcagtagctgccgaatcttctactggtacatggacaactgtgtggactgatggacttaccagtcttgatcgttacaaaggccgatgctaccacatcgaagccgttgttggggaggaaaatcaatatattgcttatgtagcttaccctttagacctttttgaagaaggttctgttactaacatgtttacttctattgtaggtaatgtatttgggtttaaagctttacgagctctacgtctggaggatttgcgaattcctcccgcttattccaaaactttccaaggcccgcctcacggtatccaagttgaaagagataaattgaacaagtatggtcgtcccctattgggatgtacgattaaaccaaaattgggattatccgcgaaaaactacggtagagcggtttatgaatgtctccgcggtggacttgattttaccaaggatgatgaaaacgtgaactcacaaccatttatgcgttggagagaccgtttcttattttgtgccgaagcaatttataaagcacaggccgaaacaggtgaaataaaagggcattacttgaatgctactgcaggtacgtgtgaagaaatgatcaaaagggccgtgtttgccagagaattgggagcccctatcgtaatgcatgactacttaacagggggattcactgcaaatactagtttagctcattattgccgagacaatggtctacttcttcacatccaccgcgcaatgcatgcagttattgatagacagaagaatcatggtatgcattttcgtgtactagctaaagcattacgtatgtctggtggggatcatattcacgctggtacagtagtaggtaaactggaaggtgaacgtgagatgactttaggttttgttgatttattacgtgatgattttattgaaaaagaccgaagtcgtggtattttcttcactcaagattgggtctctatgccaggtgttatccctgtagcttcagggggtattcatgtttggcatatgcctgccctgaccgagatctttggagatgattccgtactacagttcggtggaggaactttaggacacccttggggaaatgcacctggtgcagtagcaaatcgggtagctttagaagcgtgtgtacaagctcgtaatgagggacgtgatcttgctcgtgaaggtaatgaaattatccgtgaagcttgcaaatggagtcctgaactagctgctgcttgtgaggtttggaaagagatcaaattcgaatacgaaccagtggataagctagat-------------------------------------------------
	'ARAC_Philodendron_deltoideum'       ----------------------------------------------tcaa--agctggtgttaaagattacaaattgaattattatactcctgactatgagacaaaagatactgatatcttggcagcattccgagtaactcctcaacccggagttccgcctgaagaagcaggggctgcagtagctgccgaatcttctactggtacatggacaactgtgtggactgatggacttaccagtcttgatcgttacaaaggacgatgctaccacatcgaacccgttgttggggaggaaaatcaatatattgcttatgtagcttaccctttagacctttttgaagaaggttctgttactaacatgtttacttctattgtgggtaatgtatttgggtttaaagctttacgagctctacgtctggaggatttgcgaattcctcccgcttattccaaaactttccaaggcccacctcacggcatccaagttgagagagataaattaaacaagtatggtcgtcccctattgggatgtacgattaaaccaaaattgggattatccgcaaaaaactacggtagagcggtttatgaatgtctccgcggtggacttgattttaccaaggatgatgaaaacgtgaactcacaaccatttatgcgttggagagaccgtttcgtattttgtgccgaagcactttataaagcacaggccgaaactggtgaaataaaagggcattacttgaatgctactgcgggtacgtgtgaagaaatgatgaaaagggctgtgtttgccagagaattgggagcccctatcgtaatgcatgactacttaaccgggggattcactgcaaatactagtttagctcattattgccgagacaacggtctacttcttcacatccatcgcgcaatgcatgcagttattgatagacagaagaatcatggtatgcattttcgtgtactagctaaagcattacgtatgtctggtggggatcatgttcacggtggtacagtagtaggtaaactggaaggtgaacgtgagatgactttaggctttgttgatttattacgtgatgattatattgaaaaagaccgaagtcgtggtatttttttcactcaagattgggtctctatgccaggtgttatccctgtagcttcagggggtattcatgtttggcatatgcctgccctgactgagatctttggggatgattccgtactacagttcggtggaggaactttaggacacccttggggaaatgcacctggtgcagtagctaatcgggtatctttagaagcatgtgtacaagctcgtaatgagggacgtgatcttgctcgtgaaggtaatgaaattatccgtgaagctagcaaatggagtcctgaactagcagctgcttgtgaggtttggaaagagatcaaattcgaattcgaaccagtagataagctagat-------------------------------------------------
	'ARAC_Philodendron_hederaceum'       ------------------------------------------------------------------------------------------------------------------------------------------------------------------------------------------------------------------------------------------------------------------------------------------------------------------------------------------------------------------------------------------------------------------------------------------------------------------------------------------------------------------------------------------------------------------------------------------------------------------------------------------------------------------------------------------------------------------------------------------------------------------------------------------------------------------------------------------------------------------------------------------------------------------------------------------------------------------------------------------------------------------------------------------------------------------------------------------------------------------------------------------------------------------------------------------------------------------------------------------------------------------------------------------------------------------------------------------------------------------------------------------------------------------------------------------------------------------------------------------------------------------------------------------------
	'ARAC_Philonotion_americanum'        ------------------------------------------------------------------------------------------------------------------------------------------------------------------------------------------------------------------------------------------------------------------------------------------------------------------------------------------------------------------------------------------------------------------------------------------------------------------------------------------------------------------------------------------------------------------------------------------------------------------------------------------------------------------------------------------------------------------------------------------------------------------------------------------------------------------------------------------------------------------------------------------------------------------------------------------------------------------------------------------------------------------------------------------------------------------------------------------------------------------------------------------------------------------------------------------------------------------------------------------------------------------------------------------------------------------------------------------------------------------------------------------------------------------------------------------------------------------------------------------------------------------------------------------------
	'ARAC_Phymatarum_borneense'          ----------------------------------------------tcaa--agctggtgttaaagattacaaattgacttattatactcctgactatgagacaaaagatactgatatcttggcagcattccgagtaactcctcaacccggagttccgcctgaagaagcaggggctgcagtagctgccgaatcttctactggtacatggacaactgtgtggactgatggacttaccagtcttgatcgttacaaaggacgatgctaccacatcgaacccgttgctggggaggaaaatcaatatattgcttatgtagcttaccctttagacctttttgaagaaggttctgttactaacatgtttacttctattgtgggtaatgtatttgggtttaaagctttacgagctctacgtctggaggatttgcgaattcctaccacttattccaaaactttccaaggcccgcctcacggcatccaagttgagagagacaaattgaacaagtatggtcgtcccctattgggatgtacgattaaaccaaaattgggattatccgcgaaaaactacggtagagcggtttatgaatgtctccgcggtggacttgattttaccaaggatgatgaaaacgtgaactcacaaccatttatgcgttggagagaccgtttcgtattttgtgccgaagcactttataaagcacaggccgaaacaggtgaaataaaagggcattacttgaatgctactgcaggtacgtgtgaagaaatgatgaaaagagctgtgtttgccagagaattgggagtccctatcgtaatgcatgactacttaacagggggattcactgcaaatactagtttagctcattattgccgagacaacggtctacttcttcacatccaccgcgcaatgcatgcagttattgatagacagaagaatcatggtatgcattttcgtgtactagctaaagcattacgtatgtctggtggggatcatgttcacgctggtacagtagtaggtaaactggaaggtgaacgtgagatgactttaggttttgttgatttattacgtgatgattatattgaaaaagaccgaagtcgtggtattttcttcactcaagattgggtctctatgccaggtgttctgcctgtagcttcagggggtattcatgtttggcatatgcctgctctgactgagatctttggggatgattccgtactacagttcggtggaggaactttaggacacccttggggaaatgcacctggtgcagtagctaatagggtagcttcagaagcgtgtgtacaagctcgtaatgagggacgtgatcttgctcgtgaaggtaatgaaattatccgtgaagctagcaaatggagtcctgaactagctgctgcttgtgaggtttggaaagagatcaaattcgaattcgaaccagtggataagctagat-------------------------------------------------
	'ARAC_Pinellia_pedatisecta'          ----------------------------------------------tcaa--agctggtgttaaagattacaaattgacttattatactcctgactatgagacaaaagatactgatatcttggcagcattccgagtaactcctcaacccggagttccgcctgaagaagcaggggctgcagtagctgccgaatcttctactggtacatggacaactgtgtggactgatggacttaccagtcttgatcgttacaaaggacgatgctaccacatcgaacccgttcctggggaggaaaatcaatatattgcttatgtagcttaccctttagacctttttgaagaaggttctgttaccaacatgtttacttctattgtaggtaatgtttttgggtttaaagctttacgagctctacgtctagaggatttgcgaattcctcccgcttattccaaaactttccaaggcccgcctcacggtatccaagttgaaagagataaattgaacaagtatggtcgtcccctattgggatgtacgattaaaccaaaattgggattatccgcgaaaaactacggtagagcggtttatgaatgtctccgcggtggacttgattttaccaaggatgatgaaaacgtgaactcacaaccatttatgcgttggagagaccgtttcttgttttgtgccgaagcaatttataaagcacaggccgaaacaggtgaaataaaagggcattacttgaatgctactgcaggtacgtgtgaagaaatgatcaaaagagctgtgtttgccagagaattgggagcccctatcgtaatgcatgactatttaacagggggattcactgcaaatactagtttagctcattattgccgagacaatggtctacttcttcacatccaccgcgcaatgcatgcagttattgatagacagaagaatcatggtatgcattttcgtgtactagctaaagcattacgtatgtctggtggggatcatattcacgctggtacagtagtaggtaaactggaaggtgaacgtgagatgactttaggttttgttgatttattacgtgatgattatattgaaaaagaccgaagtcgtggtattttcttcactcaagattgggtctctatgccaggtgttatccctgtagcttcagggggtattcatgtttggcatatgcctgccctgactgagatctttggggatgattccgtactacagttcggtgaaggaactttaggacacccttggggaaatgcacctggtgcagtagcaaatcgggtagctttagaagcgtgtgtgcaagctcgtaatgagggacgtgatcttgctcgtgaaggtaatgaaattatccgtgaagctagcaaatggagtcctgaactagctgctgcttgtgaggtttggaaagagatcaaattcgaattcgaaccagtagataagctagat-------------------------------------------------
	'ARAC_Pinellia_ternata'              A---------TGTCACCACAAACAGAGACTAAAACAAGTGCTGGATTCAA--AGCTGGTGTTAAAGATTACAAATTGACTTATTATACTCCTGACTATGAGACAAAAGATACTGATATCTTGGCAGCATTCCGAGTAACTCCTCAACCCGGAGTTCCGCCTGAAGAAGCAGGGGCTGCAGTAGCTGCCGAATCTTCTACTGGTACATGGACAACTGTGTGGACTGATGGACTTACCAGTCTTGATCGTTACAAAGGACGATGCTACCACATCGAACCCGTTCCTGGGGAGGAAAATCAATATATTGCTTATGTAGCTTACCCTTTAGACCTTTTTGAAGAAGGTTCTGTTACCAACATGTTTACTTCTATTGTAGGTAATGTTTTTGGGTTTAAAGCTTTACGAGCTCTACGTCTAGAGGATTTGCGAATTCCTCCCGCTTATTCCAAAACTTTCCAAGGCCCGCCTCACGGTATCCAAGTTGAAAGAGATAAATTGAACAAGTATGGTCGTCCCCTATTGGGATGTACGATTAAACCAAAATTGGGATTATCCGCGAAAAACTACGGTAGAGCGGTTTATGAATGTCTCCGCGGTGGACTTGATTTTACCAAGGATGATGAAAACGTGAACTCACAACCATTTATGCGTTGGAGAGACCGTTTCTTGTTTTGTGCCGAAGCAATTTATAAAGCACAGGCCGAAACAGGTGAAATAAAAGGGCATTACTTGAATGCTACTGCAGGTACGTGTGAAGAAATGATCAAAAGAGCTGTGTTTGCCAGAGAATTGGGAGCCCCTATCGTAATGCATGACTATTTAACAGGGGGATTCACTGCAAATACTAGTTTAGCTCATTATTGCCGAGACAATGGTCTACTTCTTCACATCCACCGCGCAATGCATGCAGTTATTGATAGACAGAAGAATCATGGTATGCATTTTCGTGTACTAGCTAAAGCATTACGTATGTCTGGTGGGGATCATATTCACGCTGGTACAGTAGTAGGTAAACTGGAAGGTGAACGTGAGATGACTTTAGGTTTTGTTGATTTATTACGTGATGATTATATTGAAAAAGACCGAAGTCGTGGTATTTTCTTCACTCAAGATTGGGTCTCTATGCCAGGTGTTATCCCTGTAGCTTCAGGGGGTATTCATGTTTGGCATATGCCTGCCCTGACTGAGATCTTTGGGGATGATTCCGTACTACAGTTCGGTGGAGGAACTTTAGGACACCCTTGGGGAAATGCACCTGGTGCAGTAGCAAATCGGGTAGCTTTAGAAGCGTGTGTGCAAGCTCGTAATGAGGGACGTGATCTTGCTCGTGAAGGTAATGAAATTATCCGTGAAGCTAGCAAATGGAGTCCTGAACTAGCTGCTGCTTGTGAGGTTTGGAAAGAGATCAAATTCGA--------------------------------------------------------------------------
	'ARAC_Piptospatha_ridleyi'           ----------------------------------------------tcaa--agctggtgttaaagattacaaattgacttattatactcctgactatgagacaaaagatactgatatcttggcagcattccgagtaactcctcaacccggagttccgcctgaagaagcaggggctgcagtagctgccgaatcttctactggtacatggacaactgtgtggactgatggacttaccagtcttgatcgttacaaaggacgatgctaccacatcgaacccgttgctggggaggaaaatcaatatattgcttatgtagcttaccctttagacctttttgaagaaggttctgttactaacatgtttacttctattgtgggtaatgtatttgggtttaaagctttacgagctctacgtctggaggatttgcgaattcctccctcttattccaaaactttccaaggcccgcctcacggcatccaagttgagagagacaaattgaacaagtatggtcgtcccctattgggatgtacgattaaaccaaaattgggattatccgcgaaaaactacggtagagcggtttatgaatgtctccgcggtggacttgattttaccaaggatgatgaaaacgtgaactcacaaccatttatgcgttggagagaccgtttcgtattttgtgccgaagcactttataaagcacaggccgaaacaggtgaaataaaagggcattacttgaatgctactgcaggtacgtgtgaagaaatgatcaaaagggctgtgtttgccagagaattgggagtccctatcgtaatgcatgactacttaacagggggattcactgcaaatactagtttagctcattattgccgagacaacggtctacttcttcacatccaccgcgcaatgcatgcagttattgatagacagaagaatcatggtatgcattttcgtgtactagctaaagcattacgtatgtctggtggggatcatgttcacgctggtacagtagtaggtaaactggaaggtgaacgtgagatgactttaggttttgttgatttattacgtgatgattatattgaaaaagaccgaagtcgtggtattttcttcactcaagattgggtctctatgccaggtgttctgcctgtagcttcagggggtattcatgtttggcatatgcctgctctgactgagatctttggagatgattccgtactacagttcggtggaggaactttaggacacccttggggaaatgcacctggtgcagtagctaatagggtagctttagaagcgtgtgtacaagctcgtaatgagggacgtgatcttgctcgtgaaggtaatgaaattatccgtgaagctagcaaatggagtcctgaactagctgctgcttgtgaggtttggaaagagatcaaattcgaattcgaaccagtggataagctagat-------------------------------------------------
	'ARAC_Pistia_stratiotes'             ----------------------------------------------tcaa--agctggtgttaaagattacaaattgacttattatactcctgagtatgagacaaaggatactgatatcttggcagcattccgagtaactcctcaaccaggggttccacctgaagaagcaggggctgcagtagctgccgaatcttctactggtacatggacaactgtgtggactgatggacttaccagtcttgatcgttacaaaggacgatgctaccacatcgaacctgttcctggagaagaaagtcaatttattgcttatgtagcttaccctttagacctttttgaagaaggttccgttaccaacatgtttacttccattgtaggtaatgtttttgggtttaaagctttacgagctctgcgtctagaggatttgcgaattcctcccgcgtattccaaaactttccaaggcccgcctcacggtatccaagttgaaagagataaattgaacaagtatggtcgtcccctattgggatgtacgattaaaccaaaattgggattatccgcgaaaaactacggtagagcagtttatgaatgtcttcgtggtggacttgattttaccaaggatgatgaaaacgtgaactcacaaccatttatgcgttggagagaccgtttcgttttttgtgccgaagcaatttataaagcacaggccgaaacaggtgaaatcaaagggcattacttgaatgctactgcgggtacgtgtgaagaaatgatcaaaagggctgtgtttgccagagagttaggagtccctatcgtaatgcatgactacttaacagggggattcactgcaaatactagtttagctcattattgccgagacaacggtctacttcttcacatccaccgcgcaatgcatgcagttattgatagacagaagaatcatggtatgcatttccgtgtactagctaaagcattacgtatgtctggtggggatcatattcacggcggtacagtagtaggtaaactggaaggtgaacgtgagataactttaggttttgttgacttattacgtgatgattatattgaaaaagaccgaagtcgtggtattttcttcactcaagattgggtctctatgcctggtgttatccctgtcgcttctgggggtattcatgtttggcatatgcctgccctgactgagatctttggagacgattccgtcttgcagttcggtggaggaactttaggacacccttggggaaatgcacctggtgcagtagcaaatagggtagctttggaagcgtgtgtacaagctcgtaatgagggacgtgatcttgctcgtgaaggtaatgaaattatccgtgcagctagcaaatggagtcctgaactagctgctgcttgtgagatttggaaagaaatcaaattcgaataccaaccagttgatacgattt---------------------------------------------------
	'ARAC_Podolasia_stipitata'           ----------------------------------------------tcca--agctggtgttaaagattacaaattgacttattatactcctgactatgagacaaaagatactgatatcttggcagcattccgagtaactcctcaacctggagttccgcctgaagaagcaggggctgcagtagctgccgaatcttctacgggtacatggacaactgtgtggactgatggacttaccagccttgatcgttacaaaggacgatgctaccacatcgaagccgttgttggggaggaaaatcaatatattgcttatgtagcttaccctttagacctttttgaagaaggttctgttactaacatgtttacttctattgtgggtaatgtatttgggtttaaagctttacgagctctacgtctggaggatttgcgaattcctacctcttattccaaaactttccaaggcccgcctcacggtatccaagttgaaagagataaattgaacaagtatggtcgtcccctattgggatgtacgattaaaccaaaattgggattatccgcgaaaaactacggtagagcggtttatgaatgtctccgcggtggacttgattttaccaaggatgatgaaaacgtgaactcacaaccatttatgcgttggagagaccgtttcttattttgtgccgaagcactttataaagcacaggccgaaactggtgaaataaaagggcattacttgaatgctactgcaggtacgtgtgaagaaatgatcaaaagggctgtgtttgccagagaattaggagcccctatcgtaatgcacgactacttaacagggggattcactgcaaatactagtttagctcattattgccgagacaacggtctacttcttcacatccatcgcgcaatgcatgcagttattgatagacagaagaatcatggtatgcattttcgtgtactagctaaagcattacgtatgtctggtggggatcatattcacgctggtacagtagtaggtaaactggaaggtgaacgtgagatgactttaggttttgttgatttattacgtgatgattttattgaaaaagaccgaagtcgtggtatttttttcactcaagattgggtctctatgccaggtgttctgcctgtagcttcagggggtattcatgtttggcatatgcctgccctgactgagatctttggggatgattccgtactacagttcggtggaggaactttaggacacccttggggaaatgcacttggtgcagtagctaatcgggtagctttagaagcgtgtgtaaaagctcgtaatgagggacgtgatcttgctcgtgaaggtaatgaaattatccgtgaagctagcaactggagtcctgaactagccgctgcttgtgaggtttggaaagcgatcaaattcgaattcgaaccagtagataagctagat-------------------------------------------------
	'ARAC_Pothoidium_lobbianum'          ----------------------------------------------tcaa--agctggtgttaaagattacaaattgaattattatactcctgattatgcgacaaaagatactgatatcttggcagcattccgagtaactcctcaacctggagttccgcctgaagaagcaggggctgcagtagctgccgaatcttctactggtacatggacaaccgtgtggactgatggacttaccagccttgatcgttacaaaggacgatgctaccacatcgaagccgttgttggggaggaaaatcaatatattgcttatgtagcttaccctttagacctttttgaagaaggttctgttactaacatgtttacttccattgtgggtaatgtatttgggtttaaagctttacgagctctacgtctggaggatttgcgaattcctcctgcttattccaaaactttccaaggcccgcctcacggcatccaagttgagagagataaattgaacaagtatggtcgtcccctactgggatgtacgattaaaccaaaattgggattatccgcgaaaaactacggtagagcggtttatgaatgtctccgcggtggacttgattttaccaaggatgatgaaaacgtgaactcacaaccatttatgcgttggagagaccgtttcgtattttgtgccgaagcactttataaagcacaggccgaaacaggtgaaataaaagggcattacttgaatgctactgcaggtacgtgtgaagaaatgatcaaaagggctgtgtttgccagagaattgggagcccctatcgtaatgcatgattacttaacaggaggattcactgcaaatactagtttagcttattattgccgggacaacggtctacttcttcacatccatcgcgcaatgcatgcagttattgatagacagaagaatcatggtatgcattttcgtgtactagctaaagcattacgtatgtctggtggggatcatattcacggtggtacagtagtaggtaaactggaaggtgaacgtgagatgactttaggttttgttgatttattacgtgatgattatattgaaaaagaccgaagtcgtggtatttttttcactcaagattgggtctctatgccaggtgttatacctgtggcttcagggggtattcatgtttggcatatgcctgccctgactgagatctttggggatgattccgtactacagttcggtggaggaactttaggacacccttggggaaatgcacctggtgcagtagctaatcgggtagctttagaagcgtgtgtacaagctcgtaatgagggacgtgatcttgctcgtgaaggtaatgaaattatccgtgaagctagcaaatggagtcctgaactagccgctgcttgtgaggtttggaaagagatcaaattcgagttcgaaccagtagataagctagat-------------------------------------------------
	'ARAC_Pothos_chinensis'              ------------------------------------------------------------------------------------------------------------------------------------------------------------------------------------------------------------------------------------------------------------------------------------------------------------------------------------------------------------------------------------------------------------------------------------------------------------------------------------------------------------------------------------------------------------------------------------------------------------------------------------------------------------------------------------------------------------------------------------------------------------------------------------------------------------------------------------------------------------------------------------------------------------------------------------------------------------------------------------------------------------------------------------------------------------------------------------------------------------------------------------------------------------------------------------------------------------------------------------------------------------------------------------------------------------------------------------------------------------------------------------------------------------------------------------------------------------------------------------------------------------------------------------------------
	'ARAC_Pothos_scandens'               ----------------------------------------------tcaa--agctggtgttaaagattacaaattgacttattatactcctgattatgcgacaaaagatactgatatcttggcagcattccgagtaactcctcaacctggagttccgcctgaagaagcaggagctgcagtagctgccgaatcttctactggtacatggacaaccgtgtggactgatggacttaccagccttgatcgttacaaaggacgatgctaccacatcgaagccgttgttggggaggaaaatcaatatattgcttatgtagcttaccctttagacctttttgaagaaggttctgttactaacatgtttacttccattgtgggtaatgtatttgggtttaaagctttacgagctctacgtctggaggatttgcgaattcctcctgcttattccaaaactttccaaggcccacctcacggcatccaagttgagagagataaattgaacaagtatggtcgtcccctattgggatgtacgattaaaccaaaattgggattatccgcgaaaaactacggtagagcggtttatgaatgtctccgcggtggacttgattttaccaaggatgatgaaaacgtgaactcacaaccatttatgcgttggagagaccgtttcgtattttgtgccgaagcactttataaagcacaggccgaaacaggtgaaataaaagggcattacttgaatgctactgcaggtacgtgtgaagaaatgatcaaaagggctgtgtttgccagagaattgggagtccctatcgtaatgcatgattacttaacaggaggattcactgcaaatactagtttagctcattattgccgggacaacggtctacttcttcacatccatcgcgcaatgcatgcagttattgatagacagaagaatcatggtatgcattttcgtgtactagctaaagcattacgtatgtctggtggggatcatattcacggtggtacagtagtaggtaaactggaaggtgaacgtgagatgactttaggttttgttgatttattacgtgatgattatattgaaaaagaccgaagtcgtggtatttttttcactcaagattgggtctctatgccaggtgttatacctgtggcttcagggggtattcatgtttggcatatgcctgccctgactgagatctttggggatgattccgtactacagttcggtggaggaactttaggacacccttggggaaatgcacctggtgcagtagctaatcgggcagctttagaagcgtgtgtacaagctcgtaatgagggacgtgatcttgctcgtgaaggtaatgaaattatccgtgaagctagcaaatggagtcctgaactagccgctgcttgtgaggtttggaaagagatcaaattcgagttcgaaccagtagataagctagat-------------------------------------------------
	'ARAC_Protarum_sechellarum'          ----------------------------------------------tcaa--agctggtgttaaagattacaaattgacttattatactcctgactatgagacaaaagatactgatatcttggcagcattccgagtaactcctcaaccaggagttccgcctgaagaagcaggggctgcagtagctgccgaatcttctactggtacatggacaactgtgtggactgatggacttaccagtcttgatcgttacaaaggacgatgctaccacatcgaagccgttgttggggaggaaaatcaatatattgcttatgtagcttaccctttagacctttttgaagaaggttctgttaccaacatgtttacttctattgtaggtaatgtttttgggtttaaagctttacgagctctacgtctagaggatttgcgaattcctcccgcttattccaaaactttccaaggcccgcctcacggtatccaagttgaaagagataaattgaacaagtatggtcgtcccctattgggatgtacgattaaaccaaaattgggattatccgcgaaaaactacggtagagcggtttatgaatgtctccgcggtggacttgattttaccaaggatgatgaaaacgtgaactcacaaccatttatgcgttggagagaccgtttcgtgttttgtgccgaagcaatttataaagcacaggccgaaacaggtgaaataaaagggcattacttgaatgctactgcaggtacgtgtgaagaaatgatccaaagggctgtgtttgccagagaattgggagtccctatcgtaatgcatgactacttaacagggggattcactgcaaatactagtttagctcattattgccgagacaatggtctacttcttcacatccaccgcgcaatgcatgcagttattgatagacagaagaatcatggtatgcattttcgtgtactagctaaagcattacgtatgtctggtggggatcatgttcacggtggtacagtagtaggtaaactggaaggtgaacgtgagatgactttaggttttgttgatttattacgtgatgattatattgaaaaagaccgaagtcgtggtattttcttcactcaagattgggtctctatgccaggtgttatccctgtagcttcagggggtattcatgtttggcatatgcctgccctgactgagatctttggggatgattccgtactacagttcggtggaggaactttaggacacccttggggaaatgcacctggtgcagtagcaaatcgggtagctttagaagcgtgtgtacaagctcgtaatgagggacgtgatcttgctcgtgaaggtaatgaaattatccgtgaagctagcaaatggagtcctgaactagctgctgcttgtgaggtttggaaagagatcaaattcgaattcgaaccagtagataagctagat-------------------------------------------------
	'ARAC_Pseudohydrosme_gabunensis'     -----------------------------------------------------------gttaaagattacaaattgacttattatactcccgactatgagacaaaagatactgatatcttggcagcattccgagtaactcctcaacccggagttccgcctgaagaagcaggggctgcagcagctgccgaatcttctactggtacatggacaactgtgtggactgatggacttaccagtcttgatcgttacaaaggacgatgctaccacatcgaacctgttgctggggaggaaaatcaatatattgcttatgtagcttatcctttagacctttttgaagaaggttctgttaccaacatgtttacttctattgtgggtaatgtatttgggtttaaagctttacgagctctacgtctggaggatttgcgaattcctacctcttattccaaaactttccaaggcccgcctcacggcatccaagttgagagagataaattgaacaagtatggtcgtcccctattgggatgtacgattaaaccaaaattgggattatctgcgaaaaactacggtagagcggtttatgaatgtctccgcggtggacttgattttaccaaggatgatgaaaacgtgaactcacaaccatttatgcgttggagagaccgtttcttattttgtgccgaagcaatttataaagcacaggccgaaacaggtgaaataaaagggcattacttgaatgctactgcaggtacgtgtgaagaaatgatcaaaagggctgtgtgtgccagagaattgggagcccctatcgtaatgcatgactacttaacagggggattcactgcaaatactagtttagctcattattgccgagacaacggtctacttcttcacatccatcgcgcaatgcatgcagttattgatagacagaagaatcatggtatgcattttcgtgtactagctaaagcattacgtatgtctggtggggatcatgttcacgctggtacagtagtaggtaaactggaaggtgaacgcgagatgactttaggttttgttgatttattacgtgatgattatattgaaaaagaccgaagtcgtggtatttttttcactcaagattgggtctctatgccaggtgttctgcctgtagcttcagggggtattcatgtttggcatatgcctgccctgactgagatctttggggatgattccgtactgcagttcggtggaggaactttaggacacccttggggaaatgcacctggtgcagtagctaatcgggtagctttagaagcgtgtgtacaagctcgtaatgagggacgtgatcttgctcgtgcaggtaatgaaattatccgtgaagctagcaaatggagtcctgaactagcagctgcttgtgaggtttggaaagagatcaaattcgaattcgaaccagtagataagctagat-------------------------------------------------
	'ARAC_Pycnospatha_arietina'          ----------------------------------------------tcca--agctggtgttaaagattacaaattgacttattatactcctgactatgagacaaaagatactgatatcttggcagcattccgagtaactcctcaacctggagttccgcctgaagaagcaggggctgcagtagctgccgaatcttctacgggtacatggacaactgtgtggactgatggacttaccagccttgatcgttacaaaggacgatgctaccacatcgaagccgttgttggggaggaaaatcaatatattgcttatgtagcttaccctttagacctttttgaagaaggttctgttactaacatgtttacttctattgtgggtaatgtatttgggtttaaagctttacgagctctacgtctggaggatttgcgaattcctccctcttattccaaaactttccaaggcccgcctcacggtatccaagttgaaagagataaattgaacaagtatggtcgtcccctattgggatgtacgattaagccaaaattgggattatccgcgaaaaactacggtagagcggtttatgaatgtctccgcggtggacttgattttaccaaagatgatgaaaacgtgaactcacaaccatttatgcgttggagagaccgtttcttattttgtgccgaagcaatttataaagcacaggccgaaactggtgaaataaaagggcattacttgaatgctactgcaggtacgtgtgaagaaatgatcaaaagggctgtgtttgccagagaattaggagcccctatcgtaatgcacgactacttaacagggggattcactgcaaatactagtttagctcattattgccgagacaacggtctacttcttcacatccatcgcgcaatgcatgcagttattgatagacagaagaatcatggtatgcattttcgtgtactagctaaagcattacgtatgtctggtggggatcatattcacgctggtacagtagtaggtaaactggaaggtgaacgtgagatgactttaggttttgttgatttattacgtgatgattttattgaaaaagaccgaagtcgtggtatttttttcactcaagattgggtctctatgccaggtgttttgcctgtagcttcagggggtattcatgtttggcatatgcctgccctgactgagatctttggggatgattccgtactacagttcggtggaggaactttaggacacccttggggaaatgcacctggtgcagtagctaatcgggtagctttagaagcgtgtgtaaaagctcgtaatgagggacgtgatcttgctcgtgaaggtaatgaaattatccgtgaagctagcaactggagtcctgaactagccgctgcttgtgaggtttggaaagcgatcaaattcgaattcgaaccagtagataagctagat-------------------------------------------------
	'ARAC_Remusatia_vivipara'            ----------------------------------------------tcaa--agctggtgttagagattacaaattgacttattatactcctgactatgagacaaaagatactgatatcttggcagcattccgagtaactcctcaacccggagttccgcctgaagaagcaggggctgcagtatctgccgaatcttctactggtacatggacaactgtgtggactgatggacttaccagtcttgatcgttacaaaggacgatgctaccacatcgaagccgttcctggggaggaaaatcaatatattgcttatgtagcttaccctttagacctttttgaagaaggttctgttaccaacatgtttacttctattgtaggtaatgtttttgggtttaaagctttacgagctctacgtctagaggatttgcgaattcctcccgcttattccaaaactttccaaggcccgcctcacggtatccaagttgaaagagataaattgaacaagtatggtcgtcccctattgggatgtacgattaaaccaaaattgggattatccgcgaaaaactacggtagagcggtttatgaatgtctccgcggtggacttgattttaccaaggatgatgaaaacgtgaactcacaaccatttatgcgttggagagaccgtttcttgttttgtgccgaagcactttttaaagcacagtccgaaacaggtgaaataaaagggcattacttgaatgctactgcaggtacgtgtgaagaaatgatcaaaagggctgtgtttgccagagaattgggaacccctatcgtaatgcatgactacttaacagggggattcactgcaaatactagtttagctcattattgccgagacaatggtctacttcttcacatccaccgcgcaatgcatgcagttattgatagacagaagaatcatggtatgcattttcgtgtactagctaaagcattacgtatgtctggtggggatcatattcacggtggtacagtagtaggtaaactggaaggtgaacgtgagatgactttaggttttgttgatttattacgtgatgattatattgaaaaagaccgaagtcgtggtattttcttcactcaagattgggtctctatgccaggtgttatccctgtagcttcagggggtattcatgtttggcatatgcctgccctgactgagatctttggggatgattccgtactacagttcggtggaggaactttaggacacccttggggaaatgcacctggtgcagtagcaaatcgggtagctttagaagcgtgtgtacaagctcgtaatgagggacgtgatcttgctcgtgaaggtaatgaaattatccgtgaagctagcaaatggagtcctgaactagctgctgcttgtgaggtttggaaagagatcaaattcgaattcgaaccagtagataagctagat-------------------------------------------------
	'ARAC_Rhaphidophora_crassifolia'     ----------------------------------------------tcaa--agctggtgttaaagattacaaattgacttattatactcctgactatgagacaaaagatactgatatcttggcagcattccgagtaactcctcaacccggagttccgcctgaagaagcaggggctgcagtagctgccgaatcttctactggtacatggacaactgtgtggactgatggacttaccagccttgatcgttacaaaggacgatgctactacatcgaacccgttcctggggaggaagatcaatatattgcttatgtagcttaccctttagacctttttgaagaaggttctgttactaacatgtttacttccattgtgggtaatgtatttgggtttaaagctttacgagctctacgtctggaggatttgcgaattcctacttcttattccaaaactttccaaggcccgcctcacggcatccaagttgagagagataaattgaacaagtatggtcgtcccctattgggatgtacgattaaaccaaaattgggattatccgcgaaaaactacggtagagcggtttatgaatgtctccgcggtggacttgattttaccaaggatgatgaaaacgtgaactcacaaccatttatgcgttggagagaccgtttcgtattttgtgccgaagcaatttataaagcacaggccgaaacaggtgaaataaaaggccattacttgaatgctactgcaggtacgtgtgaagaaatgatgaaaagggctgtgtttgccagagaattaggagcccctatcgtaatgcatgactacttaacagggggattcactgcaaatactagtttagctcattattgtcgagacaacggtttacttcttcacatccatcgcgcaatgcatgcagttattgatagacagaagaatcatggtatgcattttcgtgtactagctaaagcattacgtatgtctggtggggatcatgttcacgctggtacagtagtaggtaaactggaaggtgaacgtgagatgactttaggttttgttgatttattacgtgatgattatattgaaaaagaccgaagtcgtggtatttttttcactcaagattgggtctctatgccaggtgttctgcctgtggcttcagggggtattcatgtttggcatatgcctgccctgactgagatctttggggatgattccgtactacagttcggtggaggaactttaggacacccttggggaaatgcacctggtgcagtagctaatcgggtagctttagaagcgtgtgtacaagctcgtaatgagggacgcgatcttgctagtgaaggtaatgcaattatccgtgaagctagcaaatggagtcctgaactagccgctgcttgtgaaatttggaaagagatcaaattcgagttccaaccagtagatacgctagat-------------------------------------------------
	'ARAC_Rhaphidophora_hookeri'         A---------TGTCACCACAAACAGAGACTAAAGCAAGTGTTGGATTCAA--AGCTGGTGTTAAAGATTACAAATTGACTTATTATACTCCTGACTATGAGACAAAAGATACTGATATCTTGGCAGCATTCCGAGTAACTCCTCAACCCGGAGTTCCGCCTGAAGAAGCAGGGGCTGCAGTAGCTGCCGAATCTTCTACTGGTACATGGACAACTGTGTGGACTGATGGACTTACCAGCCTTGATCGTTACAAAGGACGATGCTACCACATCGAACCCGTTGCTGGGGAGGAAGATCAATATATTGCTTATGTAGCTTACCCTTTAGACCTTTTTGAAGAAGGTTCTGTTACTAACATGTTTACTTCCATTGTGGGTAATGTATTTGGGTTTAAAGCTTTACGAGCTCTACGTCTGGAGGATTTGCGAATTCCTACTTCTTATTCCAAAACTTTCCAAGGCCCGCCTCACGGCATCCAAGTTGAGAGAGATAAATTGAACAAGTATGGTCGTCCCCTATTGGGATGTACGATTAAACCAAAATTGGGATTATCCGCGAAAAACTACGGTAGAGCGGTTTATGAATGTCTCCGCGGTGGACTTGATTTTACCAAGGATGATGAAAACGTGAACTCACAACCATTTATGCGTTGGAGAGACCGTTTCGTATTTTGTGCCGAAGCCCTTTATAAAGCACAGGCCGAAACGGGTGAAATAAAAGGCCATTACTTGAATGCTACTGCAGGTACGTGTGAAGAAATGATCAAAAGGGCTGTGTTTGCCAGAGAATTAGGAGTCCCTATCGTAATGCATGACTACTTAACAGGGGGATTCACTGCAAATACTAGTTTAGCTCATTATTGTCGAGACAACGGTCTACTTCTTCACATCCATCGCGCAATGCATGCAGTTATTGATAGACAGAAGAATCATGGTATGCATTTTCGTGTACTAGCTAAAGCATTACGTATGTCTGGTGGGGATCATGTTCACGCTGGTACAGTAGTAGGTAAACTGGAAGGTGAACGTGAGATGACTTTAGGTTTTGTTGATTTATTACGTGATGATTATATTGAAAAAGACCGAAGTCGTGGTATTTTTTTCACTCAAGATTGGGTCTCTATGCCAGGTGTTCTGCCTGTGGCTTCAGGGGGTATTCATGTTTGGCATATGCCTGCCCTGACTGAGATCTTTGGGGATGATTCCGTACTACAGTTCGGTGGAGGAACTTTAGGACACCCTTGGGGAAATGCACCTGGTGCAGTAGCTAATCGGGTAGCTTTAGAAGCGTGTGTACAAGCTCGTAATGAGGGACGTGATCTTGCTAGTGAAGGTAATAAAATTATCCGTGAAGCTAGCAAATGGAGTCCTGAACTAGCCGCTGCTTGTGAAATTTGGAAAGAGAT-----------------------------------------------------------------------------------
	'ARAC_Rhodospatha_oblongata'         ----------------------------------------------tcaa--agctggtgttaaagattacaaattgacttattatactcctgactatgagacaaaagatactgatatcttggcagcattccgagtaactcctcaacccggagttccgcctgaagaagcaggggctgcagtagctgccgaatcttctactggtacatggacaactgtgtggactgatggacttaccagccttgatcgttacaaaggacgatgctaccacatcgaagccgttcctggggaggacagtcaatatattgcttatgtagcttaccctttagacctttttgaagaaggttctgttactaacatgtttacttccattgtgggtaatgtatttgggtttaaagctttacgagctctacgtctggaggatttgcgaattcctacttcttattccaaaactttccaaggcccgcctcacggcatccaagttgagagagataaattgaacaagtatggtcgtcccctattgggatgtacgattaaaccaaaattgggattatccgcgaaaaactacggtagagcggtttatgaatgtctccgcggtggacttgattttaccaaggatgatgaaaacgtgaactcacaaccatttatgcgttggagagaccgttttgtattttgtgccgaagcactttataaagcacaggccgaaacaggtgaaataaaaggccattacttgaatgctactgcaggtacgtgtgaagaaatgatgaaaagggctgtgtttgccagagaattaggagcccctatcgtaatgcatgactacttaacagggggattcactgcaaatactactttagctcattattgtcgagacaacggtctacttcttcacatccatcgcgcaatgcatgcagttattgatagacagaagaatcatggtatgcattttcgtgtactagctaaagcattacgtatgtctggtggggatcatgttcacgctggtacggtagtaggtaaactggaaggtgaacgtgatattactttaggttttgttgatttattacgtgatgattatattgaaaaagaccgaagtcgtggtatttatttcactcaagattgggtctctatgccaggtgttatacctgtggcttcagggggtattcatgtttggcatatgcctgccctgactgagatctttggggatgattccgtactacagttcggtggaggaactttaggacacccttggggaaatgcacctggtgcagtagctaatcgggtagctttagaagcgtgtgtaaaagctcgtaatgagggacgtgatcttgctagtgaaggtaatgaaattatccgtgaagctagcaaatggagtcctgaactagccgctgcttgtgaggtttggaaagagatcaaattcgagttccaagcagtagatactctagat-------------------------------------------------
	'ARAC_Sauromatum_giganteum'          -----------------------------------------------------------------------------------------cctgactatgagacaaaagatactgatatcttggcagcattccgagtaactcctcaacccggagttccgcctgaagaagcaggggctgcagtagctgccgaatcttctactggtacatggacaactgtgtggactgatggacttaccagtcttgatcgttacaaaggacgatgctaccacatcgaagccgttcctggggaggaaaatcaatatattgcttatgtagcttaccctttagacctttttgaagaaggttctgttaccaacatgtttacttctattgtaggtaatgtttttgggtttaaagctttacgagctctacgtctagaggatttgcgaattcctcccgcttattccaaaactttccaaggcccgcctcacggtatccaagttgaaagagataaattgaacaagtatggtcgtcccctattgggatgtacgattaaaccaaaattgggattatccgcgaaaaactacggtagagcggtttatgaatgtctccgcggtgggcttgattttaccaaggatgatgaaaacgtgaactcacaaccatttatgcgttggagagaccgtttcttgttttgtgccgaagcaatttataaagcacaggccgaaacaggtgaaataaaagggcattacttgaatgctactgcaggtacgtgtgaagaaatgatcaaaagggctgtgtttgccagagaattgggagtccctatcgtaatgcatgactacttaacagggggattcactgcaaatactagtttagctcattattgccgagacaatggtctacttcttcacatccaccgcgcaatgcatgcagttattgatagacagaagaatcatggtatgcattttcgtgtactagctaaagcattacgtatgtctggtggggatcatattcacgctggtacagtagtaggtaaactggaaggtgaacgtgagatgactttaggttttgttgatttattacgtgatgattatattgaaaaagaccgaagtcgtggtattttcttcactcaagattgggtctctatgccaggtgttatccctgtagcttcagggggtattcatgtttggcatatgcctgccctgactgagatctttggggatgattccgtactacagttcggtggaggaactttaggacacccttggggaaatgcacctggtgcagtagcaaatcgggtagctttagaagcgtgtgtacaagctcgtaatgagggacgtgatcttgctcgtgaa-------------------------------------------------------------------------------------------------------------------------------------------------------------
	'ARAC_Sauromatum_hirsutum'           ------------------------------------------------------------------------------------------------------------------------------------------------------------------------------------------------------------------------------------------------------------------------------------------------------------------------------------------------------------------------------------------------------------------------------------------------------------------------------------------------------------------------------------------------------------------------------------------------------------------------------------------------------------------------------------------------------------------------------------------------------------------------------------------------------------------------------------------------------------------------------------------------------------------------------------------------------------------------------------------------------------------------------------------------------------------------------------------------------------------------------------------------------------------------------------------------------------------------------------------------------------------------------------------------------------------------------------------------------------------------------------------------------------------------------------------------------------------------------------------------------------------------------------------------
	'ARAC_Sauromatum_horsfieldii'        -----------------------------------------------------------------------------------------cctgactatgagacaaaagatactgatatcttggcagcattccgagtaactcctcaacccggagttccgcctgaagaagcaggggctgcagtagctgccgaatcttctactggtacatggacaactgtgtggactgatggacttaccagtcttgatcgttacaaaggacgatgctaccacatcgaagccgttcctggggaggaaaatcaatatattgcttatgtagcttaccctttagacctttttgaagaaggttctgttaccaacatgtttacttctattgtaggtaatgtttttgggtttaaagctttacgagctctacgtctagaggatttgcgaattcctcccgcttattccaaaactttccaaggcccgcctcacggtatccaagttgaaagagataaattgaacaagtatggtcgtcccctattgggatgtacgattaaaccaaaattgggattatccgcgaaaaactacggtagagcggtttatgaatgtctccgcggtgggcttgattttaccaaggatgatgaaaacgtgaactcacaaccatttatgcgttggagagaccgtttcttgttttgtgccgaagcaatttataaagcacaggccgaaacaggtgaaataaaagggcattacttgaatgctactgcaggtacgtgtgaagaaatgatcaaaagggctgtgtttgccagagaattgggagtccctatcgtaatgcatgactacttaacagggggattcactgcaaatactagtttagctcattattgccgagacaatggtctacttcttcacatccaccgcgcaatgcatgcagttattgatagacagaagaatcatggtatgcattttcgtgtactagctaaagcattacgtatgtctggtggggatcatattcacgctggtacagtagtaggtaaactggaaggtgaacgtgagatgactttaggttttgttgatttattacgtgatgattatattgaaaaagaccgaagtcgtggtattttcttcactcaagattgggtctctatgccaggtgttatccctgtagcttcagggggtattcatgtttggcatatgcctgccctgactgagatctttggggatgattccgtactacagttcggtggaggaactataggacacccttggggaaatgcacctggtgcagtagcaaatcgggtagctttagaagcgtgtgtacaagctcgtaatgagggacgtgatcttgctcgtgaa-------------------------------------------------------------------------------------------------------------------------------------------------------------
	'ARAC_Sauromatum_venosum'            -----------------------------------------------------------------------------------------cctgactatgagacaaaagatactgatatcttggcagcattccgagtaactcctcaacccggagttccgcctgaagaagcaggggctgcagtagctgccgaatcttctactggtacatggacaactgtgtggactgatggacttaccagtcttgatcgttacaaaggacgatgctaccacatcgaagccgttcctggggaggaaaatcaatatattgcttatgtagcttaccctttagacctttttgaagaaggttctgttaccaacatgtttacttctattgtaggtaatgtttttgggtttaaagctttacgagctctacgtctagaggatttgcgaattcctcccacttattccaaaactttccaaggcccgcctcacggtatccaagttgaaagagataaattgaacaagtatggtcgtcccctattgggatgtacgattaaaccaaaattgggattatccgcgaaaaactacggtagagcggtttatgaatgtctccgcggtgggcttgattttaccaaggatgatgaaaacgtgaactcacaaccatttatgcgttggagagaccgtttcttgttttgtgccgaagcactttttaaagcacaggccgaaacaggtgaaataaaagggcattacttgaatgctactgcaggtacgtgtgaagaaatgatcaaaagggctgtgtttgccagagaattgggagtccctatcgtaatgcatgactacttaacagggggattcactgcaaatactagtttagctcattattgccgagacaatggtctactttttcacatccaccgcgcaatgcatgcagttattgatagacagaagaatcatggtatgcattttcgtgtactagctaaagcattacgtatgtctggtggggatcatattcacgctggtacagtagtaggtaaactggaaggtgagcgtgagatgactttaggttttgttgatttattacgtgatgattatattgaaaaagaccgaagtcgtggtattttcttcactcaagattgggtctctatgccaggtgttatccctgtagcttcagggggtattcatgtttggcatatgcctgccctgactgagatctttggggatgattccgtactacagttcggtggaggaactttaggacacccttggggaaatgcacctggtgcagtagcaaatcgggtagctttagaagcgtgtgtacaagctcgtaatgagggacgtgatcttgctcgtgaa-------------------------------------------------------------------------------------------------------------------------------------------------------------
	'ARAC_Scaphispatha_gracilis'         ----------------------------------------------tcaa--agctggtgttaaagattacaaattgacttattatactcctgactatgagacaaaagatactgatatcttggcagcattccgagtaactcctcaacccggcgttccgcctgaagaagcaggggctgcagtagctgccgaatcttctactggtacatggacaactgtgtggactgatggacttaccagtcttgatcgttacaaaggacgatgctaccacattgaagccgttgttggggaggaaaatcaatatattgcttatgtagcttaccctttagacctttttgaagaaggttctgttactaacatgtttacttctattgtaggtaatgtatttgggtttaaagctttacgagctctacgtctggaggatttgcgaattcctacctcttattccaaaactttccaaggcccgcctcacggtatccaagttgaaagagataaattgaacaagtatggtcgtcccctattgggatgtacgattaaaccaaaattgggattatctgcgaaaaactacggtagagcggtttatgaatgtcttcgcggtggacttgattttaccaaggatgatgaaaacgtgaactcacaaccatttatgcgttggagagaccgtttcttattctgtgccgaagcaatttataaagcacaggccgaaacaggtgaaattaaagggcattacttgaatgctactgcaggtacgtgtgaagaaatgatcaaaagggctgtgtttgccagagaattgggagcccctatcgtaatgcatgactacttaacagggggattcactgcaaatactagtttagctcattattgccgagacaatggtctacttcttcacatccaccgcgcaatgcatgcagttattgatagacagaagaatcatggtatgcatttccgtgtactagctaaagcattacgtatgtctggtggggatcatattcacgctggtacagtagtaggtaaactggaaggtgaacgtgatattactttaggttttgttgatttattacgtgatgattttattgaaaaagatcgaagtcgtggtatttatttcactcaagattgggtctctatgccaggtgttatacctgtagcttcagggggtattcatgtttggcatatgcctgccctgactgagatctttggggatgattccgtactacagttcggcggaggaactttaggacacccttggggaaatgcacctggtgcagtagcaaatcgggtagctttagaagcgtgtgtacaagctcgtaatgagggacgtgatcttgctcgtgaaggtaatgaaattatccgtgaagctagcaaatggagtcctgaactagctgctgcttgtgaggtttggaaagcgatcaaattcgaattcgaagcagtagataagctagat-------------------------------------------------
	'ARAC_Schismatoglottis_trifasciata'  ----------------------------------------------tcaa--agctggtgttaaagattacaaattgacttattatactcctgactatgagacaaaagatactgatatcttggcagcattccgagtaactcctcaacccggagttccgcctgaagaagcaggggctgcagtagctgccgaatcttctactggtacatggacaactgtgtggactgatggacttaccagtcttgatcgttacaaaggacgatgctaccacatcgaacccgttgctggggaggaaaatcaatatattgcttatgtagcttaccctttagacctttttgaagaaggttctgttactaacatgtttacttctattgtgggtaatgtatttgggtttaaagctttacgagctctacgtctggaggatttgcgaattcctaccacttattccaaaactttccaaggcccgcctcacggcatccaagttgagagagacaaattgaacaagtatggtcgtcccctattgggatgtacgattaaaccaaaattgggattatccgcgaaaaactacggtagagcggtttatgaatgtctccgcggtggacttgattttaccaaggatgatgaaaacgtgaactcacaaccatttatgcgttggagagaccgtttcgtattttgtgccgaagcactttataaagcacaggccgaaacaggtgaaataaaagggcattacttgaatgctactgcaggtacgtgtgaagaaatgatgaaaagagctgtgtttgccagagaattgggagtccctatcgtaatgcatgactacttaacagggggattcactgcaaatactagtttagctcattattgccgagacaacggtctacttcttcacatccaccgcgcaatgcatgcagttattgatagacagaagaatcatggtatgcattttcgtgtactagctaaagcattacgtatgtctggtggggatcatgttcacgctggtacagtagtaggtaaactggaaggtgaacgtgagatgactttaggttttgttgatttattacgtgatgattatattgaaaaagaccgaagtcgtggtattttcttcactcaagattgggtctctatgccaggtgttctgcctgtagcttcagggggtattcatgtttggcatatgcctgctctgactgagatctttggggatgattccgtactacagttcggtggaggaactttaggacacccttggggaaatgcacctggtgcagtagctaatagggtagcttcagaagcgtgtgtacaagctcgtaatgagggacgtgatcttgctcgtgaaggtaatgaaattatccgtgaagctagcaaatggagtcctgaactagctgctgcttgtgaggtttggaaagagatcaaattcgaattcgaaccagtggataagctagat-------------------------------------------------
	'ARAC_Schottariella_mirifica'        ------------------------------------------------------------------------------------------------------------------------------------------------------------------------------------------------------------------------------------------------------------------------------------------------------------------------------------------------------------------------------------------------------------------------------------------------------------------------------------------------------------------------------------------------------------------------------------------------------------------------------------------------------------------------------------------------------------------------------------------------------------------------------------------------------------------------------------------------------------------------------------------------------------------------------------------------------------------------------------------------------------------------------------------------------------------------------------------------------------------------------------------------------------------------------------------------------------------------------------------------------------------------------------------------------------------------------------------------------------------------------------------------------------------------------------------------------------------------------------------------------------------------------------------------
	'ARAC_Schottarum_sarikeense'         ------------------------------------------------------------------------------------------------------------------------------------------------------------------------------------------------------------------------------------------------------------------------------------------------------------------------------------------------------------------------------------------------------------------------------------------------------------------------------------------------------------------------------------------------------------------------------------------------------------------------------------------------------------------------------------------------------------------------------------------------------------------------------------------------------------------------------------------------------------------------------------------------------------------------------------------------------------------------------------------------------------------------------------------------------------------------------------------------------------------------------------------------------------------------------------------------------------------------------------------------------------------------------------------------------------------------------------------------------------------------------------------------------------------------------------------------------------------------------------------------------------------------------------------------
	'ARAC_Scindapsus_hederaceus'         ----------------------------------------------tcaa--agctggtgttaaagattacaaattgacttattatactcctgactatgagacaaaagatactgatatcttggcagcattccgagtaactcctcaacccggagttccgcctgaagaagcaggggctgcagtagctgccgaatcttctactggtacatggacaactgtgtggactgatggacttaccagccttgatcgttacaaaggacgatgctactacatcgaacccgttgttggggaggaagatcaatatattgcttatgtagcttaccctttagacctttttgaagaaggttctgttactaacatgtttacttccattgtgggtaatgtatttgggtttaaagctttacgagctctacgtctggaggatttgcgaattcctacttgttataccaaaactttccaaggcccgcctcacggcatccaagttgagagagataaattgaacaagtatggtcgtcccctattgggatgtacgattaaaccaaaattgggattatccgcgaaaaactacggtagagcggtttatgaatgtctccgcggtggacttgactttaccaaggatgatgaaaacgtgaactcacaaccatttatgcgttggagagaccgtttcgtattttgtgccgaagcactttataaagcacaggccgaaacaggtgaaataaaaggccattacttgaatgctactgcaggtacgtgtgaagaaatgatcaaaagggctgtgtttgccagagaattaggagcccctatcgtaatgcatgactacttaacagggggattcactgcaaatactagtttagctcattattgtcgagacaacggtctacttcttcacatccatcgcgcaatgcatgcagttattgatagacagaagaatcatggtatgcattttcgtgtactagctaaagcattacgtatgtctggtggggatcatgttcacgctggtacagtagtaggtaaactggaaggtgaacgtgagatgactttaggttttgttgatttattacgtgatgattatattgaaaaagaccgaagtcgtggtatttttttcactcaagattgggtctctatgccaggtgttctgcctgtggcttccgggggtattcatgtttggcatatgcctgccctgactgagatctttggggatgattccgtactacagttcggtggaggaactttaggacacccttggggaaatgcacctggggcagtagctaatcgggtagctttagaagcgtgtgtacaagctcgtaatgagggacgtgatcttgctagtgaaggtaatgaaattatccgtgaagctagcaaatggagtcctgaactagccgctgcttgtgaggtttggaaagagatcaaattcgagttcaaaccagtagatacgatagat-------------------------------------------------
	'ARAC_Spathicarpa_hastifolia'        ----------------------------------------------tcaa--agctggtgttaaagattacaaattgacttattatactcctgactatgagacaaaagatactgatatcttggcagcattccgagtaactcctcaacccggagttccgcctgaagaagcaggggcagcagtagctgccgaatcttctactggtacatggacaactgtgtggactgatggacttaccagtcttgatcgttacaaaggacgatgctaccacatcgaagccgttgttggggaggaaaatcaatatattgcttatgtagcttaccctttagacctttttgaagaaggttctgttactaacatgtttacttcaattgtgggtaacgtatttgggtttaaagctttacgagctctacgtctggaggatttgcgaattcctacctcttattccaaaactttccaaggcccacctcacggcatccaagttgagagagataaattgaacaagtatggtcgtcccctattgggatgtacgattaaaccaaaattgggattatccgcgaaaaactacggtagggcggtttatgaatgtctccgtggtggacttgattttaccaaggatgatgaaaacgtgaactcacaaccatttatgcgttggagagaccgtttcctattttgtgccgaagccctttttaaagcacaagccgaaacaggtgaaataaaagggcattacttgaatgctactgcaggtacgtgtgaagaaatgatcaaaagggctgtgtttgccagagaattgggagcccctatcgtaatgcatgactacttaacagggggattcactgcaaatactagtttagctcattattgccgagacaacggtctactctttcacatccaccgcgcaatgcatgcagttattgatagacagaaaaatcatggtatgcattttcgtgtactagctaaagcattacgtatgtctggtggggatcatattcacgctggtacagtagtaggtaaactggaaggtgaacgtgaaataactttaggttttgttgatttattacgtgatgattatattgaaaaagaccgaagtcgtggtatttatttcactcaagattgggtctctatgccaggtgttctgcctgtagcttcagggggtattcatgtttggcatatgcctgctctgactgagatctttggggatgattccgtactacagttcggcggaggaactttaggacacccttggggaaatgcaccgggtgcagtagctaaccgggtagctttagaagcgtgtgtacaagctcgtaatgagggacgtgatcttgctcgtgaaggtaatgaaattatccgtgaagctagcaaatggagtcccgaactagcagctgcttgtgaggtttggaaagcgatcaaattcgaattcgaaccagtggatacgctagat-------------------------------------------------
	'ARAC_Spathiphyllum_floribundum'     ------------------------------------------------------------------------------------------------------------------------------------------------------------------------------------------------------------------------------------------------------------------------------------------------------------------------------------------------------------------------------------------------------------------------------------------------------------------------------------------------------------------------------------------------------------------------------------------------------------------------------------------------------------------------------------------------------------------------------------------------------------------------------------------------------------------------------------------------------------------------------------------------------------------------------------------------------------------------------------------------------------------------------------------------------------------------------------------------------------------------------------------------------------------------------------------------------------------------------------------------------------------------------------------------------------------------------------------------------------------------------------------------------------------------------------------------------------------------------------------------------------------------------------------------
	'ARAC_Spathiphyllum_wallisii'        N--------------------------------------gctggattcaa--agctggtgttaaagattacaaattgacttattatactcctgagtatgagacaaaagatactgatatcttggcagcattccgagtaactcctcaacccggagttccgcctgaagaagcaggggctgcagtagctgccgaatcttctactggtacatggacaactgtgtggactgatggacttaccagccttgatcgttacaaaggacgatgctaccacatcgaacccgttgttggggaggaagatcaatatattgcttatgtagcttaccctttagacctttttgaagaaggttctgttactaacatgtttacttccattgtgggtaatgtatttgggtttaaagctttacgagctctacgtctggaggatttgcgaattcctacttcttattccaaaactttccaaggcccgcctcacggcatccaagttgagagagataaattgaacaagtatggtcgtcccctattgggatgtacgattaaaccaaaattgggattatccgcgaaaaactacggtagagcggtttatgaatgtctccgcggtggacttgattttaccaaggatgatgaaaacgtgaactcacaaccatttatgcgttggagagaccgtttcgtattttgtgccgaagcactttataaagcacaggccgaaacaggtgaaataaaaggccattacttgaatgctactgcaggtacgtgtgaagaaatgatcaaaagggctgtgtttgccagagaattaggagtccctatcgtaatgcatgactatttaacagggggattcactgcaaatactagtttagctcattattgtcgagacaacggtctacttcttcacatccatcgcgcaatgcatgcagttattgatagacagaagaatcatggtatgcattttcgtgtactagctaaagcattacgtatgtctggtggggatcatgttcacgcgggtacagtagtaggtaaactggaaggtgaacgagagatgactttaggttttgttgatttattacgtgatgattatattgaaaaagaccgaagtcgtggtatttttttcactcaagattgggtctctatgccaggtgttttgcctgtggcttcagggggtattcatgtttggcatatgcctgccctgactgagatctttggggatgattccgtactacagtttggtggaggaactataggacacccttggggaaatgcacctggtgcagtagctaatcgggtagctttagaagcgtgtgtacaagctcgtaatgagggacgtgatcttgctagtgaaggtaatgaaattatccgtgaagctagcaaatggagtcctgaactagccgctgcttgcgaggtttggaaagagatcaaatttgagtacaaaccagtagatacgctagat-------------------------------------------------
	'ARAC_Stenospermation_ulei'          ----------------------------------------------tcaa--agctggtgttaaagattacaaattgacttattatactcctgactatgagacaaaagatactgatatcttggcagcattccgagtaactcctcaacccggagttccgcctgaagaagcaggggctgcagtagctgccgaatcttctactggtacatggacaactgtgtggactgatggacttaccagccttgatcgttacaaaggacgatgctaccacatcgaagccgttgttggggaggaagatcaatatattgcttatgtagcttaccctttagacctttttgaagaaggttctgttactaacatgtttacttccattgtgggtaatgtatttgggtttaaagctttacgagctctacgtctggaggatttgcgaattcctacttcttattccaaaactttccaaggcccgcctcacggcatccaagttgagagagataaattgaacaagtatggtcgtcccctattgggatgtacgattaaaccaaaattgggattatccgcgaaaaactacggtagagcggtttatgaatgtctccgcggtggacttgattttaccaaggatgatgaaaacgtgaactcacaaccatttatgcgttggagagaccgttttgtattttgtgccgaagcaatttataaagcacaggccgaaacaggtgaaataaaagggcattacttgaatgctactgcaggtacgtgtgaagaaatgatgaaaagggctgtgtttgccagagaattaggagcccctatcgtaatgcatgactacttaacagggggattcactgcaaatactactttagctcattattgtcgagacaacggtctacttcttcacatccatcgcgcaatgcatgcagttattgatagacagaagaatcatggtatgcattttcgtgtactagctaaagcattacgtatgtctggtggggatcatattcacgctggtacggtagtaggtaaactggaaggcgaacgtgagattactttaggttttgttgatttattacgtgatgattatattgaaaaagaccgaagtcgtggtatttatttcactcaagattgggtctctatgccaggtgttctgcctgtggcttcagggggtattcatgtttggcatatgcctgccctgactgagatctttggggatgattctgtactacagttcggtggaggaactttaggacacccttggggaaatgcacctggtgcagtagctaatcgggtagctttagaagcgtgtgtacaagctcgtaatgagggacgtgatcttgctagtgaaggtaatgaaattatccgtgaagctagcaaatggagtcctgaactagccgctgcttgtgaggtttggaaagagatcaaattcgagttcaaaccagtagatacactagat-------------------------------------------------
	'ARAC_Steudnera_colocasiifolia'      ----------------------------------------------tcaa--agctggtgttagagattacaaattgacttattatactcctgactatgagacaaaagatactgatatcttggcagcattccgagtaactcctcaacccggagttccgcctgaagaagcaggggctgcagtagctgccgaatcttctactggtacatggacaactgtgtggactgatggacttaccagtcttgatcgttacaaaggacgatgctaccacatcgaagccgttcctggggaggaaaatcaatatattgcttatgtagcttaccctttagacctttttgaagaaggttctgttaccaacatgtttacttctattgtaggtaatgtttttgggtttaaagctttacgagctctacgtctagaggatttgcgaattcctcccgcttattccaaaactttccaaggcccgcctcacggtatccaagttgaaagagataaattgaacaagtatggtcgtcccctattgggatgtacgattaaaccaaaattgggattatccgcgaaaaactacggtagagcggtttatgaatgtctccgcggtggacttgattttaccaaggatgatgaaaacgtgaactcacaaccatttatgcgttggagagaccgtttcttgttttgtgccgaagcactttataaagcacagtccgaaacaggtgaaataaaagggcattacttgaatgctactgcaggtacgtgtgaagaaatgatcaaaagggctgtgtttgccagagaattgggaacccctatcgtaatgcatgactacttaacagggggattcactgcaaatactagtttagctcattattgccgagacaatggtctacttcttcacatccaccgcgcaatgcatgcagttattgatagacagaagaatcatggtatgcattttcgtgtactagctaaagcattacgtatgtctggtggggatcatattcacggtggtacagtagtaggtaaactggaaggtgaacgtgagatgactttaggttttgttgatttattacgtgatgattatattgaaaaagaccgaagtcgtggtattttcttcactcaagattgggtctctatgccaggtgttatccctgtagcttcagggggtattcatgtttggcatatgcctgccctgactgagatctttggggatgattccgtactacagttcggtggaggaactttaggacacccttggggaaatgcacctggtgcagtagcaaatcgggtagctttagaagcgtgtgtacaagctcgtaatgagggacgtgatcttgctcgtgaaggtaatgaaattatccgtgaagctagcaaatggagtcctgaactagctgctgcttgtgaggtttggaaagagatcaaattcgaattcgaaccagtggataagctagat-------------------------------------------------
	'ARAC_Stylochaeton_bogneri'          ----------------------------------------------tcaa--agctggtgttaaagattacaaattgacttattatactcctgattatgagacaaaagatactgatatcttggcagcattccgagtaactcctcaacccggagttccgcctgaagaagcaggggctgcagtagctgccgaatcttctactggtacatggacaactgtgtggactgatggacttaccagtcttgatcgttacaaaggacgatgctaccacatcgaagccgttgttggggaggaaaatcaatatattgcttatgtagcttaccctttagacctttttgaagaaggttctgttactaacatgtttacttctattgtgggtaatgtatttgggtttaaagctttacgagctctacgtctggaggatttgcgaattcctcccgcttattccaaaactttccaaggcccgcctcacggcatccaagttgagagagataaattgaacaagtatggtcgtcccctattgggatgtacgattaaaccaaaattgggattatccgcgaaaaactacggtagagcggtttatgaatgtctccgcggtggacttgattttaccaaggatgatgaaaacgtgaactcacaaccatttatgcgttggagagaccgtttcgtattttgtgccgaagcaatttacaaagcacagcccgaaacaggtgaaataaaagggcattacttgaatgctactgcaggtacgtgtgaagaaatgattaaaagggctgtgtttgccagagaattgggagcccctatcgtaatgcatgactacttaacagggggattcactgcaaatactagtttagctcattattgccgagacaacgggttacttcttcacatccatcgcgcaatgcatgcagttattgatagacagaagaatcatggtatgcatttccgtgtactagctaaagcattacgtatgtctggtggggatcatattcacggtggtacagtagtaggtaaactggaaggtgaacgtgagatgactttaggttttgttgatttattacgtgatgattatattgaaaaagaccgaagtcgtggtatttttttcactcaagattgggtctctatgccaggtgttatacctgtagcttcagggggtattcatgtttggcatatgcctgccctgactgagatctttggggatgattccgtactacagttcggtggaggaactttaggacacccttggggtaatgcgcctggtgcagtagctaatagggtagctttagaagcgtgtgtacaagctcgtaatgagggacgtgatcttgctcgtgaaggtaatgaaattatccgtgaagctagcaaatggagtactgaactagctgctgcctgtgagatttggaaagcgatcaaatttgagttcgaaccagtagataagctagat-------------------------------------------------
	'ARAC_Synandrospadix_vermitoxicus'   ----------------------------------------------tcaa--agctggtgttaaagattacaaattgacttattatactcctgactatgagacaaaagatactgatatcttggcagcattccgagtaactcctcaacccggagttccgcctgaagaagcaggggcagcagtagctgccgaatcttctactggtacatggacaactgtgtggactgatggacttaccagtcttgatcgttacaaaggacgatgctaccacatcgaagccgttgttggggaggaaaatcaatatattgcttatgtagcttaccctttagacctttttgaagaaggttctgttactaacatgtttacttcaattgtgggtaacgtatttgggtttaaagctttacgagctctacgtctggaggatttgcgaattcctacctcttattccaaaactttccaaggcccacctcacggcatccaagttgagagagataaattgaacaagtatggtcgtcccctattgggatgtacgattaaaccaaaattgggattatccgcgaaaaactacggtagggcggtttatgaatgtctccgtggtggacttgattttaccaaggatgatgaaaacgtgaactcacaaccatttatgcgttggagagaccgtttcctattttgtgccgaagcaatttttaaagcacaagccgaaacaggtgaaataaaagggcattacttgaatgctactgcaggtacgtgtgaagaaatgatcaaaagggctgtgtttgccagagaattgggagcccctatcgtaatgcatgactacttaccagggggattcactgcaaatactagtttagctcattattgccgagacaacggtctactccttcacatccaccgcgcaatgcatgcagttattgatagacagaaaaatcatggtatgcattttcgtgtactagctaaagcattacgtatgtctggtggggatcatattcacgctggtacagtagtaggtaaactggaaggtgaacgtgaaataactttaggttttgttgatttattacgtgatgattatattgaaaaagaccgaagtcgtggtatttatttcactcaagattgggtctctatgccaggtgttctgcctgtagcttcagggggtattcatgtttggcatatgcctgctctgactgagatctttggggatgattccgtactacagttcggcggaggaactttaggacacccttggggaaatgcacctggtgcagtagctaaccgggtagctttagaagcgtgtgtacaagctcgtaatgagggacgtgatcttgctcgtgaaggtaatgaaattatccgtgaagctagcaaatggagtcctgaactagcagctgcttgtgaggtttggaaagcgatcaaattcgaattcgaaccagtggatacgctagat-------------------------------------------------
	'ARAC_Syngonium_auritum'             ----------------------------------------------tcaa--agctggtgttaaagattacaaattgacttattatactcctgactatgagacaaaagatactgatatcttggcagcattccgagtaactcctcaacccggagttccgcctgaagaagcaggggctgcagtagctgccgaatcttctactggtacatggacaactgtgtggactgatggacttaccagtcttgatcgttacaaaggacgatgctaccacatcgaacccgttgttggggaggacaatcaatatattgcttatgtagcttaccctttagacctttttgaagaaggttctgttactaacatgtttacttctattgtaggtaatgtatttgggtttaaagctttacgagctctacgtctggaggatttgcgaattcctacctcttattccaaaactttccaaggcccgcctcacggtatccaagttgaaagagataaattgaacaagtatggtcgtcccctattgggatgtacgattaaaccaaaattgggattatccgcgaaaaactacggtagagcggtttatgaatgtcttcgtggtggacttgattttaccaaggatgatgaaaacgtgaactcacaaccatttatgcgttggagagaccgtttcgtattctgtgccgaagcaatttataaagcacaggccgaaacaggtgaaattaaagggcattacttgaatgctactgcaggtacgtgtgaagaaatgatgaaaagggctgtgtttgccagagaattgggagcccctatcgtaatgcatgactacttaacagggggattcactgcaaatactactttagctcattattgccgagacaatggtctacttcttcacatccaccgcgcaatgcatgcagttattgatagacagaagaatcatggtatgcatttccgtgtactagctaaagcattacgtatgtctggtggggatcatgttcacgctggtacagtagtaggtaaactggaaggtgaacgtgatattactttaggttttgttgatttattacgtgatgattttattgaaaaagaccgaaatcgtggtatttatttcactcaagattgggtctctatgccaggtgttatacctgtagcttccgggggtattcatgtttggcatatgcctgccctgactgagatctttggggatgattccgtactacagtttggcggaggaactttaggacacccttggggaaatgcacctggtgcagtagcaaatcgggtagctttagaagcgtgtgtacaagctcgtaatgagggacgtgatcttgctcgtgaaggtaatcaaattatccgtgaagctagcaaatggagtcctgaactagctgctgcttgtgagatttggaaagagatcaaattcgaattcgaagcagtagataagctagat-------------------------------------------------
	'ARAC_Syngonium_podophyllum'         -----------------------agagactaaagcaagtgttggattcaa--agctggtgttaaagattacaaattgacttattatactcctgactatgagacaaaagatactgacatcttggcagcattccgagtaactcctcaacccggagttccgcctgaagaagcaggggctgcagtagctgccgaatcttctactggtacatggacaactgtgtggactgatggacttaccagtcttgatcgttacaaaggacgatgctaccacatcgaacccgttgttggggaggacaatcaatatattgcttatgtagcttaccctttagacctttttgaagaaggttctgttactaacatgtttacttctattgtaggtaatgtatttgggtttaaagctttacgagctctacgtctggaggatttgcgaattcctacctcttattccaaaactttccaaggcccgcctcacggtatccaagttgaaagagataaattgaacaagtatggtcgtcccctattgggatgtacgattaaaccaaaattgggattatccgcgaaaaactacggtagagcggtttatgaatgtcttcg--------------------------------------------------------------------------------------------------------------------------------------------------------------------------------------------------------------------------------------------------------------------------------------------------------------------------------------------------------------------------------------------------------------------------------------------------------------------------------------------------------------------------------------------------------------------------------------------------------------------------------------------------------------------------------------------------------------------------------------------------------------------------------------------------------------------------------------------------------------------------------------------------------------------------------
	'ARAC_Taccarum_weddellianum'         ----------------------------------------------tcaa--agctggtgttaaagattacaaattgacttattatactcctgactatgagacaaaagatactgatatcttggcagcattccgagtaactcctcaacccggagttccgcctgaagaagcaggggcagcagtagctgccgaatcttctactggtacatggacaactgtgtggactgatggacttaccagtcttgatcgttacaaaggacgatgctaccacatcgaagccgttgttggggaggaaaatcaatatattgcttatgtagcttaccctttagacctttttgaagaaggttctgttactaacatgtttacttcaattgtgggtaacgtatttgggtttaaagctttacgagctctacgtctggaggatttgcgaattcctacctcttattccaaaactttccaaggcccacctcacggcatccaagttgagagagataaattgaacaagtatggtcgtcccctattgggatgtacgattaaaccaaaattgggattatccgcgaaaaactacggtagggcggtttatgaatgtctccgtggtggacttgattttaccaaggatgatgaaaacgtgaactcacaaccatttatgcgttggagagaccgtttcctattttgtgccgaagccctttttaaagcacaagccgaaacaggtgaaataaaagggcattacttgaatgctactgcaggtacgtgtgaagaaatgatgaaaagggctgtggttgccagagaattgggagcccctatcgtaatgcatgactacttaacagggggattcactgcaaatactagtttagctcaatattgccgagacaacggtttactccttcacatccaccgcgcaatgcatgcagttattgatagacagaaaaatcatggtatgcattttcgtgtactagctaaagcattacgtatgtctggtggggatcatattcacgctggtacagtagtaggtaaactggaaggtgaacgtgaaataactttaggttttgttgatttattacgtgatgattatattgaaaaagaccgaagtcgtggtatttatttcactcaagattgggtctctatgccaggtgttctgcctgtagcttcagggggtattcatgtttggcatatgcctgctctgactgagatctttggggatgattccgtactacagtttggcggaggaactttaggacacccttggggaaatgcacctggtgcagtagctaaccgggtagctttagaagcgtgtgtacaagctcgtaatgagggacgtgatcttgctcgtgaaggtaatgaaattatccgtgaagctagcaaatggagtcctgaactagcagctgcttgtgaggtttggaaagcgatcaaattcgaattcgaaccagtagatacgctagat-------------------------------------------------
	'ARAC_Thaumatophyllum_bipinnatifidum' -----------------------------------------------------------------GATTACAAATTGAATTATTATACTCCTGACTATGAGACAAAAGATACTGATATCTTGGCAGCATTCCGAGTAACTCCTCAACCCGGAGTTCCGCCTGAAGAAGCAGGGGCTGCAGTAGCTGCCGAATCTTCTACTGGTACATGGACAACTGTGTGGACTGATGGACTTACCAGTCTTGATCGTTACAAAGGACGATGCTACCACATCGAACCCGTTGTTGGGGAGGAAAATCAATATATTGCTTATGTAGCTTACCCTTTAGACCTTTTTGAAGAAGGTTCTGTTACTAACATGTTTACTTCTATTGTGGGTAATGTATTTGGGTTTAAAGCTTTACGAGCTCTACGTCTGGAGGATTTGCGAATTCCTCCCGCTTATTCCAAAACTTTCCAAGGCCCACCTCACGGCATCCAAGTTGAGAGAGATAAATTAAACAAGTATGGTCGTCCCCTATTGGGATGTACGATTAAACCAAAATTGGGATTATCCGCAAAAAACTACGGTAGAGCGGTTTATGAATGTCTCCGCGGTGGACTTGATTTTACCAAGGATGATGAAAACGTGAACTCACAACCATTTATGCGTTGGAGAGACCGTTTCGTATTTTGTGCCGAAGCACTTTATAAAGCACAGGCCGAAACAGGTGAAATAAAAGGGCATTACTTGAATGCTACTGCAGGTACGTGTGAAGAAATGATCAAAAGGGCTGTGTTTGCCAGAGAATTGGGAGTCCCTATCGTAATGCATGACTACTTAACCGGGGGATTCACTGCAAATACTAGTTTAGCTCATTATTGCCGAGACAACGGTCTACTTCTTCACATCCATCGCGCAATGCATGCAGTTATTGATAGACAGAAGAATCATGGTATGCATTTTCGTGTACTAGCTAAAGCATTACGTATGTCTGGTGGGGATCATATTCACGGTGGTACAGTAGTAGGTAAACTGGAAGGTGAACGTGAGATGACTTTAGG--------------------------------------------------------------------------------------------------------------------------------------------------------------------------------------------------------------------------------------------------------------------------------------------------------------------------------------------------------------------------------------------------------------------------------------------------------------
	'ARAC_Thaumatophyllum_undulatum'     ------------------------------------------------------------------------------------------------------------------------------------------------------------------------------------------------------------------------------------------------------------------------------------------------------------------------------------------------------------------------------------------------------------------------------------------------------------------------------------------------------------------------------------------------------------------------------------------------------------------------------------------------------------------------------------------------------------------------------------------------------------------------------------------------------------------------------------------------------------------------------------------------------------------------------------------------------------------------------------------------------------------------------------------------------------------------------------------------------------------------------------------------------------------------------------------------------------------------------------------------------------------------------------------------------------------------------------------------------------------------------------------------------------------------------------------------------------------------------------------------------------------------------------------------
	'ARAC_Theriophonum_dalzellii'        ------------------------------------------------------------------------------------------------------------------------------------------------------------------------------------------------------------------------------------------------------------------------------------------------------------------------------------------------------------------------------------------------------------------------------------------------------------------------------------------------------------------------------------------------------------------------------------------------------------------------------------------------------------------------------------------------------------------------------------------------------------------------------------------------------------------------------------------------------------------------------------------------------------------------------------------------------------------------------------------------------------------------------------------------------------------------------------------------------------------------------------------------------------------------------------------------------------------------------------------------------------------------------------------------------------------------------------------------------------------------------------------------------------------------------------------------------------------------------------------------------------------------------------------------
	'ARAC_Typhonium_blumei'              ----------------------------------------------tcaa--agctggtgttaaagattacaaattgacttattatactcctgactatgagacaaaagatactgatatcttggcagcattccgagtaactcctcaacccggagttccgcctgaagaagcaggggctgcagtagctgccgaatcttctactggtacatggacaactgtgtggactgatggacttaccagtcttgatcgttacaaaggacgatgctaccacatcgaagccgttcctggggaggaaaatcaatatattgcttatgtagcttaccctttagacctttttgaagaaggttctgttaccaacatgtttacttctattgtaggtaatgtttttgggtttaaagctttacgagctctacgtctagaggatttgcgaattcctcccgcttattccaaaactttccaaggcccgcctcacggtatccaagttgaaagagataaattgaacaagtatggtcgtcccctattgggatgtacgattaaaccaaaattgggattatccgcgaaaaactacggtagagcggtttatgaatgtctccgcggtggacttgattttaccaaggatgatgaaaacgtgaactcacaaccatttatgcgttggagagaccgtttcgtgttttgtgccgaagcaatttataaagcacaggccgaaacaggtgaaataaaagggcattacttgaatgctactgcaggtacgtgtgaagaaatgatcaaaagggctgtgtttgccagagaattgggagcccctatcgtaatgcatgactacttaacagggggattcaccgcaaatactagtttagctcattattgccgagacaatggtctacttcttcacatccaccgcgcaatgcatgcagttattgatagacagaagaatcatggtatgcattttcgtgtactagctaaagcattacgtatgtctggtggggatcatattcacggtggtacagtagtaggtaaactggaaggtgaacgtgagatgactttaggttttgttgatttattacgtgatgattatattgaaaaagaccgaagtcgtggtattttcttcactcaagattgggtctctatgccaggtgttatccctgtagcttcagggggtattcatgtttggcatatgcctgccctgactgagatctttggggatgattccgtactacagttcggtggaggaactataggacacccttggggaaatgcaccaggtgcagtagcaaatcgggtagctttagaagcgtgtgtacaagctcgtaatgagggacgtgatcttgctcgtgaaggtaatgaaattatccgtgaagctagcaaatggagtcctgaattagctgctgcttgtgaggtttggaaagagatcaaattcgaattcgaaccagtagataagctagat-------------------------------------------------
	'ARAC_Typhonodorum_lindleyanum'      -----------------------------------------------------------------------------------------cctgactatgagacaaaagatactgatatcttggcagcattccgagtaactcctcaacccggagttccgcctgaagaagcaggggctgcagtagctgccgaatcttctactggtacatggacaactgtgtggactgatggacttaccagtcttgatcgttacaaaggccgatgctaccacatcgaagccgttgttggggaggaaaatcaatatattgcttatgtagcttaccctttagacctttttgaagaaggttctgttactaacatgtttacttctattgtaggtaatgtatttgggtttaaagctttacgagctctacgtctggaggatttgcgaattcctcccgcttattccaaaactttccaaggcccgcctcacggtatccaagttgaaagagataaattgaacaagtatggtcgtcccctattgggatgtacgattaaaccaaaattgggattatccgcgaaaaactacggtagagcggtttatgaatgtctccgcggtggacttgattttaccaaggatgatgaaaacgtgaactcacaaccatttatgcgttggagagaccgtttcgtattttgtgccgaagcaatttataaagcacaggccgaaacaggtgaaataaaagggcattacttgaatgctactgcaggtacgtgtgaagaaatgatcaaaagggctgtgtttgccagagaattgggagtccctatcgtaatgcatgactacttaacagggggattcactgcaaatactagtttagctcattattgccgagacaatggtctacttcttcacatccaccgcgcaatgcatgcagttattgatagacagaagaatcatggtatgcattttcgtgtactagctaaagcattacgtatgtctggtggggatcatattcacgctggtacagtagtaggtaaactggaaggtgaacgtgagatgactttaggttttgttgatttattacgtgatgattttattgaaaaagaccgaagtcgtggtattttcttcactcaagattgggtctctatgccaggtgttatccctgtagcttcagggggtattcatgtttggcatatgcctgccctgactgagatctttggagatgattccgtactacagttcggtggaggaactttaggacacccttggggaaatgcacctggtgcagtagcaaaccgggtagctttagaagcgtgtgtacaagctcgtaatgagggacgtgatcttgctcgtgaa-------------------------------------------------------------------------------------------------------------------------------------------------------------
	'ARAC_Ulearum_sagittatum'            ----------------------------------------------tcaa--agctggtgttaaagattacaaattgacttattatactcctgactatgagacaaaagatactgatatcttggcagcattccgagtaactcctcaacctggagttccacctgaagaagcaggggctgcagtagctgccgaatcttctactggtacatggacaactgtatggactgatggacttactagtcttgatcgttacaaaggacgatgctaccacatcgaaSccgttgttggggaggaaaatcaatatattgcttatgtagcttaccctttagacctttttgaagaaggttctgttactaacatgtttacttctattgtaggtaatgtatttgggtttaaagctttacgagctctacgtctggaggatttgcgaattcctacctcttattccaaaactttccaaggcccgcctcacggtatccaagttgaaagagataaattgaacaagtatggtcgtcccctattgggatgtacgattaaaccaaaattgggattatccgcgaaaaactatggtagagcagtttatgaatgtcttcgcggtggacttgattttaccaaggatgatgaaaacgtgaactcacaaccatttatgcgttggagagaccgtttcttattttgtgccgaagcattttataaagcacaggccgaaacaggtgaaattaaagggcattacttgaacgctactgcaggtacgtgtgaagaaatgatcaaaagggctgtgtttgccagagaattgggagtccctatcgtaatgcatgactacttaacagggggattcacagcaaatactagtttagctcattattgccgagataatggtctacttcttcacatccaccgcgcaatgcatgcagttatcgatagacagaagaatcatggtatgcatttccgtgtactagctaaagcattacgtatgtctggtggggatcatattcacgctggtacagtagtaggtaaactggaaggtgaacgtgatattactttaggttttgttgatttattacgtgatgattttattgaaaaagaccgaagtcgtggtatttatttcactcaagattgggtctctatgccaggtgttatacctgtagcttcagggggtattcatgtttggcatatgcctgccctgactgagatctttggggatgattccgtactacagttcggcggaggaactttaggacacccttggggaaatgcacctggtgcagtagcaaatcgggtagctttagaagcgtgtgtacaagctcgtaatgagggacgtgatcttgctcgtgaaggtaatgaaattatccgtgaagctagcaaatggagtcctgaactagctgctgcttgtgaggtttggaaagagatcaaattcgaattcgaagcagtagataagctagat-------------------------------------------------
	'ARAC_Urospatha_sagittifolia'        -----------------------------------aagtgttggattcca--agctggtgttaaagattacaaattgacttattatacccctgactatgagacaaaagatactgatatcttggcagcattccgagtaactcctcaacctggagttccgcctgaagaagcaggggctgcagtagctgccgaatcttctacgggtacatggacaactgtgtggactgatggacttaccagccttgatcgttacaaaggacgatgctaccatatcgaagctgttgttggggaggaaaatcaatatattgcttatgtagcttaccctttagacctttttgaagaaggttctgttactaacatgtttacttctattgtgggtaatgtatttgggtttaaagctttacgagctctacgtctggaggatttgcgaattcctacctcttattccaaaactttccaaggcccgcctcacggtatccaagttgaaagagataaattgaacaagtatggtcgtcccctattgggatgtacgattaaaccaaaattgggat---------------------------------------------------------------------------------------------------------------------------------------------------------------------------------------------------------------------------------------------------------------------------------------------------------------------------------------------------------------------------------------------------------------------------------------------------------------------------------------------------------------------------------------------------------------------------------------------------------------------------------------------------------------------------------------------------------------------------------------------------------------------------------------------------------------------------------------------------------------------------------------------------------------------------------------------------------------------------
	'ARAC_Xanthosoma_helleborifolium'    ----------------------------------------------tcaa--agctggtgttaaagattacaaattgacttattatactcctgactatgagacaaaagatactgatatcttggcagcattccgagtaactcctcaacccggagttccacctgaagaagcaggggctgcagtagctgccgaatcttctactggtacatggacaactgtgtggactgatggacttaccagtcttgatcgttacaaaggacgatgctaccacatcgaagccgttgttggggaggaaactcaatttattgcttatgtagcttaccctttagacctttttgaagaaggttctgttactaacatgtttacttctattgtaggtaatgtatttgggtttaaagctttacgagctctacgtctggaggatttgcgaattcctacctcttattccaaaactttccaaggcccgcctcacggtatccaagttgaaagagataaattgaacaagtatggtcgtcccctattgggatgtacgattaaaccaaaattgggattatccgcgaaaaactacggtagagcggtttatgaatgtcttcgcggtggacttgattttaccaaggatgatgaaaacgtgaactcacaaccatttatgcgttggagagaccgtttctgcttctgtgccgaagcaatttataaagcacaggccgaaacaggtgaaattaaagggcattacttgaatgctactgcaggtacgtgtgaagaaatgatgaaaagggctgtgtttgccagagaattgggagtccctatcgtaatgcatgactacttaacagggggattcactgcaaatactagtttagctcattattgccgagacaatggtctacttcttcacatccaccgcgcaatgcatgcagttattgatagacagaagaatcatggtatgcatttccgtgtactagctaaagcattacgtatgtctggtggggatcatattcacgctggtacagtagtaggtaaactggaaggtgaacgtgatattactttaggttttgttgatttattacgtgatgattttattgaaaaagaccgaagtcgtggtatttatttcactcaagattgggtctctatgccaggtgttatacctgtagcttccgggggtattcatgtttggcatatgcctgccctgactgagatctttggggatgattccgtactacagttcggcggaggaactttaggacatccttggggaaatgcacctggtgcagtagcaaatcgggtagctttagaagcgtgtgtacaagctcgtaatgagggacgtgatcttgctcgtgaaggtaatgaaattatccgtgaagctagcaaatggagtcctgaactagctgctgcttgtgagatttggaaagcgatcaaattcgaattcgaagcagtagataagctagat-------------------------------------------------
	'ARAC_Xanthosoma_sagittifolium'      -------------------------------------gtgttggattcaa--agctggtgttaaagattacaaattgacttattatactcctgactatgagacaaaagatactgatatcttggcagcattccgagtaactcctcaacccggagttccacctgaagaagcaggggctgcagtagctgccgaatcttctactggtacatggacaactgtgtggactgatggacttaccagtcttgatcgttacaaaggacgatgctaccacatcgaagccgttgttggggaggaaaatcaatatattgcttatgtagcttaccctttagacctttttgaagaaggttctgttactaacatgtttacttctattgtaggtaatgtatttgggtttaaagctttacgagctctacgtctggaggatttgcgaattcctacctcttattccaaaactttccaaggcccgcctcacggtatccaagttgaaagagataaattgaacaagtatggtcgtcccctattgggatgtacgattaaaccaaaattgggattatccgcgaaaaactacggtagagcggtttatgaatgtcttcgcggtggacttgattttaccaaggatgatgaaaacgtgaactcacaaccatttatgcgttggagagaccgtttctgcttctgtgccgaagcaatttataaagcacaggccgaaacaggtgaaattaaagggcattacttgaatgctactgcaggtacgtgtgaagaaatgatgaaaagggctgtgtttgccagagaattgggagcccctatcgtaatgcatgactacttaacagggggattcactgcaaatactagtttagctcattattgccgagacaatggtctacttcttcacatccaccgcgcaatgcatgcagttattgatagacagaagaatcatggtatgcatttccgtgtactagctaaagcattacgtatgtctggtggggatcatattcacgctggtacagtagtaggtaaactggaaggtgaacgtgatattactttaggttttgttgatttattacgtgatgattttattgaaaaagaccgaagtcgtggtatttatttcactcaagattgggtctctatgccaggtgttatacctgtagcttcagggggtattcatgtttggcatatgcctgccctgactgagatctttggggatgattccgtactacagttcggcggaggaactttaggacatccttggggaaatgcacctggtgSagtagcaaatcgggtagctttagaagcgtgtgtacaagctcgtaatgagggacgtgatcttgctcgtgaaggtaatgaaattatccgtgaagctagcaaatggag--------------------------------------------------------------------------------------------------------------------------
	'ARAC_Zamioculcas_zamiifolia'        ----------------------------------------------tcaa--agctggtgttaaagattacaaattgacttattatactcctgactatgagacaaaagatactgatatcttggcagcatttcgagtaactcctcaacccggagttccgcctgaagaagcaggggctgcagtagctgccgaatcttctactggtacatggacaactgtgtggactgatgggcttaccagtcttgatcgttacaaaggacgatgctaccacatcgaagccgttgttggggaggataatcaatatattgcttatgtagcttaccctttagacctttttgaagaaggttctgttactaacatgttgacttctattgtgggtaatgtatttgggtttaaagctttacgagctctacgtctggaggatttgcgaattcctcccgcttattccaaaactttccaaggtccgcctcacggcatccaagttgagagagataaattgaacaagtacggtcgtcccctattgggatgtacgattaaaccaaaattgggattatccgcgaaaaactacggtagagcggtttatgaatgtctacgcggtggacttgattttaccaaggatgatgaaaacgtgaactcacaaccatttatgcgttggagagaccgtttcgtattttgtgccgaagcactttataaagcacaggccgaaacaggtgaaataaaagggcattacttgaatgctactgcaggtacgtgtgaagaaatgatgaaaagggctgtgtttgccagagaattgggagctcctatcgtaatgcatgactacttaacagggggattcactgcaaatactagtttagctcattattgccgagacaacggtttacttcttcacatccatcgcgcaatgcatgcagttattgatagacagaagaatcatggtatgcattttcgtgtactagctaaagcattacgcatgtctggtggggatcatattcacggtggtacagtagtaggtaaactggaaggtgaacgtgagattactttaggttttgttgatttattacgtgatgattatattgaaaaagaccgaagtcgtggtatttttttcactcaagattgggtctctatgccaggtgttatccctgtagcttccgggggtattcatgtttggcatatgcctgccctgactgagatctttggggatgattccgtactacagttcgggggaggaactttaggacacccttggggaaatgcaccgggtgcagtagctaatcgggtagctttagaagcgtgtgtacaagctcgtaatgagggacgtgatcttgctcgtgaaggtaatgaaattatccgtgaagctagcaaatggagtcctgaactagctgctgcttgtgaggtttggaaagcgatcaaattcgagttcgaaccagtagatacgctagat-------------------------------------------------
	'ARAC_Zantedeschia_aethiopica'       a---------tgtcaccacaaacagagactaaggcaagtgctggattcaa--ggccggtgttaaagattacaaattgacttattatactcctgactatgagacaaaagatactgatatcttggcagcattccgagtaactcctcaacccggagttccgcctgaagaagcaggggctgcagtagctgccgaatcttctactggtacatggacaactgtgtggacggatggacttaccagtcttgatcgttacaaaggacgatgctaccacatcgaagccgttgttggggaagaaaatcaatatattgcgtatgtagcttaccctttagacctttttgaagaaggttctgttactaacatgtttacttctatcgtgggtaatgtctttgggtttaaagctttacgagctctgcgtttggaggatttgcgaattcctccctcttattccaaaacttttcaaggcccgcctcacggtatccaagtggagagggataaattgaacaagtatggtcgtcccctattgggatgtacgattaaaccaaaattgggattatccgctaaaaactacggtagagcggtttatgaatgtctccgcggtggacttgatttcaccaaggatgatgaaaacgttaattcacaaccatttatgcgttggagagaccgtttcttattttgtgccgaagcaatttataaagcacaggccgaaacaggtgaaatcaaaggacattacttgaatgctactgcaggtacgtgcgaagaaatgataaaaagggctgtgtttgccagagaattgggagttcctatcgtaatgcacgactacttaacagggggattcactgcaaatactagtttgtctcattattgccgagacaacgggctgcttcttcacatccatcgcgcaatgcatgcagttattgatagacagaagaatcatggtatgcattttcgtgtactagctaaagcattacgtatgtctggtggggatcatattcacgctggtacagtagtaggtaaactggaaggtgaacgtgagatgactttaggttttgttgatttattacgcgacaattatattgaaaaagaccgaagtcgcggtatttttttcactcaagattgggtctctatgccaggtgttctgcctgtagcttcagggggtattcatgtttggcatatgcctgccctgactgagatctttggggatgattccgtactacagttcggtggaggaactttaggacacccttggggaaatgcacctggtgcagtagctaatcgggtagctttagaagcgtgcgtaaaggctcgtaatgagggacgtgaccttgctcgtgaaggtaatgaaattatccgtgaagctggcaaatggagtactgaactagcagctgcttgtgaggtttggaaagagatcaaattcgaattcgaaccagtagataagatagat------------------------------------------taaatac
	'ARAC_Zantedeschia_albomaculata'     ----------------------------------------------tcaa--ggctggtgttaaagattacaaattgacttattatactcctgactatgagacaaaagatactgatatcttggcagcattccgagtaactcctcaacccggagttccgcctgaagaagcaggggctgcagtagctgccgaatcttctactggtacatggacaactgtgtggacggatgggcttaccagtcttgatcgttacaaaggacgatgctaccacatcgaagccgttgttggggaagaaaatcaatatattgcttatgtagcctaccctttagacctttttgaagaaggttctgttactaacatgtttacttctatcgtgggtaatgtctttgggtttaaagctttacgagctctacgtttggaggatttgcgaattcctccctcttattccaaaactttccaaggcccgcctcacggtatccaagtggagagagataaattgaacaagtatggtcgtcccctattgggatgtacgattaaaccaaaattgggattatccgcgaaaaactacggtagagcggtttatgaatgtctccgcggtggacttgattttaccaaggatgatgaaaacgtgaactcacaaccatttatgcgttggagagaccgtttcttattttgtgccgaagcaatttataaagcacaggccgaaacaggtgaaataaaaggacattacttgaatgctactgcaggtacgtgcgaagaaatgataaaaagggctgtgtttgccagagaattgggagttcctatcgtaatgcatgactacttaacggggggattcacggcaaatactagtttagctcattattgccgagacaacggtctacttcttcacatccaccgcgcaatgcatgcagttattgatagacagaagaatcatggtatgcattttcgtgtactagctaaagcattacgtatgtctggtggggatcatattcacgctggtacagtagtaggtaaactggaaggtgaacgtgagatgactttaggttttgttgatttattacgcgatgattatattgaaaaagaccgaagtcgtggtatttttttcactcaagattgggtctccatgccaggtgttctgcctgtagcttcagggggtattcatgtttggcatatgcctgccctgactgagatctttggggatgattctgtactacagttcggtggaggaactttaggacacccttggggaaatgcacctggtgcagtagctaatcgggtagctttagaagcgtgtgtaaaggctcgtaatgagggacgtgatcttgctcgtgaaagtaatgaaattatccgtgaagctagcaaatggagtactgaactagcagctgcttgtgaggtttggaaagagataaaattcgaattcgaaccagtagataagatagat-------------------------------------------------
	'ARAC_Zomicarpa_steigeriana'         ------------------------------------------------------------------------------------------------------------------------------------------------------------------------------------------------------------------------------------------------------------------------------------------------------------------------------------------------------------------------------------------------------------------------------------------------------------------------------------------------------------------------------------------------------------------------------------------------------------------------------------------------------------------------------------------------------------------------------------------------------------------------------------------------------------------------------------------------------------------------------------------------------------------------------------------------------------------------------------------------------------------------------------------------------------------------------------------------------------------------------------------------------------------------------------------------------------------------------------------------------------------------------------------------------------------------------------------------------------------------------------------------------------------------------------------------------------------------------------------------------------------------------------------------
	'ARAC_Zomicarpella_amazonica'        ---------------------------ATGAAAACTGCAAGCACGGTCAA--AGCTGGTGTTAAAGATTACAAATTGACTTATTATACTCCTGACTATGAGACAAAAGATACTGATATCTTGGCAGCATTCCGAGTAACTCCTCAACCCGGCGTTCCGCCTGAAGAAGCAGGGGCTGCAGTAGCTGCCGAATCTTCTACTGGTACATGGACAACTGTGTGGACTGATGGACTTACCAGTCTTGATCGTTACAAAGGACGATGCTACCACATCGAAGCCGTTGTTGGGGAGGAAAATCAATATATTGCTTATGTAGCTTACCCTTTAGACCTTTTTGAAGAAGGTTCTGTTACTAACATGTTTACTTCTATTGTAGGTAATGTATTTGGGTTTAAAGCTTTACGAGCTCTACGTCTGGAGGATTTGCGAATTCCTACCTCTTATTCCAAAACTTTCCAAGGCCCGCCTCACGGTATCCAAGTTGAAAGAGATAAATTGAACAAGTACGGTCGTCCCCTATTGGGATGTACGATTAAACCAAAATTGGGATTATCCGCGAAAAACTACGGTAGAGCGGTTTATGAATGTCTTCGCGGTGGACTTGATTTTACCAAGGATGATGAAAACGTGAACTCACAACCATTTATGCGTTGGAGAGACCGTTTCTTATTCTGTGCCGAAGCAATTTATAAAGCACAGGCCGAAACAGGTGAAATTAAAGGGCATTACTTGAATGCTACTGCAGGTACGTGTGAAGAAATGATCAAAAGGGCTGTGTTTGCCAGAGAATTGGGAGCCCCTATCGTAATGCATGACTACTTAACAGGGGGATTCACTGCAAATACTAGTTTAGCTCATTATTGCCGAGACAATGGTCTACTTCTTCACATCCACCGCGCAATGCATGCAGTTATTGATAGACAGAAGAATCATGGTATGCATTTCCGTGTACTAGCTAAAGCATTACGTATGTCTGGTGGGGATCATATTCACGCTGGTACAGTAGTAGGTAAACTGGAAGGTGAACGTGATATTACTTTAGGTTTTGTTGATTTATTACGTGATGATTTTATTGAAAAAGACCGAAGTCGTGGTATTTATTTCACTCAAGATTGGGTCTCTATGCCAGGTGTTATACCTGTAGCTTCAGGGGGTATTCATGTTTGGCATATGCCTGCCCTGACCGAGATCTTTGGGGATGATTCCGTACTACAGTTCGGCGGAGGAACTTTAGGACACCCTTGGGGAAATGCACCTGGTGCAGTAGCAAATCGGGTAGCTTTAGAAGCGTGTGTACAAGCTCGTAATGAGGGACGTGATCTTGCTCGTGAAGGTAATGAAATTATCCGTGAAGCTAGCAAATGGAGTCCTGAACTAGCTGCTGCTTGTGAGGTTTGGAAAGCGATCAAATTCGAATTCGAAGCAGTAGATAAGCTAGAT-------------------------------------------------
	'BUTO_Butomus_umbellatus'            A---------TGTCACCACAAACAGAGACTAAAGCAGGTGTTGGATTCAA--AGCTGGTGTTAAAGATTACAAATTGACTTATTATACTCCTGAATATGAAACCAAAGATACTGATATCTTGGCAGCATTCCGAGTAACTCCGCAACCTGGAGTTCCGCCTGAGGAAGCAGGAGCCGCAGTAGCTGCCGAATCTTCTACTGGTACATGGACAACTGTGTGGACTGATGGACTTACTAACCTTGATCGTTACAAAGGGCGATGCTACCACATCGAGCCTGTTACTGGTGAGGAAGATCAATATATTGCTTATGTAGCTTATCCTTTAGACCTTTTTGAAGAAGGTTCTGTTACCAACATGTTTACTTCCATTGTTGGTAATGTATTTGGGTTCAAAGCTCTACGAGCTCTACGTTTGGAGGATTTGAGAATTCCTCCTGCTTATTCCAAAACTTTCCAAGGCCCACCTCATGGTATCCAAGTTGAGAGAGATAAATTGAACAAATATGGGCGTCCTCTATTGGGATGTACTATTAAACCAAAATTGGGATTATCTGCGAAAAACTACGGTAGAGCGGTTTATGAATGTCTTCGTGGTGGACTTGATTTTACCAAAGATGATGAAAACGTGAACTCACAACCATTTATGCGTTGGAGAGACCGTTTCCTATTTTGTGCCGAAGCTCTTTATAAAGCGCAAACTGAAACAGGTGAAATCAAAGGACATTACTTGAACGCTACTGCAGGTACGTGTGAAGAAATGATGAAAAGGGCCATATTTGCCAGAGAATTGGGAGTTCCTATTGTAATGCATGACTACTTAACAGGGGGATTCACTGCAAATACTAGCTTGGCTCATTATTGCCGAGACAACGGCTTACTTCTTCACATTCACCGCGCAATGCATGCAGTTATTGATAGACAGAAGAATCATGGTATGCATTTCCGTGTACTAGCTAAAGCATTACGTATGTCCGGTGGAGATCATATTCATGCTGGTACAGTAGTAGGTAAACTAGAAGGTGAACGTGAGATGACTTTGGGTTTTGTTGATTTACTACGTGATGATTATATTGAAAAAGACCGAAGTCGCGGTATTTTCTTCACTCAAGATTGGGTCTCCATGCCAGGTGTTCTTCCTGTGGCTTCAGGAGGTATTCATGTTTGGCATATGCCTGCCTTGACCGAGATCTTTGGAGATGATTCCGTACTACAGTTTGGTGGAGGAACTTTAGGACACCCTTGGGGAAATGCACCTGGTGCAGTAGCTAATAGGGTGGCTTTAGAAGCGTGTGTACAAGCTCGTAATGAAGGGCGTGATCTAGCTCGTGAAGGTAATGAAATTATCCGTGAAGCTTGCAAATGGAGCCCTGAACTTGCCGCTGCTTGTGAAGTGTGGAAGGAAATCAAATT-----------------------------------------------------------------------------
	'CYMO_Amphibolis_antarctica'         ------------------------------------GGTGTTGGATTCAA--AGCTGGTGTTAAAGATTACAAATTGACTTATTATACTCCTGAATATGAAACCAAAGATACTGATATCTTGGCAGCATTCCGAGTAACTCCTCAACCTGGGGTTCCACCTGAAGAAGCAGGGGCCGCAGTAGCTGCCGAATCTTCTACTGGTACATGGACAACTGTGTGGACTGATGGACTTACTAGTTTGGATCGTTACAAAGGACGATGCTACCACATCGAGCCTGTTGTTGGGGAAGAAGATCAATATATTGCTTATGTAGCCTATCCTTTAGACCTTTTTGAAGAAGGTTCCGTTACCAACATGTTTACTTCCATTGTAGGTAATGTATTTGGGTTCAAAGCTCTACGAGCTCTACGTCTGGAAGATCTGCGAATTCCTCCTGCTTATTCCAAAACTTTCCAAGGTCCACCCCACGGAATACAGGTTGAGAGAGATAAATTGAACAAGTATGGTCGTCCCCTATTGGGATGTACTATTAAACCAAAATTGGGATTATCTGCGAAAAACTACGGTAGAGCGGTTTATGAATGTCTGCGCGGTGGACTTGATTTTACCAAAGATGATGAGAACGTGAACTCACAACCATTTATGCGTTGGAGAGATCGTTTCTTATTTTGTGCCGAATCTATTTATAAATCGCAAGCCGAAACAGGTGAAATCAAAGGACATTACTTGAATGCTACTGCGGGTACGTGTGAAGAAATGATAAAAAGGGCTGTATTTGCAAGGGAATTGGGAGTCCCTATCGTAATGCATGACTACATAACAGGGGGATTCACAGCAAATACTAGCTTGGCTTATTATTGCCGGGACAATGGCTTACTTCTTCATATTCACCGCGCAATGCATGCAGTTATTGATAGACAGAAGAATCATGGTATGCATTTTCGTGTACTAGCTAAAGCATTACGTATGTCTGGTGGAGATCATGTTCACGCAGGTACAGTAGTGGGAAAACTAGAGGGTGAACGTGAGATGACTTTGGGTTTTGTTGATTTATTACGCGATGATTATATTGAAAAAGACCGAAGCCGCGGTATTTTTTTCACTCAAGATTGGGTCTCTATGCCGGGTGTTTTGCCAGTGGCTTCAGGGGGTATTCATGTTTGGCATATGCCTGCCCTAACCGAGATCTTTGGAGATGATTCTGTACTACAGTTTGGN----------------------------------------------------------------------------------------------------------------------------------------------------------------------------------------------------------------------------------------------------------------------------
	'CYMO_Amphibolis_griffithii'         ---------------------------------------gttggattcaa--agctggtgttaaagattacaaattgacttattatactcctgaatatgaaaccaaagatactgatatcttggcagcattccgagtaactcctcaacctggggttccacctgaagaagcaggggccgcagtagctgccgaatcttctactggtacatggacaactgtgtggactgatggacttactagtttggatcgttacaaaggacgatgctaccacatcgagcctgttgttggggaagaagatcaatatattgcttatgtagcctatcctttagacctttttgaagaaggttccgttaccaacatgtttacttccattgtaggtaatgtatttgggttcaaagctctacgagctctacgtctggaagatctgcgaattcctcctgcttattccaaaactttccaaggtccaccccacggaatacaggttgagagagataaattgaacaagtatggtcgtcccctattgggatgtactattaaaccaaaattgggattatctgcgaaaaactacggtagagcggtttatgaatgtctgcgcggtggacttgattttaccaaagatgatgagaacgtgaactcacaaccatttatgcgttggagagatcgtttcttattttgtgccgaatctatttataaatcgcaagccgaaacaggtgaaatcaaaggacattacttgaatgctactgcgggtacgtgtgaagaaatgataaaaagggctgtatttgcaagggaattgggagtccctatcgtaatgcatgactacataacagggggattcacagcaaatactagcttggcttattattgccgggacaatggcttacttcttcatattcaccgcgcaatgcatgcagttattgatagacagaagaatcatggtatgcattttcgtgtactagctaaagcattacgtatgtctggtggagatcatgttcacgcaggtacagtagtgggaaaactagagggtgaacgtgagatgactttgggttttgttgatttattacgcgatgattatattgaaaaagaccgaagccgcggtatttttttcactcaagattgggtctctatgccgggtgttttgccagtggcttcagggggtattcatgtttggcatatgcctgccctaaccgagatctttggagatgattctgtactacagttt-------------------------------------------------------------------------------------------------------------------------------------------------------------------------------------------------------------------------------------------------------------------------------
	'CYMO_Cymodocea_nodosa'              --------------------------------------------------------------------------------------------------------------------------------------------------------------------GAAGCAGGGGCCGCAGTAGCTGCCGAATCTTCTACTGGTACATGGACAACTGTGTGGACTGATGGACTTACTAGTTTGGATCGTTACAAAGGACGATGCTACCACATCGAGCCTGTTGCTGGGGAAGAAGATCAATTTATTGCTTATGTAGCCTATCCTTTAGACCTTTTTGAAGAAGGTTCCGTTACCAACGTGTTTACTTCCATTGTAGGTAATGTATTTGGGTTCAAAGCTCTACGAGCTCTACGTTTGGAAGATCTGCGAATTCCTCCTGCTTATTCCAAAACTTTCCAAGGTCCGCCCCACGGAATACAGGTTGAGAGAGATAAATTGAACAAGTATGGTCGTCCCCTATTGGGATGTACTATTAAACCAAAATTGGGATTATCCGCGAAAAACTATGGTAGAGCGGTTTATGAATGTCTGCGTGGTGGACTTGATTTTACCAAAGATGATGAGAACGTGAACTCACAACCATTTATGCGTTGGAGAGATCGTTTCTTATTTTGTGCCGAAGCTATTTATAAATCGCAAGCCGAAACAGGTGAAATCAAAGGACATTACTTGAATGCTACTGCGGGTACGTGCGAAGAAATGATAAAAAGGGCCGTATTTGCAAGGGAATTGGGAGTCCCTATCGTAATGCATGACTACTTAACAGGGGGATTCACTGCAAATACTAGCTTGGCTCATTATTGCCGGGACAATGGCTTACTTCTTCATATTCACCGCGCAATGCATGCAGTTATTGATAGACAGAAGAATCATGGTATGCATTTTCGTGTACTAGCTAAAGCATTACGTATGTCTGGTGGAGATCATATTCACGCGGGTACAGTAGTGGGTAAACTAGAGGGTGAACGTGAGATGACTTTGGGTTTTGTTGATTTATTACGCGATGATTATATTGAAAAAGACCGAAGCCGCGGTATTTTTTTCACTCAAGATTGGGTCTCTATGCCGGGTGTTTTGCCAGTGGCTTCAGGGGGTATTCATGTTTGGCATATGCCTGCTCTGACCGAGATCTTTGGAGATGATTCTGTACTACAGTTNNGT----------------------------------------------------------------------------------------------------------------------------------------------------------------------------------------------------------------------------------------------------------------------------
	'CYMO_Cymodocea_rotundata'           A---------TGTCACCACAAACAGAGACTAAAACGGGTGTTGGATTCAA--AGCTGGTGTTAAAGATTACAAATTGACTTATTATACTCCTGAATATGAAACCAAAGATACTGATATCTTGGCAGCATTCCGAGTAACTCCTCAACCTGGGGTTCCGCCTGAAGAAGCAGGGGCCGCAGTAGCTGCCGAATCTTCTACTGGTACATGGACAACTGTGTGGACTGATGGACTTACTAGTTTGGATCGTTACAAAGGACGATGCTACCACATCGAGCCTGTTGTTGGGGAAGAAGATCAATTTATTGCTTATGTAGCCTATCCTTTAGACCTTTTTGAAGAAGGTTCCGTTACCAACGTGTTTACTTCCATTGTAGGTAATGTATTTGGGTTCAAAGCTCTACGAGCTCTACGTTTGGAAGATCTGCGAATTCCTCCTGCTTATTCCAAAACTTTCCAAGGTCCGCCCCACGGAATACAGGTTGAGAGAGATAAATTGAACAAGTATGGTCGTCCCCTATTGGGATGTACTATTAAACCAAAATTGGGATTATCCGCGAAAAACTATGGTAGAGCGGTTTATGAATGTCTGCGTGGTGGACTTGATTTTACCAAAGATGATGAGAACGTGAACTCACAACCATTTATGCGTTGGAGAGATCGTTTCTTATTTTGTGCCGAAGCTATTTATAAATCGCAAGCCGAAACAGGTGAAATCAAAGGACATTACTTGAATGCTACTGCGGGTACGTGCGAAGAAATGATAAAAAGGGCCGTATTTGCAAGGGAATTGGGAGTCCCTATCGTAATGCATGACTACTTAACAGGGGGATTCACTGCAAATACTAGCTTGGCTCATTATTGCCGGGACAATGGCTTACTTCTTCATATTCACCGCGCAATGCATGCAGTTATTGATAGACAGAAGAATCATGGTATGCATTTTCGTGTACTAGCTAAAGCATTACGTATGTCTGGTGGAGATCATATTCACGCGGGTACAGTAGTGGGTAAACTAGAGGGTGAACGTGAGATGACTTTGGGTTTTGTTGATTTATTACGCGATGATTATATTGAAAAAGACCGAAGCCGCGGTATTTTTTTCACTCAAGATTGGGTCTCTATGCCGGGTGTTTTGCCAGTGGCTTCAGGGGGTATTCATGTTTGGCATATGCCTGCTCTGACCGAGATCTTTGGAGATGATTCTGTACTACAGTTTGGTGGAGGAACTTTGGGACACCCTTGGGGAAATGCACCTGGTGCAGTAGCTAATCGTGTGGCTTTGGAAGCGTGTGTACAAGCTCGTAATGAAGGGCGTGATCTGGCTACTGAGGGTAATGAAATTATCCGTGAAGCTAGCAAATGGAGCCAAGAACTTGCCGCTGCTTGTGAGGTGTGGAAAGAGATCAAAT------------------------------------------------------------------------------
	'CYMO_Cymodocea_serrulata'           ------------------------------------GGTGTTGGATTCAA--AGCTGGTGTTAAAGATTACAAATTGACTTATTATACTCCTGAATATGAAACCAAAGATACTGATATCTTGGCAGCATTCCGAGTAACTCCTCAACCTGGGGTTCCACCTGAAGAAGCAGGGGCCGCAGTAGCTGCCGAATCTTCTACTGGTACATGGACAACTGTGTGGACTGATGGACTTACTAGTTTGGATCGTTACAAAGGACGATGCTACCACATCGAGCCTGTTGTTGGGGAAGAAGATCAATTTATTGCTTATGTAGCCTATCCTTTAGACCTTTTTGAAGAAGGTTCCGTTACCAACATGTTTACTTCCATTGTAGGTAATGTATTTGGGTTCAAAGCTCTACGAGCTCTACGTCTGGAAGATCTGCGAATTCCTCCTGCTTATTCCAAAACTTTCCAAGGTCCGCCCCACGGAATACAGGTTGAGAGAGATAAATTGAACAAGTATGGTCGTCCCCTATTGGGATGTACTATTAAACCAAAATTGGGATTATCCGCGAAAAACTACGGTAGAGCGGTTTATGAATGTCTGCGTGGTGGACTTGATTTTACCAAAGATGATGAGAACGTGAACTCACAACCATTTATGCGTTGGAGAGATCGTTTCTTATTTTGTGCCGAAGCTATTTATAAATCGCAAGCCGAAACAGGTGAAATCAAAGGACATTACTTGAATGCTACTGCGGGTACGTGTGAAGAAATGATAAAAAGGGCCGTATTTGCAAGGGAATTGGGAGTCCCTATCGTAATGCATGACTACTTAACAGGGGGATTCACTGCAAATACTAGCTTGGCTTATTATTGCCGGGACAATGGCTTACTTCTTCATATTCACCGTGCAATGCATGCAGTTATTGATAGACAGAAGAATCATGGTATGCATTTTCGTGTACTAGCTAAAGCGTTACGTATGTCCGGTGGAGATCATATTCACGGAGGTACAGTAGTGGGTAAACTAGAGGGTGAACGTGAGATGACTTTGGGTTTTGTTGATTTATTACGCGATGATTATATTGAAAAAGACCGAAGCCGCGGTATTTTTTTCACTCAAGATTGGGTCTCTATGCCGGGTGTTTTGCCAGTGGCTTCAGGGGGTATTCATGTTTGGCATATGCCTGCCCTGACCGAGATCTTTGGAGATGATTCTGTACTACAGTTTGGT----------------------------------------------------------------------------------------------------------------------------------------------------------------------------------------------------------------------------------------------------------------------------
	'CYMO_Halodule_pinifolia'            ------------------------------------GGTGTTGGATTCAA--AGCTGGTGTTAAAGATTACAAATTGACTTATTATACTCCTGAATATGAAACCAAAGATACTGATATCTTGGCAGCATTCCGAGTAACTCCTCAACCTGGAGTTCCACCTGAAGAAGCAGGGGCCGCAGTAGCTGCCGAATCTTCTACTGGTACATGGACAACTGTATGGACTGATGGACTTACTAGCTTGGATCGTTACAAAGGACGATGCTACCACATCGAGCCCGTTGCTGGGGAAGAAGAACAATATATTGCTTATGTAGCCTATCCTTTAGACCTTTTTGAAGAAGGTTCCGTTACCAACATGTTTACTTCCATTGTGGGTAACGTATTTGGGTTCAAAGCTCTACGAGCTCTACGTTTGGAGGATCTGCGAATTCCTCCTGCTTATTCCAAAACTTTCCAAGGTCCGCCTCACGGAATCCAGGTTGAGAGAGATAAATTGAACAAGTATGGTCGTCCCCTATTGGGATGTACTATTAAACCAAAATTGGGATTATCCGCGAAAAACTACGGTAGAGCGGTTTATGAATGTCTGCGTGGTGGACTTGATTTTACCAAAGATGATGAGAACGTGAACTCACAACCATTTATGCGTTGGAGAGATCGTTTCTTATTTTGTGCCGAAGCTATTTATAAAGCACAAGCCGAAACCGGTGAAATCAAAGGACATTACTTGAATGCTACTGCAGCTACGTGTGAAGAAATGATAAAAAGGGCCGTATTTGCAAGGGAATTGGGAGTTCCTATTGTAATGCATGATTACTTAACAGGAGGATTCACTGCAAATACTAGCTTGGCTCATTATTGCCGGGACAATGGCTTACTTCTTCATATTCACCGCGCAATGCATGCAGTTATTGATAGACAGAAGAATCATGGTATGCATTTTCGTGTACTAGCTAAAGCATTACGTATGTCTGGTGGAGATCATATTCACGCTGGTACAGTAGTAGGTAAACTAGAAGGTGAACGTGAGATGACTTTAGGTTTTGTTGATTTATTACGCGATGATTATATTGCAAAAGACCGAAGCCGGGGTATTTTTTTCACTCAAGATTGGGTCTCTATGCCGGGTGTTTTACCCGTGGCTTCAGGGGGTATTCATGTTTGGCATATGCCTGCCCTGACCGAGATCTTTGGAGATGATTCTGTACTACAGTTTGGT----------------------------------------------------------------------------------------------------------------------------------------------------------------------------------------------------------------------------------------------------------------------------
	'CYMO_Halodule_uninervis'            ------------------------------------GGTGTTGGATTCAA--AGCTGGTGTTAAAGATTACAAATTGACTTATTATACTCCTGAATATGAAACCAACGATACCGATATCTTGGCAGCATTCCGAGTAACTCCTCAACCTGGAGTTCCACCTGAAGAAGCAGGGGCCGCAGTAGCTGCCGAATCTTCTACTGGTACATGGACAACTGTGTGGACTGATGGACGTACTAGTTTGGATCGTTACAAAGGACGATGCTACCACATCGAGCCTGTTGCTGGGGAAGAAGAACAATTTATTGCTTATGTAGCCTATCCTTTAGACCTTTTTGAAGAAGGTTCCGTTACCAACATGTTTACTTCCATTGTGGGTAACGTATTTGGGTTCAAAGCTCTACGAGCTCTACGTTTGGAGGATCTGCGAATTCCTCCTGCTTATTCCAAAACTTTCCAAGGTCCGCCTCACGGAATCCAGGTTGAGAGAGATAAATTGAACAAGTATGGTCGTCCCCTATTGGGATGTACTATTAAACCCAAATTGGGATTATCCGCGAAAAACTACGGTAGAGCGGTTTATGAATGTCTGCGTGGTGGACTTGATTTTACCAAAGATGATGAGAACGTGAACTCACAACCATTTATGCGTTGGAGAGATCGTTTCTTATTTTGTGCCGAAGCTATTTATCAAGCACAAGCCGAAACAGGTGAGATCAAAGGACATTACTTGAATGCTACTGCGGCTACGTGTGAAGAAATGATAAAAAGGGCCGTATTTGCAAGGGAATTGGGAGTTCCTATTGTAATGCATGATTACTTAACAGGGGGATTCACTGCAAATACTATCTTGTCTCATTATTGCCGGGACAATGGCTTACTTCTTCATATTCACCGCGCAATGCATGCAGTTATTGATAGACAGAAGAATCATGGTATGCATTTTCGTGTACTAGCTAAAGCATTACGTATGTCTGGTGGAGATCATATTCACGCTGGTACAGTAGTAGGTAAACTAGAAGGTGAACGTGAGATGACTTTAGGTTTTGTTGATTTATTACGCGATGATTATATTGCAAAAGACCGAAGCCGGGGTATTTTTTTCACTCAAGATTGGGTCTCTATGCCGGGTGTTTTACCCGTGGCTTCAGGGGGTATTCATGTTTGGCATATGCCTGCCCTGACCGAGATCTTTGGAGATGATTCTGTACTACAGTTTGGC----------------------------------------------------------------------------------------------------------------------------------------------------------------------------------------------------------------------------------------------------------------------------
	'CYMO_Halodule_wrightii'             ------------------------------------GGTGTTGGATTCAA--AGCTGGTGTTAAAGATTACAAATTGACTTATTATACTCCTGAGTATGAAACCAAGGATACCGATATCTTGGCAGCATTCCGAGTAACTGCTCAACCTGGAGTTCCACCTGAAGAAGCAGGGGCCGCAGTAGCTGCCGAATCTTCTACTGGTACATGGACAACAGTATGGACTGATGGACGTACTAGCTTGGATCGTTACAAAGGACGATGCAACCACATCGAGCCCGTTGCTGGGGAAGAAGAACAATTTATTGCTTATGTAGCCTATCCTTTAGACCTTTTTGAAGAAGGTTCCGTTACCAACATGTTTACTTCCATTGTGGGTAACGTATTTGGGTTCAAAGCTCTACGAGCTCTACGTTTGGAGGATCTGCGAATTCCTCCTGCTTATTCCAAAACTTTCCAAGGTCCGCCTCACGGAATCCAGGTTGAGAGAGATAAATTGAACAAGTATGGTCGTCCCCTATTGGGATGTACTATTAAACCCAAATTGGGATTATCCGCGAAAAACTACGGTAGAGCGGTTTATGAATGTCTGCGTGGTGGACTTGATTTTACCAAAGATGATGAGAACGTGAACTCACAACCATTTATGCGTTGGAGAGATCGTTTCTTATTTTGTGCCGAAGCTATTTATCAAGCACAAGCCGAAACTGGTGAGATCAAAGGACATTACTTGAATGCTACTGCAGCTACGTGTGAAGAAATGATAAAAAGGGCCGTATTTGCAAGGGAATTGGGAGTTCCTATTGTAATGCATGATTACTTAACAGGGGGATTCACTGCAAATACTACCTTGGCTCATTATTGCCGGGACAATGGCTTACTTCTTCATATTCACCGCGCAATGCATGCAGTTATTGATAGACAGAAGAATCATGGTATGCATTTTCGTGTACTAGCTAAAGCATTACGTATGTCTGGTGGAGATCATATTCACGCTGGTACAGTAGTAGGTAAACTAGAAGGTGAACGTGAGATGACTTTAGGTTTTGTTGATTTATTACGCGATGATTATATTGAAAAAGACCGAAGCCGGGGTATTTTTTTCACTCAAGATTGGGTCTCTATGCCGGGTGTTTTACCCGTGGCTTCAGGGGGTATTCATGTTTGGCATATGCCTGCCCTGACCGAGATCTTTGGAGATGATTCTGTACTACAGTTTGGC----------------------------------------------------------------------------------------------------------------------------------------------------------------------------------------------------------------------------------------------------------------------------
	'CYMO_Syringodium_filiforme'         -----------------------------------CGGTGTTGGATTCAA--AGCCGGTGTTAAAGATTACAAATTGACTTATTATACTCCTGAATATGAAACCAAAGATACTGATATCTTGGCAGCATTCCGAGTAACTCCTCAACCTGGAGTTCCACCTGAAGAAGCAGGGCCTGCAGTAGCTGCCGAATCTTCTACTGGTACATGGACAACTGTGTGGACTGATGGACTTACTAGTTTGGATCGTTACAAAGGACGATGCTACCACATCGAGCCTGTTGTTGGGGAAGAAGAGCAATTTATTGCTTATGTAGCCTATCCTTTAGACCTTTTTGAAGAAGGTTCCGTTACCAACATGTTTACTTCCATTGTGGGTAATGTATTTGGGTTCAAAGCTCTACGAGCTCTACGTCTGGAAGATCTGCGAATTCCTCCTGCTTATTCCAAAACTTTCCAAGGTCCGCCTCACGGAATACAGGTTGAGAGAGATAAATTGAACAAGTATGGTCGTCCCCTATTGGGATGTACTATTAAACCAAAATTGGGATTATCCGCGAAAAACTACGGTAGAGCGGTTTATGAATGTCTGCGTGGTGGACTTGATTTTACCAAAGATGATGAGAACGTGAACTCACAACCATTTATGCGTTGGAGAGATCGTTTCTTATTTTGTGCCGAAGCTATTTATAAATCGCAAGCCGAAACAGGTGAAATCAAAGGACATTACTTGAATGCTACTGCGGGTACGTGTGAAGAAATGATAAAAAGAGCCGTATTTGCAAGGGAATTGGGAGTCCCCATCGTAATGCATGACTACTTAACAGGGGGATTCACTGCAAATACTAGCTTGGCTTATTATTGCCGGGACAATGGCTTACTTCTTCATATTCACCGCGCAATGCATGCAGTTATTGATAGACAGAAGAATCATGGTATGCATTTTCGTGTACTAGCTAAAGCGTTACGTATGTCTGGTGGAGATCATATTCACGGGGGTACAGTAGTGGGTAAACTAGAGGGTGAACGTGAGATGACTTTGGGTTTTGTTGATTTATTACGCGATGATTATATTGAAAAAGACCGAAGCCGCGGTATTTTTTTCACTCAAGATTGGGTCTCTATGCCGGGTGTTTTGCCAGTGGCTTCAGGGGGTATTCATGTTTGGCATATGCCTGCCCTGACCGAGATCTTTGGAGATGATTCTGTACTACAGTTTGGC----------------------------------------------------------------------------------------------------------------------------------------------------------------------------------------------------------------------------------------------------------------------------
	'CYMO_Syringodium_isoetifolium'      ------------------------------------GGTGTTGGATTCAA--AGCTGGTGTTAAAGATTACAAATTGACTTATTATACTCCTGAATATGAAACCAAAGATACTGATATCTTGGCAGCATTCCGAGTAACTCCTCAACCTGGAGTTCCACCTGAAGAAGCAGGGGCCGCAGTAGCTGCCGAATCTTCTACTGGTACATGGACAACTGTGTGGACTGATGGACTTACTAGTTTGGATCGTTACAAAGGACGATGCTACCACATCGAGCCTGTTGTTGGGGAAGAAGAGCAATTTATTGCTTATGTAGCCTATCCTTTAGACCTTTTTGAAGAAGGTTCCGTTACCAACATGTTTACTTCCATTGTGGGTAATGTATTTGGGTTCAAAGCTCTACGAGCTCTACGTCTGGAAGATCTGCGAATTCCTCCTGCTTATTCCAAAACTTTCCAAGGTCCGCCTCACGGAATACAGGTTGAGAGAGATAAATTGAACAAGTATGGTCGTCCCCTATTGGGATGTACTATTAAACCAAAATTGGGATTATCCGCGAAAAACTACGGTAGAGCGGTTTATGAATGTCTGCGTGGTGGACTTGATTTTACCAAAGATGATGAGAACGTGAACTCACAACCATTTATGCGTTGGAGAGATCGTTTCTTATTTTGTGCCGAAGCTATTTATAAATCGCAAGCCGAAACAGGTGAAATCAAAGGACATTACTTGAATGCTACTGCGGCTACGTGTGAAGAAATGATAAAAAGAGCCGTATTTGCAAGGGAATTGGGAGTCCCTATCGTAATGCATGACTACTTAACAGGGGGATTCACTGCAAATACTAGCTTGTCTTATTATTGCCGGGACAATGGCTTACTTCTTCATATTCACCGCGCAATGCATGCAGTTATTGATAGACAGAAGAATCATGGTATGCATTTTCGTGTACTAGCTAAAGCGTTACGTATGTCTGGTGGAGATCATATTCACGGGGGTACAGTAGTGGGTAAACTAGAGGGTGAACGTGAGATGACTTTGGGTTTTGTTGATTTATTACGCGATGATTATATTGAAAAAGACCGAAGCCGCGGTATTTTTTTCACTCAAGATTGGGTCTCTATGCCGGGTGTTTTGCCAGTGGCTTCAGGGGGTATTCATGTTTGGCATATGCCTGCCCTGACCGAGATCTTTGGAGATGATTCTGTACTACAGTTTGGT----------------------------------------------------------------------------------------------------------------------------------------------------------------------------------------------------------------------------------------------------------------------------
	'CYMO_Thalassodendron_ciliatum'      ------------------------------aaaacgggtgttggattcaa--agctggtgttaaagattacaaattgacttattatactcctgaatatgaaaccaaagatactgatatcttggcagcattccgagtaactcctcaacctggggttccacctgaagaagcaggggccgcagtagctgccgaatcttctactggtacatggacaactgtgtggactgatggacttactagtttggatcgttacaaaggacgatgctaccacatcgagcctgttgttggggaagaagatcaatatattgcttatgtagcctatcctttagacctttttgaagaaggttccgttaccaacatgtttacttccattgtaggtaatgtatttgggttcaaagctctacgagctctacgtctggaagatctgcgagttcctcctgcttattccaaaactttccaaggtccgccccacggaatacaggttgagagagataaattgaacaagtatggtcgtcccctattgggatgtactattaaaccaaaattgggattatccgcgaaaaactacggtagagcggtttatgaatgtctgcgtggtggacttgattttaccaaagatgatgagaacgtgaactcacaaccatttatgcgttggagagatcgtttcttattttgtgccgaatctatttataaatcgcaagccgaaacaggtgaaatcaaaggacattacttgaatgctactgcggctacgtgtgaagaaatgataaaaagggccgtatttgcaagggaattgggagtccctatcgtaatgcatgactacttaacagggggattcactgcaaatactagcttggctcattattgccgggacaatggcttacttcttcatattcaccgcgcaatgcatgcagttattgatagacagaagaatcatggtatgcattttcgtgtactagctaaagcattacgtatgtctggtggagatcatattcacgcgggtacagtagtaggtaaactagagggtgaacgtgagatgactttgggttttgttgatttattacgcgatgattatattgaaaaagaccgaagccgcggtatttttttcactcaagattgggtctctatgccgggcgttttgccagtggcttcagggggtattcatgtttggcatatgcctgccctgaccgagatctttggagatgattctgtactacagtttggtgg--------------------------------------------------------------------------------------------------------------------------------------------------------------------------------------------------------------------------------------------------------------------------
	'CYMO_Thalassodendron_pachyrhizum'   ------------------------------------GGTGTTGGATTCAA--AGCTGGTGTTAAAGATTACAAATTGACTTATTATACTCCTGAATATGAAACCAAAGATACTGATATCTTGGCAGCATTCCGAGTAACTCCTCAACCTGGGGTTCCACCTGAAGAAGCAGGGGCCGCAGTAGCTGCCGAATCTTCTACTGGTACATGGACAACTGTGTGGACTGATGGACTTACTAGTTTGGATCGTTACAAAGGACGATGCTACCACATCGAGCCTGTTGTTGGGGAAGAAGATCAATTTATTGCTTATGTAGCCTATCCTTTAGACCTTTTTGAAGAAGGTTCCGTTACCAACATGTTTACTTCCATTGTAGGTAATGTATTTGGGTTCAAAGCTCTACGAGCTCTACGTCTGGAAGATCTGCGAGTTCCTCCTGCTTATTCCAAAACTTTCCAAGGTCCGCCCCACGGAATACAGGTTGAGAGAGATAAATTGAACAAGTATGGTCGTCCCCTATTGGGATGTACTATTAAACCAAAATTGGGATTATCCGCGAAAAACTACGGTAGAGCGGTTTATGAATGTCTGCGTGGTGGACTTGATTTTACCAAAGATGATGAGAACGTGAACTCACAACCATTTATGCGTTGGAGAGATCGTTTCTTATTTTGTGCCGAATCTATTTATAAATCGCAAGCCGAAACAGGTGAAATCAAAGGACATTACTTGAATGCTACTGCGGGTACGTGTGAAGAAATGATAAAAAGGGCCGTATTTGCAAGGGAATTGGGAGTCCCTATCGTAATGCATGACTACTTAACAGGGGGATTCACTGCAAATACTAGCTTGGCTCATTATTGCCGGGACAATGGCTTACTTCTTCATATTCACCGCGCAATGCATGCAGTTATTGATAGACAGAAGAATCATGGTATGCATTTTCGTGTACTAGCTAAAGCATTACGTATGTCTGGTGGAGATCATATTCACGCGGGTACAGTAGTAGGTAAACTAGAGGGTGAACGTGAGATGACTTTGGGTTTTGTTGATTTATTACGCGATGATTATATTGAAAAAGACCGAAGCCGCGGTATTTTTTTCACTCAAGATTGGGTCTCTATGCCGGGTGTTTTTCCAGTGGCTTCAGGGGGTATTCATGTTTGGCATATGCCTGCCCTGACCGAGATCTTTGGAGATGATTCTGTACTACAGTTTGGT----------------------------------------------------------------------------------------------------------------------------------------------------------------------------------------------------------------------------------------------------------------------------
	'HYDR_Apalanthe_granatensis'         ------------------------------------GGTGTTGGATTCAA--AGCTGGTGTTAAAGATTACAAATTGACTTATTATACTCCTGAATATGAAACCAAAGATACTGATATCTTGGCAGCATTCCGAGTAACTCCACAACCTGGAGTTCCACCTGAAGAAGCAGGGGCCGCAGTAGCTGCCGAATCTTCTACTGGTACATGGACAACTGTGTGGACTGATGGACTTACTAGCCTTGATCGTTACAAAGGACGATGCTACCACATCGAGCCAGTTGCTGGGGAGGAAGATCAATATATTGCTTATGTAGCTTATCCTTTAGACCTTTTTGAAGAAGGTTCTGTTACCAACATGTTTACTTCCATTGTGGGTAATGTATTTGGATTCAAAGCTCTACGAGCTCTACGCTTGGAGGATCTGAGAATTCCTCCTGCTTATTCCAAAACTTTCCAAGGTCCACCTCATGGAATCCAAGTTGAAAGAGATAAATTGAACAAATATGGTCGTCCTCTATTGGGATGTACTATTAAACCAAAATTGGGATTATCTGCGAAAAACTACGGTAGAGCCGTTTATGAATGTCTACGTGGTGGACTTGATTTTACCAAAGATGATGAAAACGTAAACTCACAACCATTTATGCGTTGGAGAGACCGTTTCCTATTTTGTGCCGAAGCTATTTATAAAGCGCAATCCGAAACAGGTGAAATCAAAGGACACTACTTGAATGCTACTGCAGCTACGTGTGAAGAAATGATCAAAAGGGCGGTATTTGCCAGAGAATTGGGAGTCCCTATCGTAATGCACGACTACTTAACAGGGGGATTCACTGCAAATACTAGCTTGGCTCATTATTGCCGAGACAACGGCTTACTTCTTCACATTCACCGTGCAATGCATGCAGTTATTGATAGACAGAAGAATCATGGTATACATTTTCGTGTACTAGCTAAAGCGTTACGTATGTCTGGTGGAGATCACATTCACTCCGGTACAGTAGTAGGTAAACTGGAAGGTGAACGTGAGATGACTTTAGGTTTTGTTGATTTACTACGCGACGATTATATTGAAAAAGATAGAAGCCGCGGTATTTTCTTCACTCAAGATTGGGTCTCTATGCCAGGTGTTCTGCCGGTGGCTTCAGGAGGTATTCATGTTTGGCATATGCCTGCCTTGACCGAGATCTTTGGAGATGATTCCGTACTACAGTTCGGT----------------------------------------------------------------------------------------------------------------------------------------------------------------------------------------------------------------------------------------------------------------------------
	'HYDR_Blyxa_aubertii'                A---------TGTCACCACAAACAGAGACTAAAGCAGGCGTTGGATTCAA--AGCTGGTGTTAAAGATTACAAATTGACTTATTATACTCCTGAATATGAAACCAAAGATACTGATATCTTGGCAGCATTCCGAATGACTCCGCAACCTGGAGTTCCTGCTGAAGAAGCAGGGGCCGCAGTAGCTGCCGAATCTTCTACTGGTACATGGACAACTGTGTGGACTGATGGACTTACTAGCCTTGATCGTTACAAAGGACGATGCTACCACATCGAGCCTGTTGCTGGGGAGGAAGATCAATATATTGCTTATGTAGCTTATCCTTTAGACCTTTTTGAAGAAGGTTCTGTTACCAACATGTTTACTTCCATTGTGGGTAATGTATTTGGATTCAAAGCTCTACGAGCTCTACGCTTGGAGGATCTGCGAATTCCTCCTGCTTATTCCAAAACTTTCCAAGGTCCACCTCATGGAATCCAAGTTGAAAGAGATAAATTGAACAAATATGGGCGTCCTCTATTGGGATGTACTATTAAACCAAAATTGGGATTATCCGCGAAAAACTACGGTAGAGCCGTTTATGAATGTCTACGTGGTGGACTTGATTTTACCAAAGATGATGAAAACGTAAACTCACAGCCATTTATGCGTTGGAGAGACCGTTTCCTATTTTGTGCCGAAGCTATTTATAAAGCGCAAGCCGAAACAGGTGAAATCAAAGGACATTACTTGAATGCTACTGCGGGTACATGTGAAGAAATGATCAAAAGAGCTGTATTTGCCAGAGAATTGGGAGTCCCTATCGTAATGCATGACTACTTAACAGGGGGATTCACCGCAAATACTAGCTTGTCTTATTATTGCCGAGACAACGGCTTACTCCTTCACATTCACCGTGCAATGCATGCAGTTATTGATAGACAGAAGAATCATGGTATGCATTTTCGTGTACTAGCTAAAGCGTTACGTATGTCTGGTGGGGATCACATTCACTCTGGTACAGTAGTAGGTAAACTGGAAGGTGAACGTGAGATGACTTTAGGTTTTGTTGATTTACTACGGGACGATTATATTGAAAAAGATCGAAGCCGCGGTATTTTCTTCACTCAAGATTGGGTTTCTATGCCAGGTGTTCTGCCGGTGGCTTCAGGAGGTATTCATGTTTGGCATATGCCTGCCTTGACCGAGATTTTTGGGGATGATTCTGTACTACAGTTTGGCGGAGGAACTTTGGGACACCCTTGGGGAAATGCACCTGGTGCAGTAGCTAATAGGGTGGCTTTAGAAGCGTGTGTACAAGCTCGTAATGAAGGGCGTGATCTAGCTAGCGAAGGTAATGAAATTATCCGTGAAGCTTGCAAATGGAGCCCTGAACTTGCCGCTGCTTGTGAAGTGTGGAAAGAAATCAAATT-----------------------------------------------------------------------------
	'HYDR_Blyxa_echinosperma'            ---------------------------------------GTTGGATTCAA--AGCTGGTGTTAAAGATTACAAATTGACTTATTATACTCCTGAATATGAAACCAAAGATACTGATATCTTGGCAGCATTCCGAATGACTCCGCAACCTGGAGTTCCTGCTGAAGAAGCAGGGGCCGCAGTAGCTGCCGAATCTTCTACTGGTACATGGACAACTGTGTGGACTGATGGACTTACTAGCCTTGATCGTTACAAAGGACGATGCTACCACATCGAGCCTGTTGCTGGGGAGGAAGATCAATATATTGCTTATGTAGCTTATCCTTTAGACCTTTTTGAAGAAGGTTCTGTTACCAACATGTTTACTTCCATTGTGGGTAATGTATTTGGATTCAAAGCTCTACGAGCTCTACGCTTGGAGGATCTGCGAATTCCTCCTGCTTATTCCAAAACTTTCCAAGGTCCACCTCATGGAATCCAAGTTGAAAGAGATAAATTGAACAAATATGGGCGTCCTCTATTGGGATGTACTATTAAACCAAAATTGGGATTATCCGCGAAAAACTACGGTAGAGCCGTTTATGAATGTCTACGTGGTGGACTTGATTTTACCAAAGATGATGAAAACGTAAACTCACAGCCATTTATGCGTTGGAGAGACCGTTTCCTATTTTGTGCCGAAGCTATTTATAAAGCGCAAGCCGAAACAGGTGAAATCAAAGGACATTACTTGAATGCTACTGCGGGTACATGTGAAGAAATGATCAAAAGAGCTGTATTTGCCAGAGAATTGGGAGTCCCTATCGTAATGCATGACTACTTAACAGGGGGATTCACCGCAAATACTAGCTTGTCTTATTATTGCCGAGACAACGGCTTACTCCTTCACATTCACCGTGCAATGCATGCAGTTATTGATAGACAGAAGAATCATGGTATGCATTTTCGTGTACTAGCTAAAGCGTTACGTATGTCTGGTGGGGATCACATTCACTCTGGTACAGTAGTAGGTAAACTGGAAGGTGAACGTGAGATGACTTTAGGTTTTGTTGATTTACTACGGGACGATTATATTGAAAAAGATCGAAGCCGCGGTATTTTCTTCACTCAAGATTGGGTTTCTATGCCAGGTGTTCTGCCGGTGGCTTCAGGAGGTATTCATGTTTGGCATATGCCTGCCTTGACCGAGATTTTTGGGGATGATTCTGTACTACAGTTTGGCGGAGGAACTTTGGGACACCCTTGGGGAAATGCACCTGGTGCAGTAGCTAATAGGGTGGCTTTAGAAGCGTGTGTACAAGCTCGTAATGAAGGGCGTGATCTAGCTAGCGAAGGTAATGAAATTATCCGTGAAGCTTGCAATG------------------------------------------------------------------------------------------------------------------------------
	'HYDR_Blyxa_japonica'                ------------------------------------GGCGTTGGATTCCA--AGCTGGTGTTAAAGATTACAAATTGACTTATTATACTCCTGAATATGAAACCAAAGATACTGATATCTTGGCAGCATTCCGAGTAACTCCGCAACCTGGAGTTCCAGCTGAAGAAGCAGGGGCCGCAGTAGCTGCCGAATCTTCTACTGGTACATGGACAACTGTGTGGACTGATGGACTTACTAGCCTTGATCGTTACAAAGGACGATGCTACCACATCGAGCCTGTTGCTGGGGAGGAAGATCAATATATTGCTTATGTAGCTTATCCTTTAGACCTTTTTGAAGAAGGTTCTGTTACCAACATGTTTACTTCCATTGTGGGTAATGTATTTGGATTCAAAGCTCTACGAGCTCTACGCTTGGAGGATCTGCGAATTCCCCCTGCTTATTCCAAAACTTTCCAAGGTCCACCTCATGGAATCCAAGTTGAAAGAGATAAATTGAACAAATATGGGCGTCCTCTATTGGGATGTACTATTAAACCAAAATTGGGATTATCCGCGAAAAACTACGGTAGAGCCGTTTATGAATGTCTACGTGGTGGACTTGATTTTACCAAAGATGATGAAAACGTAAACTCACAGCCATTTATGCGTTGGAGAGACCGTTTCCTATTTTGTGCCGAAGCTATTTATAAAGCACAAGCCGAAACAGGTGAAATCAAAGGACATTACTTGAATGCTACTGCGGCTACATGTGAAGAAATGATCAAAAGAGCTGTATTTGCCAGAGAATTGGGAGTCCCTATCGTAATGCATGACTACTTAACAGGGGGATTCACCGCAAATACTAGCTTGTCTTTTTATTGCCGAGACAACGGCTTACTCCTTCACATTCACCGTGCAATGCATGCAGTTATTGATAGACAGAAGAATCATGGTATCCATTTTCGTGTACTAGCTAAAGCGTTACGTATGTCTGGTGGGGATCACATTCACTCTGGTACAGTAGTAGGTAAACTGGAAGGTGAACGTGAGATGACTTTAGGTTTTGTTGATTTACTACGGGACGATTATATTGAAAAAGATCGAAGCCGCGGTATTTTCTTCACTCAAGATTGGGTCTCTATGCCAGGTGTTCTGCCGGTGGCTTCAGGAGGTATTCATGTTTGGCATATGCCTGCCTTGACCGAGATTTTTGGGGATGATTCTGTACTACAGTTTGGC----------------------------------------------------------------------------------------------------------------------------------------------------------------------------------------------------------------------------------------------------------------------------
	'HYDR_Egeria_densa'                  ------------------------------------GGTGTTGGATTCAA--AGCTGGTGTTAAAGATTACAAATTGACTTATTATACTCCTGAATATGAAACCAAAGATACTGATATCTTGGCAGCATTCCGAGTATCTCCACAACCTGGAGTTCCACCTGAAGAAGCAGGGGCCGCAGTAGCTGCCGAATCCTCTACTGGTACATGGACAACTGTGTGGACTGATGGACTTACTAGCCTTGATCGTTACAAAGGACGATGCTACCACATCGAGCCTGTTGCTGGGGAGGAAGATCAATATATTGCTTATGTAGCTTATCCTTTAGACCTTTTTGAAGAAGGTTCTGTTACCAACATGTTTACTTCCATTGTGGGTAATGTATTTGGATTCAAAGCTCTACGAGCTCTACGCTTGGAGGATCTACGAATTCCTCCTGCTTATTCCAAAACTTTCCAAGGTCCACCTCATGGAATCCAAGTTGAAAGAGATAAATTGAACAAATATGGTCGTCCTCTATTGGGATGTACTATTAAACCAAAATTGGGATTATCTGCGAAAAACTACGGTAGAGCCGTTTATGAATGTCTACGTGGTGGACTTGATTTTACCAAAGATGATGAAAACGTAAACTCACAGCCATTTATGCGTTGGAGAGACCGTTTCCTATTTTGTGCCGAAGCAATTTATAAAGCGCAATCCGAAACAGGTGAAATCAAAGGACACTACTTGAATGCTACTGCAGCTACGTGTGAAGAAATGATGAAAAGGGCGGTATTTGCCAGAGAATTGGGAGTCCCTATCGTAATGCACGACTACTTAACAGGGGGATTCACTGCAAATACTAGCTTGTCTCATTATTGCCGAGACAACGGCTTACTTCTTCACATTCACCGTGCAATGCATGCAGTTATTGATAGACAGAAGAATCATGGTATACATTTTCGTGTACTAGCTAAAGCGTTACGTATGTCTGGTGGAGATCACATTCACTCCGGTACAGTAGTAGGTAAACTGGAAGGTGAACGTGAGATGACTTTAGGTTTTGTTGATTTACTACGCGACGATTATATTGAAAAAGATAGAAGCCGCGGTATTTTCTTCACTCAAGATTGGGTCTCTATGCCAGGTGTTCTGCCGGTGGCTTCAGGAGGTATTCATGTTTGGCATATGCCTGCCTTGACCGAGATCTTTGGGGATGATTCCGTACTACAGTTCGGC----------------------------------------------------------------------------------------------------------------------------------------------------------------------------------------------------------------------------------------------------------------------------
	'HYDR_Egeria_najas'                  ------------------------------AAAGCAGGTGTTGGATTCAA--AGCTGGTGTTAAAGATTACAAATTGACTTATTATACTCCTGAATATGAAACCAAAGATACTGATATCTTGGCAGCATTCCGAGTAACTCCACAACCTGGAGTTCCACCTGAAGAAGCAGGGGCCGCAGTAGCTGCCGAATCTTCTACTGGTACATGGACAACTGTGTGGACTGATGGACTTACTAGCCTTGATCGTTACAAAGGACGATGCTACCACATCGAGCCTGTTGCTGGGGAGGAAGATCAATATATTGCTTATGTAGCTTATCCTTTAGACCTTTTTGAAGAAGGTTCTGTTACCAACATGTTTACTTCCATTGTGGGTAATGTATTTGGATTCAAAGCTCTACGAGCTCTACGCTTGGAGGATCTGCGAATTCCTCCTGCTTATTCCAAAACTTTCCAAGGTCCACCTCATGGAATCCAAGTTGAAAGAGATAAATTGAACAAATATGGTCGTCCTCTATTGGGATGTACTATTAAACCAAAATTGGGATTATCTGCGAAAAACTACGGTAGAGCCGTTTATGAATGTCTACGTGGTGGACTTGATTTTACCAAAGATGATGAAAACGTAAACTCACAGCCATTTATGCGTTGGAGAGACCGTTTCCTATTTTGTGCCGAAGCAATTTATAAAGCGCAATCCGAAACAGGTGAAATCAAAGGACACTACTTGAATGCTACTGCAGCTACGTGTGAAGAAATGATCAAAAGGGCGGTATTTGCCAGAGAATTGGGAGTCCCTATCGTAATGCACGACTACTTAACAGGGGGATTCACTGCAAATACTAGCTTGTCTCATTATTGCCGAGACAACGGCTTACTTCTTCACATTCACCGTGCAATGCATGCTGTTATTGATAGACAGAAGAATCATGGTATGCATTTTCGTGTACTAGCTAAAGCGTTACGTATGTCTGGTGGAGATCACATTCATTCCGGTACAGTAGTAGGTAAACTGGAAGGTGAACGTGAGATGACTTTAGGTTTTGTTGATTTACTACGCGACGATTATATTGAAAAAGATAGAAGCCGCGGTATTTTCTTCACTCAAGATTGGGTCTCTATGCCAGGTGTTCTGCCGGTGGCTTCAGGAGGTATTCATGTTTGGCATATGCCTGCCTTGACCGAGATCTTTGGAGATGATTCCGTACTACAGTTCGGCGGAGG-----------------------------------------------------------------------------------------------------------------------------------------------------------------------------------------------------------------------------------------------------------------------
	'HYDR_Elodea_canadensis'             A---------TGTCACCACAAACAGAGACTAAAGCAGGTGTTGGATTCAA--AGCWGGTGTTAAAGATTACAAATTGACTTATTATACTCCTGAATATGAAACCAAAGATACTGATATCTTGGCAGCATTCCGAGTATCTCCACAACCTGGAGTTCCACCTGAAGAAGCAGGGGCCGCAGTAGCTGCCGAATCCTCTACTGGTACATGGACAACTGTGTGGACTGATGGACTTACTAGYCTTGATCGKTACAAAGGACGATGCTACCACATCGAGCCTGTTGCTGGGGAGGAAGATCAATATATTGCTTATGTAGCTTATCCTTTAGACCTTTTTGAAGAAGGTTCTGTTACCAACCTGTTTACTTCCATTGTGGGTAATGTATTTGGATTCAAAGCTCTACGAGCTCTACGCTTGGAGGATCTGCGAATTCCTCCTGCTTATTCCAAAACTTTCCAAGGTCCACCTCATGGAATCCAAGTTGAAAGAGATAAATTGAACAAATATGGTCGTCCTCTATTGGGATGTACTATTAAACCAAAATTGGGATTATCCGCGAAAAACTACGGTAGAGCCGTTTATGAATGTCTACGTGGTGGACTTGATTTTACCAAAGATGATGAAAACGTAAACTCACAGCCATTTATGCGTTGGAGAGACCGTTTCCTATTTTGTGCCGAAGCAATTTATAAATCGCAATCCGAAACAGGTGAAATCAAAGGACACTACTTGAATGCTACTGCGGGTACGTGTGAAGAAATGATGAAAAGGGCGGTATTTGCCAGAGAATTGGGAGTCCCTATCGTAATGCACGACTACTTAACAGGGGGAKTCACWGCAAATACTAGCTTGGCTCATTATTGCCGAGACAACGGCTKACTTCTTCACATTCACCGTGCWATGCATGCAGTTATTGATAGACAGAAGAATCATGGTATACATTTTCGTGTACTAGCTAAAGCGTTACGTATGTCTGGTGGAGATCACATTCACTCCGGTACAGTAGTAGGTAAACTGGAAGGCGAACGTGAGATGACTTTAGGTTTTGTTGATTTACTACGCGACGATTATATTGAAAAAGATAGAAGCCGCGGTATTTTCTTCACTCAAGATTGGGTCTCTATGCCAGGTGTTCTGCCGGTGGCTTCAGGCGGTATTCATGTTTGGCATATGCCTGCCTTGACCGAGATCTTTGGGGATGATTCCGTACTACAGTTCGGCGGAGGAACTTTGGGACACCCTTGGGGAAATGCACCTGGTGCAGTAGCTAATAGGGTGGCTTTAGAAGCGTGTGTACAAGCTCGTAATGAAGGGCGTGATTTAGCTAGTGAAGGTAATGAAATTATCCGTGAAGCTGCTAAATGGAGCCCTGAACTTGCCGCTGCTTGTGAAGTGTGGAAAGAAAKSAAATTCGA--------------------------------------------------------------------------
	'HYDR_Elodea_nuttallii'              ------------------------------------GGTGTTGGATTCAA--AGCAGGTGTTAAAGATTACAAATTGACTTATTATACTCCTGAATATGAAACCAAAGATACTGATATCTTGGCAGCATTCCGAGTATCTCCACAACCTGGAGTTCCACCTGAAGAAGCAGGGGCCGCAGTAGCTGCCGAATCCTCTACTGGTACATGGACAACTGTGTGGACTGATGGACTTACTAGTCTTGATCGTTACAAAGGACGATGCTACCACATCGAGCCTGTTGCTGGGGAGGAAGATCAATATATTGCTTATGTAGCTTATCCTTTAGACCTTTTTGAAGAAGGTTCTGTTACCAACCTGTTTACTTCCATTGTGGGTAATGTATTTGGATTCAAAGCTCTACGAGCTCTACGCTTGGAGGATCTGCGAATTCCTCCTGCTTATTCCAAAACTTTCCAAGGTCCACCTCATGGAATCCAAGTTGAAAGAGATAAATTGAACAAATATGGTCGTCCTCTATTGGGATGTACTATTAAACCAAAATTGGGATTATCCGCGAAAAACTACGGTAGAGCCGTTTATGAATGTCTACGTGGTGGACTTGATTTTACCAAAGATGATGAAAACGTAAACTCACAGCCATTTATGCGTTGGAGAGACCGTTTCCTATTTTGTGCCGAAGCAATTTATAAATCGCAATCCGAAACAGGTGAAATCAAAGGACACTACTTGAATGCTACTGCGGGTACGTGTGAAGAAATGATGAAAAGGGCGGTATTTGCCAGAGAATTGGGAGTCCCTATCGTAATGCACGACTACTTAACAGGGGGATTCACTGCAAATACTAGCTTGGCTCATTATTGCCGAGACAACGGCTTACTTCTTCACATTCACCGTGCAATGCATGCAGTTATTGATAGACAGAAGAATCATGGTATCCATTTTCGTGTACTAGCTAAAGCGTTACGTATGTCTGGTGGAGATCACATTCACTCCGGTACAGTAGTAGGTAAACTGGAAGGCGAACGTGAGATGACTTTAGGTTTTGTTGATTTACTACGCGACGATTATATTGAAAAAGATAGAAGCCGCGGTATTTTCTTCACTCAAGATTGGGTCTCTATGCCAGGTGTTCTGCCGGTGGCTTCAGGCGGTATTCATGTTTGGCATATGCCTGCCTTGACCGAGATCTTTGGGGATGATTCCGTACTACAGTTNNNN----------------------------------------------------------------------------------------------------------------------------------------------------------------------------------------------------------------------------------------------------------------------------
	'HYDR_Enhalus_acoroides'             A---------TGTCACCACAAACAGAGACTAAAGCCGGTGTTGGATTTCA--AGCTGGTGTAAAAGATTATAAATTGACTTATTATACTCCAGAATATGAAACCAAAGATACTGATATATTGGCAGCATTCCGAGTCACGCCGCAACCTGGAGTTCCCCCTGAAGAAGCAGGTGCTGCAGTAGCTGCCGAATCTTCCACTGGTACATGGACAACTGTGTGGACTGATGGACTTACTAGTCTTGACCGTTACAAAGGACGATGCTACCACATCGAACCCGTTGCTGGAGAAGAAGATCAATATATTGCTTATGTAGCTTATCCTTTAGACCTTTTTGAAGAAGGTTCTGTTACTAACATGTTTACTTCCATTGTCGGTAATGTATTTGGGTTCAAAGCTCTCCGAGCTCTACGCTTGGAGGATTTGCGAATTCCCTCTTCCTATTCCAAAACTTTCCAAGGTCCACCTCATGGAATCCAAGTGGAAAGAGATAGATTGAACAAATACGGCCGCCCTCTACTAGGATGTACTATTAAACCAAAATTGGGATTATCCGCGAAAAACTACGGTAGAGCAGTTTATGAATGTCTACGTGGTGGACTGGATTTTACTAAAGATGATGAAAACGTCAATTCCCAGCCATTTATGCGTTGGAGAGACCGTTTCCTATTTTGTACCGAAGCCATTTTTAAAGCACAAGCTGAAACAGGTGAAATCAAAGGACATTACTTGAATGCTACTGCAGGTACGTGTGAAGAAATGATGAAAAGGGCTGTATGTGCCAGAGAATTGGGAGTTCCTATCGTAATGCATGACTACTTAACGGGGGGATTCACTGCAAATACTAGCTTGGCTCGTTATTGCCGAGACAACGGATTACTTCTTCACATTCACCGCGCAATGCATGCTGTTATTGATAGGCAGAAGAATCATGGTATGCATTTCCGTGTACTAGCTAAAGCATTACGTATGTCTGGTGGGGATCACATTCACGCTGGTACGGTAGTAGGGAAACTGGAAGGTGAACGTGAGATGACTTTAGGTTTTGTTGATTTACTACGGGACGATTATATTGAAAAAGACCGAAGCCGTGGTATTTTCTTCACTCAAGATTGGGTCTCTATGCCAGGTGTGCTGCCGGTGGCTTCCGGAGGTATTCATGTTTGGCATATGCCTGCCTTGACCGAGATCTTTGGAGATGATTCTGTACTACAGTTCGGCGGAGGAACTTTGGGACACCCTTGGGGAAATGCACCTGGTGCAGTAGCTAATAGGGTGGCTTTAGAAGCGTGTATACGAGCTCGTAATGAAGGGCGTGATCTAGCTAGTGAAGGGAATGCCATTATCCGTCAAGTTTCCAAATGGAGCCCTGAACTTTCCGCTGCTTGTGAAGTGTGGAAAGAAATTAAATT-----------------------------------------------------------------------------
	'HYDR_Halophila_decipiens'           ------------------------------------GGTGTTGGATTTCA--AGCTGGTGTAAAAGATTATAAATTGACTTATTATACTCCAGAATATGAAACCAAAGATACTGATATATTGGCAGCATTCCGAGTTTCTCCGCAACCTGGAGTTCCCCCTGAAGAAGCGGGGGCTGCAGTAGCTGCCGAATCTTCCACTGGTACATGGACCACTGTGTGGACTGATGGACTTACTAGCCTTGACCGTTACAAAGGACGATGCTACCACATCGAACCTGTTGCTGGAGAAGAAGAGCAATATATTGCTTATGTAGCTTATCCTTTAGACCTTTTTGAAGAAGGTTCCGTTACTAACATGTTTACTTCCATTGTCGGGAATGTATTTGGGTTCAAAGCTCTCCGAGCTCTACGCTTGGAGGATTTGCGAATTCCTCCTGCCTATTCCAAAACTTTCCAAGGTCCACCTCATGGAATCCAAGTGGAAAGAGATAGATTGAACAAATACGGCCGCCCTCTACTAGGATGTACTATTAAACCAAAATTGGGATTATCCGCGAAAAACTACGGTAGAGCAGTTTATGAATGTCTACGTGGTGGATTGGATTTTACTAAAGATGATGAAAACGTAAATTCCCAGCCATTTATGCGTTGGAGAGACCGTTTCCTATTTTGTACCGAATCCATTTATAAAGCGCAAGCCGAAACAGGTGAAGTCAAAGGACATTACTTGAATGCTACTGCAGGTACGTGTGAAGAAATGATGAAAAGGGCTGCATGTGCCAGAGAATTTGGAGTTCCTATCGTAATGCATGACTACTTAACGGGGGGATTCACTGCAAATACTACCTTGGCTCGTTATTGCCGAGACAACGGATTACTTCTTCACATTCACCGCGCAATGCATGCTGTTATTGATAGACAGAAGAATCATGGTATGCATTTCCGTGTACTAGCTAAAGCATTACGTATGTCTGGTGGGGATCACATTCACTCTGGTACGGTAGTAGGTAAACTGGAAGGTGAACGTGAGATGACTTTAGGTTTTGTTGATTTACTACGGGATGATTATATTGAAAAAGACCGAAGCCGCGGTATTTTCTTTACTCAAGATTGGGTCTCTATGCCAGGTGTGCTGCCGGTGGCTTCCGGAGGTATTCATGTTTGGCATATGCCTGCCTTGACCGAGATATTTGGAGATGATTCTGTACTACAGTTCGGT----------------------------------------------------------------------------------------------------------------------------------------------------------------------------------------------------------------------------------------------------------------------------
	'HYDR_Halophila_engelmannii'         ------------------------------------GGTGTTGGATTTCA--AGCTGGTGTAAAAGATTATAAATTGACTTATTATACTCCAGAATATGAAACCAAAGATACTGATATATTGGCAGCATTCCGAGTTTCTCCGCAACCTGGAGTTCCCCCTGAAGAAGCGGGGGCTGCAGTAGCTGCCGAATCTTCCACTGGTACATGGACAACTGTGTGGACTGATGGACTTACTAGCCTTGACCGTTACAAAGGACGATGCTACCACATCGAACCCGTTGCTGGAGAAGAAGAGCAATATATTGCTTATGTAGCTTATCCTTTAGATCTTTTTGAAGAAGGTTCTGTTACTAACATGTTTACTTCCATTGTCGGGAATGTATTTGGTTTCAAAGCTCTCCGAGCTCTACGCTTGGAGGATTTGCGAATTCCTCCTGCCTATTCCAAAACTTTCCAAGGTCCACCTCATGGAATCCAAGTGGAAAGAGATAGATTGAACAAATACGGCCGCCCTCTACTAGGATGTACTATTAAACCAAAATTGGGATTATCCGCGAAAAACTACGGTAGAGCAGTTTATGAATGTCTACGTGGTGGACTGGATTTTACTAAAGATGATGAAAACGTCAATTCCCAGCCATTTATGCGTTGGAGAGACCGTTTCCTATTTTGTACTGAAGCCATTTATAAAGCGCAAGCCGAAACAGGTGAAATCAAAGGACATTACTTGAATGCTACTGCAGGTACGTGTGAAGAAATGATGAAAAGGGCTTTATGTGCCAAAGAATTTGGAGTTCCTATCGTAATGCATGACTACTTAACGGGGGGATTTACTGCAAATACTACCTTGTCTCGTTATTGCCGAGACAACGGATTACTTCTTCACATTCACCGCGCAATGCATGCTGTTATTGATAGACAGAAGAATCATGGTATGCATTTCCGTGTACTAGCTAAAGCATTACGTATGTCTGGTGGGGATCACATTCACTCTGGTACGGTAGTAGGTAAACTGGAAGGTGAACGTGAGATGACTTTAGGTTTTGTTGATTTACTACGGGACGATTATATTGAAAAAGACCGAAGCCGTGGTATTTTCTTTACTCAAGATTGGGTCTCTATGCCAGGTGTGCTGCCGGTGGCTTCCGGAGGTATTCATGTTTGGCATATGCCTGCCTTGACCGAGATATTTGGAGATGATTCTGTACTACAGTTCGGC----------------------------------------------------------------------------------------------------------------------------------------------------------------------------------------------------------------------------------------------------------------------------
	'HYDR_Halophila_ovalis'              ------------------------------------GGTGTTGGATTTCA--AGCTGGTGTAAAAGATTATAAATTGACTTATTATACTCCAGAATATGAAACCAAAGATACTGATATATTGGCAGCATTCCGAGTTTCTCCGCAACCTGGAGTTCCCCCTGAAGAAGCGGGGGCTGCAGTAGCTGCCGAATCTTCCACTGGTACATGGACCACTGTGTGGACTGATGGACTTACTAGCCTTGACCGTTACAAAGGACGATGCTATCACATCGAACCTGTTGCTGGAGAAGAAGAGCAATATATTGCTTATGTAGCTTATCCTTTAGATCTTTTTGAAGAAGGTTCCGTTACTAACATGTTTACTTCCATTGTCGGGAATGTATTTGGGTTCAAAGCTCTCCGAGCTCTACGCTTGGAGGATTTGCGAATTCCTCCTGCCTATTCCAAAACTTTCCAAGGTCCACCTCATGGAATCCAAGTGGAAAGAGATAGATTGAACAAATACGGCCGCCCTCTACTAGGATGTACTATTAAACCAAAATTGGGATTATCCGCGAAAAACTACGGTAGAGCAGTTTATGAATGTCTACGTGGTGGATTGGATTTTACTAAAGATGATGAAAACGTAAATTCCCAGCCATTTATGCGTTGGAGAGACCGTTTCCTATTTTGTACCGAATCCATTTATAAAGCGCAAGCCGAAACAGGTGAAGTCAAAGGACATTACTTGAATGCTACTGCAGGTACGTGTGAAGAAATGATGAAAAGGGCTGCATGTGCCAGAGAATTTGGAGTTCCTATCGTAATGCATGACTACTTAACGGGGGGATTCACTGCAAATACTACCTTGTCTCGTTATTGCCGAGACAACGGATTACTTCTTCACATTCACCGCGCAATGCATGCTGTTATTGATAGACAGAAGAATCATGGTATGCATTTCCGTGTACTAGCTAAAGCATTACGTATGTCTGGTGGGGATCACATTCACTCTGGTACGGTAGTAGGTAAACTGGAAGGTGAACGTGAGATGACTTTAGGTTTTGTTGATTTACTACGGGATGATTATATTGAAAAAGACCGAAGCCGCGGTATTTTCTTTACTCAAGATTGGGTCTCTATGCCAGGTGTGCTGCCGGTGGCTTCCGGAGGTATTCATGTTTGGCATATGCCTGCCTTGACCGAGATATTTGGAGATGATTCTGTACTACAGTTCGGC----------------------------------------------------------------------------------------------------------------------------------------------------------------------------------------------------------------------------------------------------------------------------
	'HYDR_Hydrilla_verticillata'         ------------------------------------GGGCTTGGATTCAA--AGCAGGTGTGAAAGATTATAAATTAACTTATTATACTCCGGAATATGAAACCAAAGATACTGATATCTTGGCAGCATTCCGAGTAACTCCGCAACCCGGAGTTCCACCTGAAGAAGCGGGGGCCGCAGTAGCTGCTGAATCCTCTACTGGTACATGGACAACTGTGTGGACTGATGGGCTTACTAGCCTTGATCGTTACAAAGGACGATGCTACCACATTGAGCCCGTTGCCGGAGAGGAAGATCAATACATTGCTTATGTAGCTTATCCTTTAGACCTTTTTGAAGAAGGTTCTGTTACCAACATGTTTACTTCCATTGTAGGTAATGTATTTGGGTTCAAAGCTCTACGAGCTCTACGCTTAGAGGATCTGCGAATTCCCCCTGCTTATTCCAAAACTTTTCAAGGTCCACCTCATGGAATCCAAGTTGAAAGAGATAGATTAAACAAATATGGCCGTCCTCTATTGGGATGTACTATTAAACCAAAATTGGGATTATCCGCGAAAAACTACGGTAGAGCGGTTTATGAATGTCTACGCGGTGGACTTGATTTTACCAAGGATGATGAAAACGTGAACTCACAGCCATTTATGCGGTGGAGAGACCGTTTCCTATTTTGTGCCGAAGCCATTTATAAAGCCCAAGACGAAACAGGTGAAATCAAAGGACATTACTTGAATGCTACTGCGGGTACATGTGAAGAAATGATCAAAAGAGCCGTATTTGCCAAAGAATTGGGAGTTCCTATCGTAATGCATGACTACTTAACAGGGGGATTCACTGCAAATACTAGCTTGTCTGAATATTGTCGAAACAACGGCTTACTTCTTCACATTCACCGCGCAATGCATGCAGTTATTGATAGACAGAAGAATCATGGCATGCATTTTCGTGTACTAGCGAAAGCATTACGTATGTCTGGCGGGGATCACATTCACTCTGGTACAGTAGTAGGTAAACTGGAAGGTGAACGTGAAATGACTTTAGGTTTTGTTGATTTACTACGTGACGATTATATTGAAAAAGACCGAAGTCGTGGTATTTTCTTCACTCAAGATTGGGTCTCTATGCCTGGTGTTTTGCCGGTGGCTTCCGGAGGTATTCATGTTTGGCATATGCCCGCCTTGACCGAGATCTTTGGAGATGATTCTGTACTACAGTTCGGT----------------------------------------------------------------------------------------------------------------------------------------------------------------------------------------------------------------------------------------------------------------------------
	'HYDR_Hydrocharis_dubia'             ------------------------------------GGTGTTGGATTCAA--AGCTGGTGTTAAAGATTACAAATTGACTTATTATACTCCTGAATATGAAACCCTAGATACTGATATCTTGGCAGCATTCCGAGTAACTCCGCAACCTGGAGTTCCACCTGAAGAAGCAGGGGCTGCAGTAGCTGCCGAATCCTCTACTGGTACATGGACAACCGTGTGGACTGATGGACTTACGAGCCTTGATCGTTACAAAGGACGATGCTACCACATCGAGCCTGTTGCTGGGGAGGAAGATCAATATATTGCTTATGTAGCTTATCCTTTGGACCTTTTTGAAGAAGGTTCGGTTACCAACATGTTTACTTCCATTGTGGGTAATGTATTTGGATTCAAAGCTCTACGAGCTCTACGCTTGGAGGATTTGCGAATTCCTCCTGCTTATTCCAAAACTTTCCAAGGTCCACCTCATGGAATTCAAGTTGAGAGAGATAAATTGAACAAATATGGTCGTCCTCTATTGGGATGTACTATTAAACCAAAATTGGGATTATCCGCGAAAAACTACGGTAGAGCTGTTTATGAATGTCTACGTGGTGGACTTGATTTTACCAAAGATGATGAAAACGTGAACTCCCAGCCATTTATGCGTTGGAGAGATCGTTTCCTATTTTGTGCCGAAGCAATTTATAAAGCACAAGCCGAAACTGGTGAAATCAAAGGACATTACTTGAATGCTACTGCGGGTACGTGTGAAGAAATGATCAAAAGGGCCGTATTTGCCAGAGAATTGGGAGTTCCTATCGTAATGCATGACTACTTAACAGGGGGATTCACTGCAAATACTAGCTTGGCTCATTATTGCAGAGACAATGGCTTACTTCTTCACATTCACCGTGCAATGCATGCAGTTATTGATAGACAGAAGAATCATGGTATGCATTTTCGTGTACTAGCTAAAGCCTTACGTATGTCTGGTGGAGATCACATTCACGCTGGTACAGTAGTAGGTAAACTGGAAGGTGAACGTGAGATGACTTTAGGTTTTGTTGATTTACTACGCGATGATTATATTGAAAAAGACCGAAGCCGCGGTATTTTCTTCACTCAAGATTGGGTCTCTATGCCAGGTGTTATACCGGTAGCTTCAGGAGGTATTCATGTTTGGCATATGCCTGCCTTGACCGAGATCTTTGGGGATGATTCCGTACTACAGTTCGGC----------------------------------------------------------------------------------------------------------------------------------------------------------------------------------------------------------------------------------------------------------------------------
	'HYDR_Hydrocharis_morsusranae'       ------------------------------------GGTGTTGGATTCAA--AGCTGGTGTTAAAGATTACAAATTGACTTATTATACTCCTGAATATGAAACCAAAGATACTGATATCTTGGCAGCATTCCGAGTAACTCCGCAACCTGGAGTTCCACCTGAAGAAGCAGGGGCTGCAGTAGCTGCCGAATCTTCTACTGGTACATGGACAACCGTGTGGACTGATGGACTTACGAGCCTTGATCGTTACAAAGGACGATGCTACCACATCGAGCCTGTTGCTGGGGAAGAAGATCAATATATTGCTTATGTAGCTTATCCTTTGGACCTTTTTGAAGAAGGTTCGGTTACCAACATGTTTACTTCCATTGTGGGTAATGTATTTGGATTCAAAGCTCTACGAGCTCTACGCTTGGAGGATTTGCGAATTCCTCCTGCTTATTCCAAAACTTTCCAAGGTCCACCTCATGGAATTCAAGTTGAGAGAGATAAATTGAACAAATATGGTCGTCCTCTATTGGGATGTACTATTAAACCAAAATTGGGATTATCCGCGAAAAACTACGGTAGAGCTGTTTATGAATGTCTACGTGGTGGACTTGATTTTACCAAAGATGATGAAAACGTGAACTCACAGCCATTTATGCGTTGGAGAGATCGTTTCCTATTTTGTGCCGAAGCAATTTATAAAGCGCAAGCCGAAACAGGTGAAATCAAAGGACATTACTTGAATGCTACTGCGGCTACCTGTGAAGAAATGATCAAAAGGGCCGTATTTGCCAGAGAATTGGGAGTTCCTATCGTAATGCATGACTACTTAACAGGGGGATTCACTGCAAATACTAGCTTGGCTCATTATTGCCGAGACAACGGCTTACTTCTTCACATTCACCGTGCAATGCATGCAGTTATTGATAGACAGAAGAATCATGGTATGCATTTTCGTGTACTAGCTAAAGCCTTACGTATGTCTGGTGGAGATCACATTCACGCTGGTACAGTAGTAGGTAAACTGGAAGGTGAACGTGAGATGACTTTAGGTTTTGTTGATTTACTACGCGATGATTATATTGAAAAAGACCGAAGCCGCGGTATTTTCTTCACTCAAGATTGGGTCTCTATGCCAGGTGTTATACCGGTAGCTTCAGGAGGTATTCATGTTTGGCATATGCCTGCCTTGACCGAGATCTTTGGGGATGATTCCGTACTACAGTTCGGT----------------------------------------------------------------------------------------------------------------------------------------------------------------------------------------------------------------------------------------------------------------------------
	'HYDR_Lagarosiphon_madagascariensis' ------------------------------------GGTGTTGGATTCCA--AGCTGGTGTTAAAGATTACAAATTGACTTATTATACTCCTGAATATGAAACCAAAGATACTGATATCTTGGCAGCATTCCGAGTAACTCCGCAACCTGGAGTTCCACCTGAAGAAGCAGGGGCCGCAGTAGCTGCCGAATCTTCTACTGGTACATGGACAACTGTGTGGACTGATGGACTTACTAGCCTTGATCGTTACAAAGGACGATGCTACCACATCGAGACTGTTGCTGGGGAGGAAGATCAATATATTGCTTATGTAGCCTATCCTTTAGACCTTTTTGAAGAAGGTTCTGTTACCAACATGTTTACTTCCATTGTGGGTAATGTATTTGGATTCAAAGCTCTACGAGCTCTACGCTTGGAGGATCTGCGAATTCCTCCTGCTTATTCCAAAACTTTCCAAGGTCCACCTCATGGAATCCAAGTTGAAAGAGATAAATTGAACAAATATGGTCGTCCTCTATTGGGATGTACTATTAAACCAAAATTGGGATTATCTGCGAAAAACTACGGTAGAGCGGTTTATGAATGTCTACGTGGTGGACTTGATTTTACCAAAGATGATGAAAACGTGAACTCACAGCCATTTATGCGTTGGAGAGACCGTTTCCTGTTTTGTGCCGAAGCAATTTATAAAGCACAAGCCGAAACAGGTGAAATCAAAGGACATTACTTGAATGCTACTGCAGCTACTTGTGAAGAAATGATCAAAAGGGCCGTATTTGCTAGAGAATTGGGAGTCCCTATCGTAATGCATGACTACTTAACAGGGGGATTCACTGCGAATACTAGCTTGGCTCATTATTGCCGAGACAACGGCTTACTTCTTCACATTCACCGCGCAATGCATGCAGTTATTGATAGACAGAAGAATCATGGTATTCATTTCCGTGTACTAGCTAAAGCGTTACGTATGTCTGGTGGAGATCACATTCACTCTGGTACAGTAGTAGGTAAACTGGAAGGTGAACGTGAGATGACTTTGGGTTTTGTTGATTTACTACGCGACGATTATATTGAAAAAGATCGAAGTCGCGGTATTTTCTTCACTCAAGATTGGGTCTCTATGCCAGGTGTTCTGCCAGTCGCTTCAGGAGGTATTCATGTTTGGCATATGCCTGCCTTGACCGAGATCTTTGGAGATGATTCCGTACTACAGTTCGGC----------------------------------------------------------------------------------------------------------------------------------------------------------------------------------------------------------------------------------------------------------------------------
	'HYDR_Lagarosiphon_major'            ------------------------------------GGTGTTGGATTCAA--AGCAGGTGTTAAAGATTACAAATTGACTTATTATACTCCTGAATATGAAACCAAAGATACTGATATCTTGGCAGCATTCCGAGTAACTCCGCAACCTGGAGTTCCACCTGAAGAAGCAGGGGCCGCAGTCGCTGCCGAATCTTCTACTGGTACATGGACAACTGTGTGGACTGATGGACTTACTAGCCTTGATCGTTACAAAGGACGCTGCTACCACATCGAGCCCGTTGCTGGGGAGGAAGATCAATATATTGCTTATGTAGCTTATCCTTTAGACCTTTTTGAAGAAGGTTCTGTTACCAACATGTTTACTTCCATTGTGGGGAATGTATTTGGATTCAAAGCTCTACGAGCTCTACGCTTGGAGGATCTGCGAATTCCTCCCGCTTATTCCAAAACTTTCCAAGGTCCACCTCATGGAATCCAAGTTGAAAGAGATAAATTGAACAAATATGGTCGTCCTCTATTGGGATGTACTATTAAACCAAAATTGGGATTATCCGCGAAAAACTACGGTAGAGCGGTTTATGAATGTCTACGTGGCGGACTTGATTTTGCCAAAGATGATGAAAACGTGAACTCACAGCCATTTATGCGTTGGAGAGACCGTTTCCTATTTTGTGCCGAAGCAATTTATAAAGCACAAGCCGAAACAGGTGAAATCAAAGGGCATTACTTGAATGCTACTGCAGCTACTTGTGAAGAAATGATCAAAAGAGCGGTATTTGCCAGAGAATTGGGAGTCCCTATCGTAATGCATGACTACTTAACAGGGGGATTCACTGCAAATACTAGCTTGGCTCATTATTGTCGAGACAACGGCTTACTTCTTCACATTCACCGCGCAATGCATGCAGTTATTGATAGACAGAAGAATCATGGTATCCATTTCCGTGTACTAGCTAAAGCGTTACGTATGTCTGGTGGAGATCACATTCACTCTGGTACAGTAGTAGGTAAACTGGAAGGTGAACGTGAGATGACTTTGGGTTTTGTTGATTTACTACGCGACGATTATATTGAAAAAGATCGAAGTCGCGGTATTTTCTTCACTCAAGATTGGGTCTCTATGCCAGGTGTTCTGCCGGTGGCTTCAGGAGGTATTCATGTTTGGCATATGCCTGCCTTGACCGAGATCTTTGGAGATGATTCCGTACTACAGTTCGGT----------------------------------------------------------------------------------------------------------------------------------------------------------------------------------------------------------------------------------------------------------------------------
	'HYDR_Lagarosiphon_muscoides'        ------------------------------------GGTGTTGGATTCAA--AGCTGGTGTTAAAGATTACAAATTGACTTATTATACTCCTGAATATGAAACCAAAGATACTGATATCTTGGCAGCATTCCGAGTAACACCACAACCTGGAGTTCCACCTGAAGAGGCAGGGGCCGCAGTAGCTGCCGAATCTTCTACTGGTACATGGACAACTGTGTGGACTGATGGACTTACTAGCCTTGATCGTTACAAAGGACGCTGCTACCACATCGAGCCTGTTGCTGGGGAGGAAGATCAATATATTGCTTATGTAGCTTATCCTTTAGACCTTTTTGAAGAAGGTTCTGTTACCAACATGTTTACTTCCATTGTGGGTAATGTATTTGGATTCAAAGCTCTACGAGCTCTACGCTTGGAGGATCTGCGAATTCCTCCTGCTTATTCCAAAACTTTCCAAGGTCCACCTCATGGAATCCAAGTTGAAAGAGATAAATTGAACAAATATGGGCGTCCTCTATTGGGATGTACTATTAAACCAAAATTGGGATTATCTGCGAAAAACTACGGTAGAGCGGTTTATGAATGTCTACGTGGCGGACTTGATTTTACCAAAGATGATGAAAACGTGAACTCACAGCCATTTATGCGTTGGAGAGACCGTTTCCTATTTTGTGCCGAAGCAATTTATAAAGCACAAGCCGAAACAGGTGAAATCAAAGGGCATTACTTGAATGCTACTGCAGCTACTTGTGAAGAAATGATCAAAAGGGCCGTATTTGCCAGAGAATTGGGAGTCCCTATCGTAATGCATGACTACTTAACAGGGGGATTCACTGCAAATACTAGCTTGGCTCATTATTGCCGAGACAACGGCTTACTTCTTCACATTCACCGCGCAATGCATGCAGTTATTGATAGACAGAAGAATCATGGTATCCATTTCCGTGTACTAGCTAAAGCTTTACGTATGTCTGGTGGAGATCACATTCACTCTGGTACAGTAGTAGGTAAACTGGAAGGTGAACGTGAGATGACTTTGGGTTTTGTTGATTTACTACGCGACGATTATATTGAAAAAGATCGAAGTCGCGGTATTTTCTTCACTCAAGATTGGGTCTCTATGCCAGGTGTTCTCCCGGTGGCTTCAGGAGGTATTCATGTTTGGCATATGCCTGCCTTGACCGAGATCTTTGGAGATGATTCCGTACTACAGTNNNGT----------------------------------------------------------------------------------------------------------------------------------------------------------------------------------------------------------------------------------------------------------------------------
	'HYDR_Limnobium_laevigatum'          ------------------------------------GGTGTTGGATTCAA--AGCTGGTGTTAAAGATTACAAATTGACTTACTATACTCCTGAATATGAAACCAAAGATACTGATATCTTGGCAGCATTCCGAGTAACTCCGCAACCTGGAGTTCCACCTGAAGAAGCAGGGGCTGCAGTAGCTGCCGAATCTTCTACTGGTACATGGACAACCGTGTGGACTGATGGACTTACGAGCCTTGATCGTTACAAAGGACGATGCTACCACATCGAGCCTGTTGCTGGGGAGGAAGATCAATATATTGCTTATGTAGCTTATCCTTTGGACCTTTTTGAAGAAGGTTCAGTTACCAACATGTTTACTTCCATTGTGGGTAATGTATTTGGATTCAAAGCTCTACGAGCTCTACGCTTGGAGGATTTGCGAATTCCTCCTGCTTATTCCAAAACCTTCCAAGGTCCACCTCATGGAATTCAAGTTGAGAGAGATAAATTGAACAAATATGGTCGTCCTCTATTGGGATGTACTATTAAACCAAAATTGGGATTATCCGCGAAAAACTACGGTAGAGCTGTTTATGAATGTCTACGTGGTGGACTTGATTTTACCAAAGATGATGAAAACGTGAACTCACAGCCATTTATGCGTTGGAGAGATCGTTTCCTATTTTGTGCCGAAGCTATTTATAAAGCGCAAGCCGAAACAGGTGAAATCAAAGGACATTACTTGAATGCTACTGCGGCTACGTGTGAAGAAATGATCAAAAGGGCCGTATTTGCCAGAGAATTGGGAGTTCCTATCGTAATGCATGACTACTTAACAGGGGGATTCACTGCAAATACTAGCTTGGCTCATTATTGCCGAGACAACGGCTTACTTCTTCACATTCACCGTGCAATGCATGCAGTTATTGATAGACAGAAGAATCATGGTATGCATTTTCGTGTACTAGCTAAAGCCTTACGTATGTCTGGTGGAGATCACATTCACGCTGGTACAGTAGTAGGTAAACTGGAAGGTGAACGTGAGATGACTTTAGGTTTTGTTGATTTACTACGCGATGATTATATTGAAAAAGACCGAAGCCGCGGTATTTTCTTCACTCAAGATTGGGTCTCTATGCCAGGTGTTATACCGGTAGCTTCAGGAGGTATTCATGTTTGGCATATGCCTGCCTTGACCGAGATCTTTGGGGATGATTCCGTACTACAGTTCGGT----------------------------------------------------------------------------------------------------------------------------------------------------------------------------------------------------------------------------------------------------------------------------
	'HYDR_Limnobium_spongia'             ------------------------------------GGTGTTGGATTCAA--AGCTGGTGTTAAAGATTACAAATTGACTTACTATACTCCTGAATATGAAACCAAAGATACTGATATCTTGGCAGCATTCCGAGTAACTCCGCAACCTGGAGTTCCACCTGAAGAAGCAGGGGCTGCAGTAGCTGCCGAATCTTCTACTGGTACATGGACAACCGTGTGGACTGATGGACTTACGAGCCTTGATCGTTACAAAGGACGATGCTACCACATCGAGCCTGTTGCTGGGGAGGAAGATCAATATATTGCTTATGTAGCTTATCCTTTGGACCTTTTTGAAGAAGGTTCGGTTACCAACATGTTTACTTCCATTGTGGGTAATGTATTTGGATTCAAAGCTCTACGAGCTCTACGCTTGGAGGATTTGCGAATTCCTCCTGCTTATTCCAAAACCTTCCAAGGTCCACCTCATGGCATTCAAGTTGAGAGAGATAAATTGAACAAATATGGTCGTCCTCTATTGGGATGTACTATTAAACCAAAATTGGGATTATCCGCGAAAAACTACGGTAGAGCAGTTTATGAATGTCTACGTGGTGGACTTGATTTTACCAAAGATGATGAAAACGTGAACTCACAGCCATTTATGCGTTGGAGAGATCGTTTCCTATTTTGTGCCGAAGCTATTTATAAAGCGCAAGCCGAAACAGGTGAAATCAAAGGACATTACTTGAATGCTACTGCGGGTACGTGTGAAGAAATGATCAAAAGGGCCGTATTTGCCAGAGAATTGGGAGTTCCTATCGTAATGCATGACTACTTAACAGGGGGATTCACTGCAAATACTAGCTTGGCTCATTATTGCCGAGACAACGGCTTACTTCTTCACATTCACCGTGCAATGCATGCAGTTATTGATAGACAGAAGAATCATGGTATGCATTTTCGTGTACTAGCTAAAGCCTTACGTATGTCTGGTGGAGATCACATTCACGCTGGTACAGTAGTAGGTAAACTGGAAGGTGAACGTGAGATGACTTTAGGTTTTGTTGATTTACTACGTGATGATTATATTGAAAAAGACCGAAGCCGCGGTATTTTCTTCACTCAAGATTGGGTCTCTATGCCAGGTGTTATACCGGTAGCTTCAGGAGGTATTCATGTTTGGCATATGCCTGCCTTGACCGAGATCTTTGGGGATGATTCCGTACTACAGTTCGGT----------------------------------------------------------------------------------------------------------------------------------------------------------------------------------------------------------------------------------------------------------------------------
	'HYDR_Najas_gracillima'              ---------------------------------------------------------------------ACAAATTGACTTATTATACTCCTGAATATGAAACCAAAGATACTGATATCTTGGCAGCATTCCGAGTCACTCCTCAACCTGGAGTTCCACCAGAAGAAGCAGGAGCTGCAGTAGCTGCCGAATCTTCTACCGGTACATGGACAACTGTGTGGACTGATGGACTTACTAGCCTTGATCGTTACAAAGGACGATGCTATCATATCGAGCCCGTGGCTGGAGAGGAAGATCAATATATTGCTTATGTAGCTTATCCTTTAGACCTTTTTGAAGAGGGTTCTGTTACCAACATGTTTACTTCCATTGTGGGTAATGTATTTGGATTCAAAGCTCTACGAGCTCTACGTTTGGAGGATTTGCGAATTCCTCCTGCTTATTCCAAAACTTTCCAAGGTCCACCTCATGGAATCCAAGTCGAAAGAGATAAATTAAACAAATATGGTCGTCCTCTATTGGGATGTACTATTAAACCAAAATTGGGATTATCTGCGAAAAACTACGGTAGAGCCGTTTATGAATGTCTACGCGGTGGACTTGATTTTACCAAAGATGATGAAAACGTGAACTCACAGCCATTTATGCGTTGGAGAGATCGTTTCCTATTTTGTGCTGAAGCCATTTATAAATCACAAGCCGAAACGGGTGAAATTAAAGGACACTACCTGAATGCTACTGCGGCTACATGTGAAGAAATGATCAAAAGGGCCGTATTTGCCAGAGAATTGGGAGTTCCTATCGTAATGCATGACTATTTAACAGGGGGTTTCACTGCAAATACTAGTTTGGCTTTTTATTGCCGAGACAACGGCTTACTTCTTCATATTCACCGTGCAATGCATGCAGTTATTGATAGACAGAAGAATCATGGTATACATTTTCGTGTACTAGCTAAAGCATTACGTATGTCTGGTGGGGATCATATTCACTCTGGTACAGTAGTAGGTAAACTAGAAGGTGAACGCGAGATGACTTTAGGCTTTGTTGATTTACTACGTGACGATTATATCGAAAAAGACCGAAGTCGTGGTATTTTCTTCACTCAAGATTGGGTCTCTATGCCGGGTGTTCTGCCTGTAGCTTCAGGAGGTATTCATGTTTGGCATATGCCTGCTCTG-------------------------------------------------------------------------------------------------------------------------------------------------------------------------------------------------------------------------------------------------------------------------------------------------------------------
	'HYDR_Najas_marina'                  A---------TGTCACCACAAACAGAGACTAAAGCAGGTGTTGGATTCAA--AGCTGGTGTGAAAGATTACAAATTGACTTATTATACTCCTGAATATGAAACCAAAGATACTGATATCTTGGCAGCATTCCGAGTCACTCCTCAACCTGGAGTTCCACCTGAAGAAGCAGGAGCTGCAGTAGCTGCTGAATCTTCTACTGGTACATGGACAACTGTGTGGACTGATGGACTTACTAGCCTTGATCGTTACAAAGGACGATGCTATCATATCGAGCCCGTTACTGGAGAGGAAGATCAATATATTGCTTATGTAGCTTATCCTTTAGACCTTTTTGAAGAGGGTTCTGTTACCAACATGTTTACTTCCATTGTGGGTAATGTATTTGGGTTCAAAGCTCTACGAGCTCTACGCTTGGAGGATTTGCGAATTCCTCCTGCTTATTCCAAAACTTTCCAAGGTCCACCTCATGGAATCCAAGTCGAAAGAGATAAATTAAACAAATATGGTCGTCCTCTATTGGGATGTACTATTAAACCCAAATTGGGATTATCTGCGAAAAACTATGGTAGAGCCGTTTATGAATGTCTACGCGGTGGACTTGATTTTACCAAAGATGATGAAAACGTGAACTCACAGCCATTTATGCGTTGGAGAGATCGTTTCCTTTTTTGTGCTGAAGCAATTTATAAAGCACAAGCCGAAACGGGTGAAATTAAAGGACACTACTTGAATGCTACTGCGGGTACATGTGAAGAAATGATCAAAAGGGCCGTGTTTGCCAGAGAATTGGGAGTTCCTATCGTAATGCATGACTATATAACAGGGGGTTTCACTGCAAATACTAGTTTAGCTTTTTATTGCCGAGACAACGGCTTACTTCTTCATATTCACCGTGCAATGCATGCAGATATTGATAGACAGAAGAATCATGGTATACATTTTCGTGTACTAGCTAAAGCATTACGTATGTCTGGTGGGGATCATATTCACTCTGGTACAGTAGTAGGTAAATTAGAAGGTGAACGCGAGATGACTTTAGGCTTTGTTGATTTACTACGTGACGATTATATCGAAAAAGACCGAAGTCGTGGTATTTTCTTCACTCAAGATTGGGTCTCTATGCCGGGTGTTCTGCCTGTAGCTTCAGGGGGTATTCATGTTTGGCATATGCCTGCTCTGACCGAGATCTTTGGAGACGATTCCGTACTACAGTTTGGCGGAGGAACTTTAGGGCATCCTTGGGGAAATGCGCCTGGTGCAGTAGCTAATAGGGTGGCTTTAGAAGCGTGCGTACAAGCTCGTAATGAAGGACGTGACCTTGCTACGGAAGGTAATGACATTATTCGAAAAGCTTGCAAATGGAGCCCGGAACTTGCCGCTGCTTGTGAAGTATGGAAAGAAATCAAATT-----------------------------------------------------------------------------
	'HYDR_Najas_minor'                   ---------------------------------------------------------------------ACAAATTGACTTATTATACTCCTGAATATGAAACCAAAGATACTGATATCTTGGCAGCATTCCGAGTCACTCCTCAACCTGGAGTTCCACCAGAAGAAGCAGGAGCTGCAGTAGCTGCCGAATCTTCTACCGGTACATGGACAACTGTGTGGACTGATGGACTGACTAGCCTTGATCGTTACAAAGGACGATGCTATCATATCGAGCCCGTTGCTGGAGAGGAAGAGCAATATATTGCTTATGTAGCTTATCCTTTAGACCTTTTTGAAGAGGGTTCTGTTACCAACATGTTTACTTCCATTGTGGGTAATGTATTTGGGTTCAAAGCTCTACGAGCTCTACGCTTGGAGGATTTGCGAATTCCTCCTGCTTATTCCAAAACTTTCCAAGGTCCACCTCATGGAATCCAAGTCGAAAGAGATAAATTAAACAAATATGGTCGTCCTCTATTGGGATGTACTATTAAACCAAAATTGGGATTATCTGCGAAAAACTACGGTAGAGCCGTTTATGAATGCCTACGCGGTGGACTTGATTTTACCAAAGATGATGAAAACGTGAACTCACAGCCATTTATGCGTTGGAGAGATCGTTTCCTATTTTGTGCTGAAGCAATTTATAAAGCACAAGCCGAAACGGGTGAAATTAAAGGACACTACCTGAATGCTACTGCGGCTACATGTGAAGAAATGATCAAAAGGGCCGTATTTGCCAGAGAATTGGGAGTTCCTATCGTAATGCATGACTATTTAACAGGGGGTTTCACTGCAAATACTAGTTTGTCTTATTATTGCCGAGACAACGGCTTACTTCTTCATATTCACCGTGCAATGCATGCAGTTATTGATAGACAGAAGAATCATGGTATGCATTTTCGTGTACTAGCTAAAGCATTACGTATGTCTGGTGGGGATCATATTCACTCTGGTACAGTAGTAGGTAAACTAGAAGGTGAACGCGAGATGACTTTAGGTTTTGTTGATTTACTACGTGACGATTATATCGAAAAAGACCGAAGTCGTGGTATTTTCTTCACTCAAGATTGGGTCTCTATGCCGGGTGTTCTGCCTGTAGCTTCAGGAGGTATTCATGTTTGGCATATGCCTGCTCTG-------------------------------------------------------------------------------------------------------------------------------------------------------------------------------------------------------------------------------------------------------------------------------------------------------------------
	'HYDR_Nechamandra_alternifolia'      ------------------------------------GGTCTTGGATTCAA--AGCTGGCGTGAAAGATTACAAATTGACTTATTATACGCCGGAATATGAAACCAAAGATACTGATATCTTGGCAGCATTCCGAATGACTCCACAACCTGGGGTTCCACCTGAAGAAGCGGGGGCCGCAGTAGCTGCCGAATCCTCTACTGGTACATGGACAACTGTGTGGACTGATGGACTTACTAGCCTTGATCGTTACAAAGGACGATGCTACCACATCGAGCCCGTTGTCGGAGAGGAGGATCAATATATTGCTTATGTAGCTTATCCTTTAGACCTTTTTGAAGAAGGTTCTGTTACCAACATGTTTACTTCCATTGTAGGTAATGTATTTGGGTTCAAAGCTCTACGAGCTCTACGCTTAGAGGATCTACGAATTCCTGCTGCTTATTCCAAAACTTTTCAAGGTCCACCTCATGGGATCCAAGTTGAGAGAGATAGATTGAACAAATATGGTCGTCCTCTATTGGGATGTACTATTAAACCCAAACTGGGATTATCCGCGAAAAACTATGGTAGAGCGGTTTATGAATGTTTACGTGGTGGGCTTGATTTTACCAAGGATGATGAAAACGTGAATTCACAGCCATTTATGCGGTGGAGAGACCGTTTCCTATTTTGTGCTGAAGCCATTTATAAAGCGCAAACNGAAACAGGTGAAATCAAAGGACATTACTTGAATGCTACTGCAGCTACGTGTGAAGAAATGATCAAAAGAGCAGTATTTGCCAGAGAATTGGGAGTTCCTATCGTAATGCATGACTACTTAACAGGGGGATTCACTGCAAATACTAGCTTGGCTCATTATTGCCGAGACAACGGCTTACTTCTACACATTCACCGCGCAATGCATGCAGTTATTGATAGACAGAAGAATCATGGTATGCATTTTCGTGTATTAGCTAAAGCATTACGGATGTCTGGCGGGGATCACATTCACTCTGGTACAGTAGTAGGTAAACTGGAAGGTGAACGCGAGATGACTTTAGGTTTTGTTGATTTATTACGGGACGATTTTATTGAAAAAGACCGAAGTCGTGGTATTTTCTTCACTCAAGATTGGGTCTCTATGCCAGGTGTTCTACCGGTGGCTTCAGGAGGTATTCATGTTTGGCATATGCCAGCCTTGACCGAAATCTTTGGAGATGATTCCGTATTACAGTTTGGT----------------------------------------------------------------------------------------------------------------------------------------------------------------------------------------------------------------------------------------------------------------------------
	'HYDR_Ottelia_alismoides'            ------------------------------------GGTGTTGGATTCCA--AGCTGGTGTTAAAGATTACAAATTGACTTATTATACTCCTGAATATGAAACCAAAGATACTGATATCTTGGCAGCATTCCGAGTAACTCCGCAACCTGGAGTTCCACCTGAAGAAGCAGGGGCCGCAGTAGCTGCCGAATCTTCTACTGGTACATGGACAACTGTGTGGACTGATGGACTTACTAGCCTTGATCGTTACAAAGGACGATGCTACCACATCGAGCCTGTTGCTGGGGAGGAAGATCAATATATTGCTTATGTAGCTTATCCTTTAGACCTTTTTGAAGAAGGTTCTGTTACCAACATGTTTACTTCCATTGTAGGTAATGTATTTGGATTCAAAGCTCTACGAGCTCTACGCTTGGAGGATCTGCGAATTCCTCCTGCTTATTCCAAAACTTTCCAAGGTCCACCTCATGGAATCCAAGTTGAAAGAGATAAATTGAACAAATATGGGCGTCCTCTATTGGGATGTACTATTAAACCAAAATTGGGATTATCCGCGAAAAACTACGGTAGAGCCGTTTATGAATGTCTACGTGGTGGACTTGATTTTACCAAAGATGATGAAAACGTAAACTCACAGCCATTTATGCGTTGGAGAGACCGTTTCCTATTTTGTGCCGAAGCTATTTATAAAGCGCAAGCCGAAACAGGTGAAATCAAAGGACATTACTTGAATGCTACTGCGGCTACGTGTGAAGAAATGATCAAAAGGGCTGTATTTGCTAGAGAATTGGGAGTCCCTATCGTAATGCATGACTACTTAACAGGGGGATTCACCGCAAATACTAGCTTGGCTCATTATTGCCGAGACAACGGCTTACTTCTTCACATTCACCGTGCAATGCATGCAGTTATTGATAGACAGAAGAATCATGGTATACATTTTCGTGTACTAGCTAAAGCGTTACGTATGTCTGGTGGGGATCACATTCACTCTGGTACAGTAGTAGGTAAACTAGAAGGTGAACGTGAGATGACTTTAGGTTTTGTTGATTTACTACGCGACGATTATATTGAAAAAGATCGAAGCCGCGGTATTTTCTTCACTCAAGATTGGGTTTCTATGCCAGGTGTTCTGCCGGTGGCTTCAGGAGGTATTCATGTTTGGCATATGCCTGCCTTGACCGAGATTTTTGGGGATGATTCCGTACTACAGTTNNGT----------------------------------------------------------------------------------------------------------------------------------------------------------------------------------------------------------------------------------------------------------------------------
	'HYDR_Ottelia_balansae'              -----------------------------------------------------------------------------------------------------------GATACTGATATCTTGGCAGCATTCCGAGTAACTCCGCAACCTGGAGTTCCACCTGAAGAAGCAGGGGCCGCAGTAGCTGCCGAATCTTCTACTGGTACATGGACAACTGTGTGGACTGATGGACTTACTAGCCTTGATCGTTACAAAGGACGATGCTACCACATCGAGCCTGTTGCTGGGGAGGAAGATCAATATATTGCTTATGTAGCTTATCCTTTAGACCTTTTTGAAGAAGGTTCTGTTACCAACATGTTTACTTCCATTGTAGGTAATGTATTTGGATTCAAAGCTCTACGAGCTCTACGCTTGGAGGATCTGCGAATTCCTCCTGCTTATTCCAAAACTTTCCAAGGTCCACCTCATGGAATCCAAGTTGAAAGAGATAAATTGAACAAATATGGGCGTCCTCTATTGGGATGTACTATTAAACCAAAATTGGGATTATCCGCGAAAAACTACGGTAGAGCCGTTTATGAATGTCTACGTGGTGGACTTGATTTTACCAAAGATGATGAAAACGTAAACTCACAGCCATTTATGCGTTGGAGAGACCGTTTCCTATTTTGTGCCGAAGCTATTTATAAAGCGCAAGCCGAAACAGGTGAAATCAAAGGACATTACTTGAATGCTACTGCAGCTACGTGTGAAGAAATGATCAAAAGGGCTGTATTTGCTAGAGAATTGGGAGTCCCTATCGTAATGCATGACTACTTAACAGGGGGATTCACCGCAAATACTAGCTTGTCTCATTATTGCCGAGACAACGGCTTACTTCTTCACATTCACCGTGCAATGCATGCAGTTATTGATAGACAGAAGAATCATGGTATGCATTTTCGTGTACTAGCTAAAGCGTTACGTATGTCTGGTGGGGATCACATTCACTCTGGTACAGTAGTAGGTAAACTGGAAGGTGAACGTGAGATGACTTTAGGTTTTGTTGATTTACTACGCGACGATTATATTGAAAAAGATCGAAGCCGCGGTATTTTCTTCACCCAAGATTGGGTCTCTATGCCAGGTGTTCTGCCGGTGGCTTCAGGAGGTATTCATGTTTGGCATATGCCTGCCTTGACCGAGATTTTTGGGGATGATTCCGTACTACAGTTCGGCGGAGGAACTTTGGGACACCCTTGGGGAAATGCACCTGGTGCAGTAGCTAATAGGGTGGCTTTAGAAGCGTGTGTACAAGCTCGTAATGAAGGGCGCGATCTAGCTATCGAAGGTAATGAAAT--------------------------------------------------------------------------------------------------------------------------------------------------
	'HYDR_Ottelia_cordata'               A---------TGTCACCACAAACAGAGACTAAAGCAGGTGTTGGATTCCA--AGCTGGTGTTAAAGATTACAAATTGACTTATTATACTCCTGAATATGAAACCAAAGATACTGATATCTTGGCAGCATTCCGAGTAACTCCGCAACCTGGAGTTCCACCTGAAGAAGCAGGGGCCGCAGTAGCTGCCGAATCTTCTACTGGTACATGGACAACTGTGTGGACTGATGGACTTACTAGCCTTGATCGTTACAAAGGACGATGCTACCACATCGAGCCTGTTGCTGGGGAGGAAGATCAATATATTGCTTATGTAGCTTATCCTTTAGACCTTTTTGAAGAAGGTTCTGTTACCAACATGTTTACTTCCATTGTAGGTAATGTATTTGGATTCAAAGCTCTACGAGCTCTACGCTTGGAGGATCTGCGAATTCCTCCTGCTTATTCCAAAACTTTCCAAGGTCCACCTCATGGAATCCAAGTTGAAAGAGATAAATTGAACAAATATGGGCGTCCTCTATTGGGATGTACTATTAAACCAAAATTGGGATTATCCGCGAAAAACTACGGTAGAGCCGTTTATGAATGTCTACGTGGTGGACTTGATTTTACCAAAGATGATGAAAACGTAAACTCACAGCCATTTATGCGTTGGAGAGACCGTTTCCTATTTTGTGCCGAAGCTATTTATAAAGCGCAAGCCGAAACAGGTGAAATTAAAGGACATTACTTGAATGCTACTGCGGGTACGTGTGAAGAAATGATCAAAAGGGCTGTATTTGCTAGAGAATTGGGAGTCCCTATCGTAATGCATGACTACTTAACTGGGGGATTCACCGCAAATACTAGCTTGGCTCATTATTGCCGAGACAACGGCTTACTTCTTCACATTCACCGTGCAATGCATGCAGTTATTGATAGACAGAAGAATCATGGTATGCATTTTCGTGTACTAGCTAAAGCGTTACGTATGTCTGGTGGGGATCACATTCACGCTGGTACAGTAGTAGGTAAACTGGAAGGTGAACGTGAGATGACTTTAGGTTTTGTTGATTTACTACGCGACGATTATATTGAAAAAGATCGAAGCCGCGGTATTTTCTTCACTCAAGATTGGGTCTCTATGCCAGGTGTTCTGCCGGTGGCTTCAGGAGGTATTCATGTTTGGCATATGCCTGCCTTGACCGAGATTTTTGGGGATGATTCCGTACTACAGTTCGGCGGAGGAACTTTGGGACACCCTTGGGGAAATGCACCAGGTGCAGTAGCTAATAGGGTGGCTTTAGAAGCGTGTGTACAAGCTCGTAATGAAGGGCGCGATCTAGCTAGCGAAGGTAATGAAATTATCCGTGAAGCTTGCAAATGGAGCCCTGAACTTGCCGCTGCTTGTGAAGTGTGGAAAGAAATCAAATT-----------------------------------------------------------------------------
	'HYDR_Ottelia_ulvifolia'             ------------------------------------GGTGTTGGATTCAA--AGCTGGTGTTAAAGATTACAAATTGACTTATTATACTCCTGAATATGAAACCAAAGATACTGATATCTTGGCAGCATTCCGAGTAACTCCGCAACCTGGAGTTCCACCCGAAGAAGCAGGGGCCGCAGTAGCTGCCGAATCTTCTACTGGTACATGGACAACTGTGTGGACTGATGGACTTACTAGCCTTGATCGTTACAAAGGACGATGCTACCACATCGAGCCTGTTGCTGGGGAGGAAGATCAATATATTGCTTATATAGCTTATCCTTTAGACCTTTTTGAAGAAGGTTCTGTTACCAACATGTTTACTTCCATTGTGGGTAATGTATTTGGATTCAAAGCTCTACGAGCTCTACGCTTGGAGGATCTGCGAATTCCTCCTGCTTATTCCAAAACTTTCCAAGGTCCACCTCATGGAATCCAAGTTGAAAGAGATAAATTAAACAAATATGGGCGTCCTCTATTGGGATGTACTATTAAACCAAAATTGGGATTATCCGCGAAAAACTACGGTAGAGCCGTTTATGAATGTCTACGTGGTGGACTTGATTTTACCAAAGATGATGAAAACGTAAACTCACAACCATTTATGCGTTGGAGAGACCGTTTCCTGTTTTGTGCCGAAGCTATTTATAAAGCGCAAGCCGAAACAGGTGAAATCAAAGGACATTACTTGAATGCTACTGCAGCTACGTGTGAAGAAATGATCAAAAGGGCTGTATTTGCCAGAGAATTGGGAGTCCCTATCGTAATGCATGACTACTTAACAGGGGGATTCACCGCAAATACTAGCTTGGCTCATTATTGCCGAGACAACGGCTTACTTCTTCACATTCACCGTGCAATGCATGCAGTTATTGATAGACAGAAGAATCATGGTATACATTTTCGTGTACTAGCTAAAGCGTTACGTATGTCTGGTGGGGATCACATTCACTCTGGTACAGTAGTAGGTAAACTGGAAGGTGAACGTGAGATGACTTTAGGTTTCGTTGATTTACTACGCGACGATTATATTGAAAAAGATCGAAGCCGCGGTATTTTCTTCACTCAAGATTGGGTCTCTATGCCAGGTGTTCTGCCGGTGGCTTCAGGAGGTATTCATGTTTGGCATATGCCTGCCTTGACCGAGATTTTTGGGGATGATTCCGTACTACAGTNNNGT----------------------------------------------------------------------------------------------------------------------------------------------------------------------------------------------------------------------------------------------------------------------------
	'HYDR_Najas_flexilis'                A---------TGTCACCACAAACAGAGACTAAAGCAGGTGTTGGATTCAA--AGCTGGTGTGAAAGATTACAAATTGACTTATTATACTCCTGAATATGAAACCAAAGATACTGATATCTTGGCAGCATTCCGAGTCACTCCTCAACCTGGAGTTCCACCTGAAGAAGCAGGAGCTGCAGTAGCTGCCGAATCTTCTACCGGTACATGGACAACTGTGTGGACTGATGGACTTACTAGCCTTGATCGTTACAAAGGACGATGCTATCATATCGAGCCAGTTGCTGGAGAGGAAGATCAATATATTGCTTATGTAGCTTATCCTTTAGACCTTTTTGAAGAGGGTTCTGTTACCAACATGTTTACTTCCATTGTGGGTAATGTATTTGGATTCAAAGCTCTACGAGCTCTACGCTTGGAGGATTTGCGAATTCCTCCTGCTTATTCCAAAACTTTTCAAGGTCCACCTCATGGAATCCAAGTCGAAAGAGATAAATTAAACAAATATGGTCGTCCTCTATTGGGATGTACTATTAAACCCAAATTGGGATTATCTGCGAAAAACTACGGTAGAGCCGTTTATGAATGTCTACGCGGTGGACTTGATTTTACCAAAGATGATGAAAACGTGAACTCACAGCCATTTATGCGTTGGAGAGATCGTTTTCTATTTTGTGCTGAAGCAATTTATAAAGCACAAGCCGAAACGGGTGAAATTAAAGGACACTACCTGAATGCTACTGCGGCTACATGTGAAGAAATGATCAAAAGGGCCGTATTTGCCAGAGAATTGGGAGTTCCTATCGTAATGCATGACTATTTAACAGGGGGTTTCACTGCAAATACTAGTTTGTCTTTTTATTGCCGAGACAACGGCTTACTTCTTCATATTCACCGTGCAATGCATGCAGTTATTGATAGACAGAAGAATCATGGTATACACTTTCGTGTACTAGCTAAAGCATTACGTATGTCTGGTGGGGATCATATTCACTCTGGTACAGTAGTGGGTAAACTAGAAGGTGAACGCGAGATGACTTTAGGCTTTGTTGATTTACTACGTGACGATTATATCGAAAAAGACCGAAGTCGTGGTATTTTCTTCACTCAAGATTGGGTCTCTATGCCGGGTGTTCTGCCTGTAGCTTCAGGAGGTATTCATGTTTGGCATATGCCTGCTCTGACCGAGATCTTTGGAGATGATTCCGTACTACAGTTCGGCGGAGGAACTTTAGGACATCCTTGGGGGAATGCGCCTGGTGCAGTAGCTAATAGGGTGGCTTTAGAAGCGTGCGTACAAGCTCGTAATGAAGGATGTGATCTTGCTACGGAAGGCAATGACATTATCCGAAAAGCTTGCAAATGGAGCCCGGAACTTGCCGCTGCTTGTGAAGTATGGAAAGAAATCAAATTTGA--------------------------------------------------------------------------
	'HYDR_Stratiotes_aloides'            ------------------------------------GGTGTTGGATTCAA--AGCTGGTGTTAAAGATTACAAATTGACTTATTATACTCCTGAATATGAAACCAAAGATACTGATATCTTGGCAGCATTCCGAGTAACTCCGCAACCTGGAGTTCCACCTGAAGAAGCAGGGGCCGCAGTAGCTGCCGAATCTTCCACTGGTACATGGACAACTGTGTGGACTGATGGACTTACTAGCCTTGATCGTTACAAAGGACGATGCTACCACATCGAGCCCGTTACTGGGGAGGAAGATCAATATATTGCTTATGTAGCTTATCCTTTAGACCTTTTTGAAGAAGGTTCTGTTACCAACATGTTTACTTCCATTGTGGGTAATGTATTTGGGTTCAAAGCTCTACGAGCTCTACGCTTGGAGGATCTGCGAATTCCTCCTGCTTATTCCAAAACTTTCCAAGGTCCACCTCATGGAATCCAAGTTGAGAGAGATAAATTGAACAAATATGGTCGTCCTCTATTGGGATGTACTATTAAACCAAAATTGGGATTATCCGCGAAAAACTATGGTAGAGCAGTTTATGAATGTCTACGTGGTGGACTTGATTTTACCAAAGATGATGAAAACGTGAACTCACAGCCATTTATGCGTTGGAGAGACCGTTTCCTATTTTGTGCCGAAGCTATTTATAAAGCGCAAGCCGAAACAGGTGAAATCAAAGGACATTACTTGAATGCTACTGCAGGTACGTGTGAAGAAATGATCAAAAGGGCCGTATTTGCCAGAGAATTGGGAGTTCCCATCGTAATGCATGACTACTTAACAGGGGGATTTACTGCAAATACTAGCTTGGCTCATTATTGCCGAGACAACGGCTTACTTCTTCACATTCACCGCGCAATGCATGCAGTTATTGATAGACAGAAGAATCATGGTATACATTTTCGTGTACTAGCTAAAGCATTACGTATGTCTGGTGGGGACCACATTCACTCTGGTACAGTAGTAGGTAAACTGGAAGGTGAACGTGAGATGACTTTGGGTTTTGTTGATTTACTACGCGACGATTATATTGAAAAAGACCGAAGCCGCGGTATTTTCTTCACTCAAGATTGGGTCTCTATGCCGGGTGTTCTGCCGGTGGCTTCAGGAGGTATTCATGTTTGGCATATGCCTGCCTTGACCGAGATCTTTGGGGATGATTCCGTACTACAGTTCGGC----------------------------------------------------------------------------------------------------------------------------------------------------------------------------------------------------------------------------------------------------------------------------
	'HYDR_Thalassia_hemprichii'          A---------TGTCACCGCAAACAGAGACTAAAGCCGGTGTTGGATTTCA--AGCTGGTGTAAAAGATTATAAATTGACTTATTATACTCCAGAATATGAAACCAAAGATACTGATATATTGGCAGCATTCCGAGTCACGCCGCAACCTGGAGTTCCCCCTGAAGAAGCAGGGGCTGCAGTAGCTGCCGAATCTTCCACTGGTACATGGACAACTGTGTGGACTGATGGACTTACTAGCCTTGACCGTTACAAAGGAAGATGCTACCACATCGAACCCGTTGCTGGAGAAGAAGATCAATATATTGCTTATGTAGCTTATCCTTTAGACCTTTTTGAAGAAGGTTCTGTTACTAACATGTTTACTTCCATTGTCGGTAATGTATTTGGGTTCAAAGCTCTCCGAGCTCTACGCTTGGAGGATTTGCGAATTCCCCCTTCCTATTCCAAAACTTTCCAAGGTCCACCTCATGGAATCCAAGTGGAAAGAGATAGATTGAACAAATACGGCCGCCCTCTACTAGGATGTACTATTAAACCAAAATTGGGATTATCCGCGAAAAACTATGGTAGAGCAGTTTATGAATGTCTACGTGGTGGACTGGATTTTACTAAAGATGATGAAAACGTAAATTCCCAGCCATTTATGCGTTGGAGAGACCGTTTCCTATTTTGTGCCGAAGCCATTTTTAAAGCGCAAGACGAAACAGGTGAAATCAAAGGACATTACTTGAATGCTACTGCAGGTACGTGTGAAGAAATGATCAAAAGAGCTGTATGTGCCAGAGAATTGGGAGTTCCTATCGTAATGCATGACTACTTAACGGGGGGATTCACTGCAAATACTAGCTTGGCTCGTTATTGCCGAGACAACGGATTACTTCTTCACATTCACCGCGCAATGCATGCTGTTATTGATAGACAGAAGAATCATGGTATGCATTTCCGTGTACTAGCTAAAGCATTACGTATGTCTGGTGGGGATCACATTCACGCTGGTACGGTAGTAGGGAAACTGGAAGGTGAACGTGAGATGACTTTAGGTTTTGTTGATTTACTACGTGACGATTATATTGAAAAAGACCGAAGCCGTGGTATTTTCTTCACTCAAGATTGGGTCTCTATGCCAGGTGTGATACCGGTGGCTTCCGGAGGTATTCATGTTTGGCATATGCCTGCCTTGACCGAGATCTTTGGAGATGATTCTGTACTACAGTTCGGCGGAGGAACTTTGGGACACCCTTGGGGAAATGCACCTGGTGCAGTAGCTAATAGGGTGGCTTTAGAAGCATGTGTACGAGCTCGTAATGAAGGGCGTGATCTAGCTAGTGAAGGGAATGCAATTATCCGTCAAGCTGCCAAATGGAACCCTGAACTTGGCGCTGCTTGTGAAGTATGGAAAGA--------------------------------------------------------------------------------------
	'HYDR_Thalassia_testudinum'          ------------------------------------GGTGTTGGATTTCA--AGCTGGTGTAAAAGATTATAAACTGACTTATTATACTCCAGAATATGAAACCAAAGATACTGATATATTGGCAGCATTCCGAGTCACGCCGCAACCTGGAGTTCCCCCTGAAGAAGCAGGGGCTGCAGTAGCTGCCGAATCTTCCACTGGTACATGGACAACTGTGTGGACTGATGGACTTACTAGCCTTGACCGTTACAAAGGACGATGCTACCACATCGAACCCGTTGCTGGAGAAGAAGATCAATATATTGCTTATGTAGCTTATCCTTTAGACCTTTTTGAAGAAGGTTCTGTTACTAACATGTTTACTTCCATTGTCGGTAATGTATTTGGGTTCAAAGCTCTCCGAGCTCTACGCTTGGAGGATTTGCGAATTCCCCCTTCCTATTCCAAAACTTTCCAGGGTCCACCTCATGGAATCCAAGTGGAAAGAGATAGATTGAACAAATACGGCCGCCCTCTACTAGGATGTACAATTAAACCAAAATTGGGATTATCCGCAAAAAACTATGGTAGAGCGGTTTATGAATGTCTACGCGGTGGACTGGATTTTACTAAAGATGATGAAAACGTAAATTCCCAGCCATTTATGCGTTGGAGAGACCGTTTCCTATTTTGTGCCGAAGCCATTTTTAAAGCGCAAGCCGAAACAGGTGAAATCAAAGGACATTACTTGAATGCTACTGCAGGTACGTGTGAAGAAATGATGAAAAGGGCTGTATGTGCCAGAGAATTGGGAGTTCCTATCGTAATGCATGACTACTTAACGGGGGGATTCACTGCAAATACTAGCTTGGCTCGTTATTGCCGAGACAACGGATTACTTCTTCACATTCACCGCGCAATGCATGCTGTTATTGATAGACAGAAGAATCATGGTATGCATTTCCGTGTACTAGCTAAAGCATTACGTATGTCTGGTGGGGATCACATTCACGCTGGTACGGTAGTAGGGAAACTGGAAGGTGAACGTGAGATGACTTTAGGTTTTGTTGATTTACTACGGGACGATTATCTTGAAAAAGACCGAAGCCGTGGTATTTTCTTCACTCAAGATTGGGTCTCTATGCCAGGTGTGATACCGGTGGCTTCAGGAGGTATTCATGTTTGGCATATGCCTGCCTTGACCGAGATCTTTGGAGATGATTCTGTACTACAGTTNNNN----------------------------------------------------------------------------------------------------------------------------------------------------------------------------------------------------------------------------------------------------------------------------
	'HYDR_Vallisneria_americana'         ------------------------------------------------------CTGGCGTGAAAGATTACAAATTGACTTATTATACGCCTGAATATGAAACCAAAGATACTGATATCTTGGCAGCATTCCGAGTCACTCCGCAACCTGGAGTTCCACCTGAAGAAGCGGGGGCCGCAGTAGCTGCCGAATCCTCTACTGGTACATGGACAACTGTGTGGACTGATGGGCTTACTAGCCTTGATCGTTACAAAGGACGATGCTACCACATCGAACCCGTTGCCGGAGAGGAAGATCAATATATTGCTTATGTAGCTTATCCTTTAGACCTTTTTGAAGAAGGTTCTGTTACCAACATGTTTACTTCCATTGTAGGTAATGTATTTGGGTTCAAAGCTCTACGAGCTCTACGCTTAGAGGATCTACGAATTCCTGCTGCTTATTCCAAAACTTTTCAAGGTCCACCTCATGGAATCCAAGTTGAGAGAGATAGATTGAACAAATATGGTCGTCCTCTATTGGGATGTACTATTAAACCCAAACTGGGATTATCCGCGAAAAACTACGGTAGAGCAGTTTATGAATGTCTACGTGGTGGACTTGATTTTACCAAGGATGATGAAAACGTGAATTCACAGCCATTTATGCGGTGGAGAGATCGTTTCCTATTTTGTGCCGAAGCCATTTATAAAGCACAAAGTGAAACAGGTGAAATCAAAGGACATTACTTGAATGCTACTGCAGCTACGTGTGAAGAAATGATCAAAAGGGCGGTATTTGCAAGAGAATTGGGAGTTCCTATCGTAATGCATGACTATTTAACAGGGGGCTTCACTGCAAATACTAGCTTAGCTCATTATTGCCTAGACAACGGCTTACTTCTACACATTCACCTCGCAATGCATGCAGTTATTGACAGACAGAAGAACCATGGTATGCATTTTCGTGTATTAGCTAAAGCATTACGTATGTCTGGCGGGGATCACATTCACTCTGGTACAGTAGTAGGTAAACTGGAAGGTGAACGCGAGATGACTTTAGGTTTTGTTGATTTACTACGCGACGATTTTATTGAAAAAGACCGAAGTCGTGGTATTTTCTTCACTCAAGATTGGGTCTCTATGCCAGGTGTTCTGCCGGTGGCTTCAGGAGGTATTCATGTTTGGCATATGCCTGCCTTGACCGAGATCTT--------------------------------------------------------------------------------------------------------------------------------------------------------------------------------------------------------------------------------------------------------------------------------------------------------
	'HYDR_Vallisneria_nana'              --------------------------------------------------------GGCGTGAAAGATTACAAATTGACTTATTATACGCCTGAATATGAAACCAAAGATACTGATATCTTGGCAGCATTCCGAGTCACTCCGCAACCTGGAGTTCCACCTGAAGAAGCGGGGGCCGCAGTAGCTGCCGAATCCTCTACTGGTACATGGACAACTGTGTGGACTGATGGGCTTACTAGCCTTGATCGTTACAAAGGACGATGCTACCACATCGAACCCGTTGCCGGAGAGGAAGATCAATATATTGCTTATGTAGCTTATCCTTTAGACCTTTTTGAAGAAGGTTCTGTTACCAACATGTTTACTTCCATTGTAGGTAATGTATTTGGGTTCAAAGCTCTACGAGCTCTACGCTTAGAGGATCTACGAATTCCTGCTGCTTATTCCAAAACTTTTCAAGGTCCACCTCATGGAATCCAAGTTGAGAGAGATAGATTGAACAAATATGGTCGTCCTCTATTGGGATGTACTATTAAACCCAAACTGGGATTATCCGCGAAAAACTACGGTAGAGCAGTTTATGAATGTCTACGTGGTGGACTTGATTTTACCAAGGATGATGAAAACGTGAATTCACAGCCATTTATGCGGTGGAGAGATCGTTTCCTATTTTGTGCCGAAGCCATTTATAAAGCACAAAGTGAAACAGGTGAAATCAAAGGACATTACTTGAATGCTACTGCAGCTACGTGTGAAGAAATGATCAAAAGGGCGGTATTTGCAAGAGAATTGGGAGTTCCTATCGTAATGCATGACTATTTAACAGGGGGCTTCACTGCAAATACTAGCTTAGCTCATTATTGCCGAGACAACGGCTTACTTCTACACATTCACCGCGCAATGCATGCAGTTATTGACAGACAGAAGAACCATGGTATGCATTTTCGTGTATTAGCTAAAGCATTACGTATGTCTGGCGGGGATCACATTCACTCTGGTACAGTAGTAGGTAAACTGGAAGGTGAACGCGAGATGACTTTAGGTTTTGTTGATTTACTACGCGACGATTTTATTGAAAAAGACCGAAGTCGTGGTATTTTCTTCACTCAAGATTGGGTCTCTATGCCAGGTGTTCTGCCGGTGGCTTCAGGAGGTATTCATGTTTGGCATATGCCTGCCTTGACCGAGATCT---------------------------------------------------------------------------------------------------------------------------------------------------------------------------------------------------------------------------------------------------------------------------------------------------------
	'HYDR_Vallisneria_rubra'             ---------------------------------------------------------------------------TGACTTATTATACGCCTGAATATGAAACCAAAGATACTGATATCTTGGCAGCATTCCGAGTCACTCCGCAACCTGGAGTTCCACCTGAAGAAGCGGGGGCCGCAGTAGCTGCCGAATCCTCTACTGGTACATGGACAACTGTGTGGACTGATGGGCTTACTAGCCTTGATCGTTACAAAGGACGATGCTACCACATCGAGCCCGTTGCCGGAGAGGAAGATCAATATATTGCTTATGTAGCTTATCCTTTAGACCTTTTTGAAGAAGGTTCTGTTACCAACATGTTTACTTCCATTGTAGGTAATGTATTTGGGTTCAAAGCTCTACGAGCTCTACGCTTAGAGGATCTACGAATTCCTGCTGCTTATTCCAAAACTTTTCAAGGTCCACCTCATGGAATCCAAGTTGAGAGAGATAGATTGAACAAATATGGTCGTCCTCTATTGGGATGTACTATTAAACCCAAACTGGGATTATCCGCGAAAAACTACGGTAGAGCAGTTTATGAATGTCTACGTGGTGGACTTGATTTTACCAAGGATGATGAAAACGTGAATTCACAGCCATTTATGCGGTGGAGAGATCGTTTCCTATTTTGTGCCGAAGCCATTTATAAAGCACAAAGTGAAACAGGTGAAATCAAAGGACATTACTTGAATGCTACTGCAGCTACGTGTGAAGAAATGATCAAAAGGGCGGTATTTGCAAGAGAATTGGGAGTTCCTATCGTAATGCATGACTATTTAACAGGGGGGTTCACTGCAAATACTAGCTTGGCTCATTATTGCCGAGACAACGGCTTACTTCTACACATTCACCGCGCAATGCATGCAGTTATTGACAGACAGAAGAACCATGGTATGCATTTTCGTGTATTAGCTAAAGCATTACGTATGTCTGGCGGGGATCACATTCACTCTGGTACAGTAGTAGGTAAACTGGAAGGTGAACGCGAGATGACTTTAGGTTTTGTTGATTTACTACGCGACGATTGTATTGAAAAAGACCGAAGTCGTGGTATTTTCTTCACTCAAGATTGGGTCTCTATGCCAGGTGTTCTGCCGGTGGCTTCAGGAGGTATTCATGTTTGGCATATGCCTGCCTTGACCGAGATCTTTGGAGATGA-----------------------------------------------------------------------------------------------------------------------------------------------------------------------------------------------------------------------------------------------------------------------------------------------
	'HYDR_Vallisneria_spiralis'          ------------------------------------GGTCTTGGGTTCAA--AGCTGGCGTGAAAGATTACAAATTGACTTATTATACGCCTGAATATGAAACCAAAGATACTGATATCTTGGCAGCATTCCGAGTCACTCCGCAACCTGGAGTTCCACCTGAAGAAGCGGGGGCCGCAGTAGCTGCCGAATCCTCTACTGGTACATGGACAACTGTGTGGACTGATGGGCTTACTAGCCTTGATCGTTACAAAGGACGATGCTACCACATCGAGCCCGTTGCCGGAGAGGAAGATCAATATATTGCTTATGTAGCTTATCCTTTAGACCTTTTTGAAGAAGGTTCTGTTACCAACATGTTTACTTCCATTGTAGGTAATGTATTTGGGTTCAAAGCTCTACGAGCTTTACGCTTAGAGGATCTACGAATTCCTGCTGCTTATTCCAAAACTTTTCAAGGTCCACCTCATGGAATTCAAGTTGAGAGAGATAGATTGAACAAATATGGTCGTCCTCTATTGGGATGTACTATTAAACCCAAACTGGGATTATCCGCGAAAAACTACGGTAGAGCAGTTTATGAATGTCTACGTGGTGGACTTGATTTTACCAAGGATGATGAAAACGTGAATTCACAGCCATTTATGCGGTGGAGAGATCGTTTCCTATTTTGTGCCGAAGCCATTTATAAAGCGCAAAGTGAAACAGGTGAAATCAAAGGACATTACTTGAATGCTACTGCAGCTACGTGTGAAGAAATGGTCAAAAGAGCGGTATTTGCAAAAGAATTGGGAGTTCCTATCGTAATGCATGACTATTTAACAGGGGGGTTCACTGCAAATACTAGCTTGGCTCATTATTGCCGAAACAACGGCTTACTTCTACACATTCACCGTGCAATGCATGCAGTTATTGACAGACAGAAGAATCATGGTATGCATTTTCGTGTATTAGCTAAAGCATTACGTATGTCTGGCGGGGATCACATTCACTCTGGGACAGTAGTAGGTAAACTGGAAGGTGAACGCGAGATGACTTTAGGTTTTGTTGATTTACTACGTGACGATTCTATTGAAAAAGACCGAAGTCGTGGTATTTTCTTCACTCAAGATTGGGTCTCTATGCCAGGTGTTCTGCCGGTGGCTTCAGGAGGTATTCATGTTTGGCATATGCCTGCCTTGACCGAGATCTTTGGAGATGATTCCGTATTACAGTTCGGT----------------------------------------------------------------------------------------------------------------------------------------------------------------------------------------------------------------------------------------------------------------------------
	'JUNC_Cycnogeton_procerum'           ------------------------------------AGTGCTGGATTCAA--AGCTGGTGTTAAAGATTACAAATTGACTTATTATACTCCTGAATATGAAACCAAAGATACTGATATCTTGGCAGCATTCCGAGTAACTCCTCAACCCGGAGTTCCACCTGAAGAAGCAGGGGCCGCAGTGGCTGCCGAATCTTCTACTGGTACATGGACAACTGTGTGGACTGATGGACTTACTAGCTTGGATCGTTACAAAGGACGATGCTACCACATCGAGCCCGTTGTTGGGGAGGAAGATCAATTTATTGCTTATGTAGCTTATCCTTTAGACCTTTTTGAAGAAGGTTCCGTTACCAACATGTTTACTTCCATTGTGGGTAATGTATTTGGGTTCAAAGCTCTACGAGCTCTACGTCTGGAGGATCTGCGAATCCCTCCCGCTTATACCAAAACTTTCCAAGGTCCACCCCATGGAATCCAGGTTGAGAGAGATAAATTGAACAAATATGGTCGTCCCCTATTGGGATGTACTATTAAACCAAAATTGGGATTATCCGCGAAAAACTACGGTAGAGCAGTTTATGAATGTCTTCGTGGTGGACTTGATTTTACCAAAGATGATGAGAACGTGAACTCACAACCATTTATGCGTTGGAGAGATCGTTTCTTATTTTGTGCCGAAGCTATTTATAAAGCGCAAACCGAAACAGGTGAAATCAAAGGACATTACTTGAATGCTACTGCAGGTACGTGTGAAGAAATGATGAAAAGAGCTCAATTTGCGAGGGAATTAGGAGTTCCTATCGTAATGCATGACTACTTAACAGGGGGATTCACTGCAAATACTAGTTTGTCTAATTATTGCCGAGACAATGGCTTACTTCTTCACATTCACCGCGCAATGCATGCGGTTATTGATAGACAGAAGAATCATGGGATGCATTTCCGTGTACTAGCTAAAGCATTACGTATGTCTGGTGGAGATCATATTCACGCTGGTACAGTAGTAGGTAAACTGGAAGGTGAACGTGAGATAACTTTGGGTTTTGTTGATTTATTACGCGATGATTATATTGAAAAAGACCGAAGCCGCGGTATCTTTTTCACTCAAGATTGGGTTTCTATGCCAGGTGTTTTGCCCGTGGCTTCCGGGGGTATTCATGTTTGGCATATGCCTGCCTTGACCGAGATCTTTGGGGATGATTCCGTACTACAGTTNNGT----------------------------------------------------------------------------------------------------------------------------------------------------------------------------------------------------------------------------------------------------------------------------
	'JUNC_Tetroncium_magellanicum'       -------------------------------------GTGCTGGATTCAA--AGCTGGTGTTAAAGATTACAAATTGACTTATTATACTCCTGAATATGAAACCAAAGATACTGATATCTTGGCAGCATTCCGAGTAACTCCTCAACCCGGAGTTCCGCCTGAAGAAGCGGGGGCCGCAGTGGCTGCCGAATCTTCTACTGGTACATGGACAACTGTGTGGACTGATGGACTTACTAGCTTGGATCGTTACAAAGGACGATGCTATCACATCGAGCCCGTTGTTGGGGAAGAAGATCAATATATTGCTTATGTAGCTTACCCTTTAGACCTTTTTGAAGAAGGTTCCGTTACCAACATGTTTACTTCCATTGTGGGTAATGTATTTGGGTTCAAAGCTCTACGAGCTCTACGTCTGGAGGATCTGCGAATTCCTCCTGCTTATTCCAAAACTTTCCAAGGTCCACCCCATGGAATCCAGGTTGAGAGAGATAAATTGAACAAGTATGGTCGTCCCCTATTGGGATGTACTATTAAACCAAAATTGGGATTATCCGCGAAAAACTATGGTCGAGCGCTTTATGAGTGTCTYCGTGGTGGACTTGATTTTACCAAAGATGATGAGAACCTGAATTCACWACCATTTATGCKTTGGAGAGATCGTTTCTTATTTTGTTCCKAAGCTATTTATAAAGCGCAAGCCGAAACAGGYGAAATCAAAGGACATTRCTTGAATGCTACTGCGGGTACGTGTGAGGAAATGATCRAAAGGGCCGTATTTGCCAGGGAATTAGGAGTTCCTATCGTAATGCATGACTACTTAACAGGGGGATTCACTGCWAATACTAGTTTGTCTCTTTATTGCCGGGACAACGGSTTACTTCTTCACATTCACCGCGCAATGCATGCGGYTATTGATAGACAGAAGAATCATGGGATGCATTTTCGTGTACTAGCTAAAGCATTWCGTATGTCTGGTGGAGATCATATTCACTCTGGTACAGTAGTAGGTAAACTGGAAGGTGAACGTGAGATGACTTTGGGTTTTGTTGATTTATTACGTGATGATTATATTGAAAAAGACCGAAGCCGCGGTATTTTTTTCACTCAAGATTGGGTCTCTATGCCAGGTGTTTTGCCCGTGGCTTCAGGAGGTATTCATGTTTGGCATATGCCTGCCCTGACCGAGATCTTTGGAGATGATTCTGTACTACAGTT--------------------------------------------------------------------------------------------------------------------------------------------------------------------------------------------------------------------------------------------------------------------------------
	'JUNC_Triglochin_bulbosa'            --------------------------------------TGCTGGATTCAA--AGCAGGTGTTAAAGATTACAAATTGACTTATTATACTCCTGACTATGAAACCAAGGATACTGATATCTTGGCAGCATTCCGAGTAACTCCTCAACCCGGAGTTCCACCGGAAGAAGCAGGGGCTGCAGTGGCTGCCGAATCCTCTACTGGTACATGGACAACCGTGTGGACTGATGGACTTACTAGCTTGGATCGTTACAAAGGACGATGCTACCACATCGAGCCCGTTGTTGGGGAGGAAGATCAATTTATTGCTTATGTAGCTTATCCTTTAGACCTTTTTGAAGAAGGTTCCGTTACCAACATGTTTACTTCCATTGTGGGTAATGTATTTGGGTTCAAAGCTCTACGAGCTCTACGTCTGGAAGATCTACGAATTCCTCCTGCTTATGTCAAAACTTTCCAAGGTCCACCCCATGGAATCCAGGTTGAGAGAGATAAATTGAACAAATATGGTCGTCCCCTATTAGGATGTACTATTAAACCGAAATTGGGATTATCCGCGAAAAACTACGGTAGAGCAGTTTATGAATGTCTACGTGGTGGACTTGATTTTACCAAAGATGATGAGAACGTGAACTCACAACCATTTATGCGCTGGAGAGATCGTTTCTTATTTTGTGCCGAAGCTCTTTATAAAGCGCAAGACGAAACGGGTGAAATTAAAGGACATTACTTGAATGCTACTGCAGGTACGTGTGAAGAAATGTTAAAAAGAGCCCAATTTGCCAGGGAATTGGGAGTTCCTATCGTAATGCATGATTACCTAACGGGTGGATTCACTGCAAATACTACTTTGTCTTTTTATTGCCGAGACAATGGCTTACTTCTTCACATTCACCGCGCAATGCATGCGGTTATTGATAGACAAAAGAATCATGGGATGCATTTCCGTGTACTAGCTAAAGCATTACGTATGTCCGGTGGAGATCATATTCACTCTGGTACAGTAGTAGGTAAACTGGAAGGTGAACGTGAGATTACTTTGGGTTTTGTTGATTTATTACGTGATGATTATATTGAAAAAGACCGAAGCCGCGGTATCTTTTTCACTCAAGATTGGGTTTCTATGCCAGGTGTTCTGCCAGTGGCTTCCGGAGGTATTCATGTTTGGCATATGCCTGCCTTGACTGAGATTTTTGGGGATGATTCTGTACTACAGTTTGGCGGAGGAACTTTAGGACACCCTTGGGGAAATGCACCTGGTGCAGTAGCCAATCGGGTGGCTTTAGAAGCGTGTGTACAAGCTCGTAATGAAGGTCGTGATCTAGCTACTGAAGGTAATGAAATTATCCGTGAAGCTTGCAAATGGAGCCCTGAACTAGCG-------------------------------------------------------------------------------------------------------------
	'JUNC_Triglochin_maritima'           A---------TGTCACCACAAACAGAGACTAAAGCAAGTGCTGGATTCAA--AGCTGGTGTTAAAGATTACAAATTGACTTATTATACTCCTGACTATGAAACCAAGGATACTGATATCTTGGCAGCATTCCGAGTAACTCCTCAACCCGGAGTTCCACCGGAAGAAGCAGGGGCTGCAGTGGCTGCCGAATCTTCTACTGGTACATGGACAACCGTGTGGACTGATGGACTTACTAGCTTGGATCGTTACAAAGGACGATGCTATCACATCGAGCCCGTTGTTGGGGAGGAAGATCAATTTATTGCTTATGTAGCTTATCCTTTAGACCTTTTTGAAGAAGGTTCTGTTACCAACATGTTTACTTCCATTGTGGGTAATGTATTTGGGTTCAAAGCTCTACGAGCTCTACGTCTGGAAGATCTGCGAATTCCTCCTGCTTATATTAAAACTTTCCAAGGTCCACCCCATGGAATCCAGGTTGAGAGAGATAAATTAAACAAATATGGTCGTCCCCTATTGGGATGTACTATTAAACCTAAATTGGGATTATCCGCGAAAAACTACGGTAGAGCAGTTTATGAATGTCTACGTGGTGGACTTGATTTTACCAAAGATGATGAGAACGTGAACTCACAACCATTTATGCGCTGGAGAGATCGTTTCTTATTTTGTGCCGAAGCTATTTATAAAGCGCAAACCGAAACAGGTGAAATTAAAGGACATTACTTGAATGCTACTGCAGGTACGTGTGAAGAAATGCTAAAAAGAGCCCAATTTGCCAGGGAATTGGGAGTTCCTATCGTAATGCATGACTACCTAACGGGTGGATTCACTGCAAATACTAGTTTGGCTTTTTATTGCCGAGACAATGGCTTACTTCTTCACATTCACCGCGCAATGCATGCGGTTATTGATAGACAGAAGAATCATGGGATGCATTTTCGTGTACTAGCTAAAGCATTACGTATGTCTGGTGGAGATCATATTCACTCTGGTACAGTAGTAGGTAAACTAGAAGGTGAGCGTGAGATTACTTTGGGTTTTGTTGATTTATTACGTGATGATTATATTGAAAAAGACCGAAGCCGCGGTATCTTTTTCACTCAAGATTGGGTTTCTATGCCAGGTGTTCTGCCTGTGGCTTCCGGGGGTATTCATGTTTGGCATATGCCTGCCTTGACTGAGATTTTTGGGGATGATTCCGTACTACAGTTTGGCGGAGGAACTTTAGGACACCCTTGGGGAAATGCACCAGGTGCAGTAGCCAATCGGGTGGCTTTAGAAGCCTGCGTACAAGCTCGTAATGAAGGTCGTGATCTAGCTACTGAAGGTAATGAAATTATCCGTGAAGCTTGCAAATGGAGCCCTGAACTTGCCGCTGCTTGTGAAGTGTGGAAAGAGATCAAATT-----------------------------------------------------------------------------
	'JUNC_Triglochin_palustris'          A---------TGTCACCACAAACAGAGACTAAAGCAAGTGCTGGATTCAA--AGCTGGTGTTAAAGATTACAAATTGACTTATTATACTCCTGACTATGAAACCAAGGATACTGATATCTTGGCAGCATTCCGAGTAACTCCTCAACCCGGAGTTCCACCGGAAGAAGCAGGGGCTGCAGTGGCTGCCGAATCTTCTACTGGTACATGGACAACCGTGTGGACTGATGGACTTACTAGCTTGGATCGTTACAAAGGACGATGCTATCACATCGAGCCCGTTGTTGGGGAGGAAGATCAATTTATTGCTTATGTAGCTTATCCTTTAGACCTTTTTGAAGAAGGTTCTGTTACCAACATGTTTACTTCCATTGTGGGTAATGTATTTGGGTTCAAAGCTCTACGAGCTCTACGTCTGGAAGATCTGCGAATTCCTCCTGCTTATATCAAAACTTTCCAAGGTCCACCCCATGGAATCCAGGTTGAGAGAGATAAATTAAACAAATATGGTCGTCCCCTATTGGGATGTACTATTAAACCTAAATTGGGATTATCCGCGAAAAACTACGGTAGAGCAGTTTATGAATGTCTACGTGGTGGACTTGATTTTACCAAAGATGATGAGAACGTGAACTCACAACCATTTATGCGCTGGAGAGATCGTTTCTTATTTTGTGCCGAAGCTCTTTATAAAGCGCAAACCGAAACAGGTGAAATTAAAGGACATTACTTGAATGCTACTGCAGGTACGTGTGAAGAAATGCTAAAAAGAGCCCAATTTGCCAGGGAATTGGGAGTTCCTATCGTAATGCATGACTACCTAACGGGTGGATTCACTGCAAATACTAGTTTGGCTTTTTATTGCCGAGACAATGGCTTACTTCTTCACATTCACCGCGCAATGCATGCGGTTATTGATAGACAGAAGAATCATGGGATGCATTTTCGTGTACTAGCTAAAGCATTACGTATGTCTGGTGGAGATCATATTCACTCTGGTACAGTAGTAGGTAAACTAGAAGGTGAGCGTGAGATTACTTTGGGTTTTGTTGATTTATTACGTGATGATTATATTGAAAAAGACCGAAGCCGCGGTATCTTTTTCACTCAAGATTGGGTTTCTATGCCAGGTGTTCTGCCTGTGGCTTCCGGGGGTATTCATGTTTGGCATATGCCTGCCTTGACTGAGATTTTTGGGGATGATTCCGTACTACAGTTTGGCGGAGGAACTTTAGGACACCCTTGGGGAAATGCACCAGGTGCAGTAGCCAATCGGGTGGCTTTAGAAGCCTGCGTACAAGCTCGTAATGAAGGTCGTGATCTAGCTACTGAAGGTAATGAAATTATCCGTGAAGCTTGCAAATGGAGCCCTGAACTTGCCGCTGCTTGTGAAGTGTGGAAAGAGATCAAATT-----------------------------------------------------------------------------
	'JUNC_Triglochin_scilloides'         ------------------------------------AGTGCTGGATTCAA--AGCAGGTGTTAAAGATTACAAATTGACTTATTATACTCCTGACTATGAAACCAAGGATACTGATATCTTGGCAGCATTCCGAGTAACTCCTCAACCCGGAGTTCCACCGGAAGAAGCAGGGGCTGCAGTGGCTGCCGAATCTTCCACTGGTACATGGACAACCGTGTGGACTGATGGACTTACTAGCTTGGATCGTTACAAAGGACGATGCTACCACATCGAGCCCGTTCCTGGAGATGAAGATCAATTTATTGCTTATGTAGCTTATCCTTTAGACCTTTTTGAAGAAGGTTCCGTTACCAACATGTTTACTTCCATTGTGGGTAATGTATTTGGGTTCAAAGCTCTACGAGCTCTACGTCTGGAAGATCTACGAATTCCTGTTGCTTATGTCAAAACTTTCCAAGGTCCACCTCATGGAATCCAGGTTGAGAGAGATAAATTGAACAAATATGGTCGTCCCCTATTAGGATGTACTATTAAACCTAAATTGGGATTATCCGCGAAAAACTACGGTAGAGCTGTTTATGAATGTCTACGTGGTGGACTTGATTTTACCAAAGATGATGAGAACGTGAACTCACAACCATTTATGCGCTGGAGAGATCGTTTCTTATTTTGTGCCGAAGCTATTTATAAAGCACAAGCCGAAACAGGTGAGATTAAAGGACATTACTTGAATGCTACTGCAGGTACGTGTGAAGAAATGCTAAAAAGAGCTCAATTTGCTAGGGAATTGGGAGTTCCTATCGTAATGCATGACTACCTAACAGGTGGATTCACTGCAAATACTACTTTGTCTTTTTATTGCCGAGACAATGGCTTACTTCTTCACATTCACCGCGCAATGCATGCGGTTATTGATAGACAGAAGAATAATGGGATGCATTTTCGTGTACTAGCTAAAGCATTACGTATGTCTGGTGGAGATCATATTCACTCTGGTACAGTAGTAGGTAAACTGGAAGGTGAGCGTGAGATTACTTTGGGTTTTGTTGATTTATTACGTGATGATTATATTGAAAAAGACCGAAGCCGCGGTATCTTTTTCACTCAAGATTGGGTTTCTATGCCAGGTGTTCTGCCGGTGGCTTCCGGAAGTATTCATGTTTGGCATATGCCCGCTTTGACTGAGATTTTTGGAGATGATTCTGTACTACAGTTTGGC----------------------------------------------------------------------------------------------------------------------------------------------------------------------------------------------------------------------------------------------------------------------------
	'LEMN_Landoltia_punctata'            -----------------------------------aagtgctggattcaa--agctggtgttaaagattacaaattgacttattatactcctgagtatgagacaaaagatacggatatcttggcagcattccgagtaactcctcaacctggagttcctgctgaagaagcaggggctgcagtagctgccgaatcttctaccggtacatggacaactgtgtggactgatggacttaccagccttgatcgttacaaaggacgatgctaccatatcgaacccgttgctggagaagaaaatcaatatattgcttatgtagcgtacccattagacctttttgaagaaggttctgttactaacatgtttacttccattgtaggtaatgtatttgggtttaaagctttacgagctctacgtctggaagatttgcgaattcctcctgcttattccaaaactttcctaggcccacctcatgggatccaagttgagagagataaattgaacaagtatggtcgtcctctattgggatgtaccatcaaaccaaaattgggattatccgcgaaaaactacggtagagcggtttatgaatgtctacgtggtggacttgattttaccaaggatgatgaaaacgtaaactcacaaccatttatgcgttggagagaccgtttcttattttgtgctgaagcaatttataaagcacaagctgaaacaggtgaaattaaagggcattacctaaatgctactgcaggtaattgtgaagacatgatgaaaagggctgtgtttgctagagaattggcagtacctattgtaatgcatgactacttaacaggtggattcactgcaaatactagtttagcagattattgccgagacaacggcctacttcttcacatccaccgcgcaatgcatgcagttattgatagacagaaaaatcatggtatgcatttccgtgtactagctaaagcattacgtatgtctggtggggatcatattcacgctggtacagtagtaggtaaactggaaggtgaacgtgagatgactttaggttttgttgatttattacgtgatgatttcattgaaaaagacagaagtcgtggtattttcttcactcaagattgggtctctatgccaggtgttctgcctgtagcttccgggggtattcatgtttggcatatgcctgccctgaccgagatctttggagatgattccgtactacagtttggtggcggaactttaggacacccttggggaaatgcacctggtgcagtagctaaccgtgtagctttagaagcgtgtgtacaagctcgtaatgagggacgtgaccttgctcgtgaaggtaatgaaattatccgtgaagcttgcaaatggagtcctgaattagccgctgct-------------------------------------------------------------------------------------------------------
	'LEMN_Lemna_gibba'                   ------------------------gaaactaaagcaagtgctggattcaa--agctggtgttaaagattacaaattgacttattatactcctgagtatgagacaaaagatacggatatcttggcagcattccgagtaactcctcaacctggagttccacctgaagaagcaggggctgcagtagctgccgaatcttctactggtacatggacaactgtgtggactgatggacttaccagccttgatcgttacaaaggacgatgctaccatatcgaacctgttgctggagaagaaaatcaatttattgcttatgtagcttacccattagacctttttgaagaaggttctgttactaacatgtttacctccattgtaggtaacgtatttgggtttaaagctttacgagctctacgtttggaagatttgcgaattcctcctgcgtattccaaaactttccaaggcccacctcatgggatccaagttgagagagataaattgaacaagtatggtcgtcctctattgggatgtaccatcaaaccaaaattgggattatccgcgaaaaactacggtagagcggtttatgaatgtctacgtggtggacttgattttaccaaggatgatgaaaacgtaaactcacaaccatttatgcgttggagagatcgt----------------------------------------------------------------------------------------------------------------------------------------------------------------------------------------------------------------------------------------------------------------------------------------------------------------------------------------------------------------------------------------------------------------------------------------------------------------------------------------------------------------------------------------------------------------------------------------------------------------------------------------------------------------------------------------------------------------------------------------------------------------------------------------------------------------------------------------------------------
	'LEMN_Lemna_minor'                   A---------TGTCACCACAAACAGAGACTAAAGCAAGTGCTGGATTCAA--AGCTGGTGTTAAAGATTACAAATTGAATTATTATACTCCTGAGTATGAGACAAAAGATACGGATATCTTGGCAGCATTCCGAGTAACTCCTCAACCTGGAGTTCCACCTGAAGAAGCAGGGGCTGCAGTAGCTGCCGAATCTTCTACTGGTACATGGACAACTGTGTGGACTGATGGACTTACCAGCCTTGATCGTTACAAAGGACGATGCTACCATATCGAACCCGTTGCTGGAGAAGAAAATCAATTTATTGCTTATATAGCTTACCCATTAGACCTTTTTGAAGAAGGTTCTGTTACTAACATGTTTACCTCCATTGTAGGTAACGTATTTGGGTTTAAAGCTTTACGAGCTCTACGTTTGGAAGATTTGCGAATTCCTCCTGCTTATTCCAAAACTTTCCAAGGCCCACCTCATGGGATCCAAGTTGAGAGAGATAAATTGAACAAGTATGGTCGTCCTCTATTGGGATGTACCATCAAACCAAAATTGGGATTATCCGCGAAAAACTACGGTAGAGCGGTTTATGAATGTCTACGTGGTGGACTTGATTTTACCAAGGATGATGAAAACGTAAACTCACAACCATTTATGCGTTGGAGAGACCGTTTCTTATTTTGTGCCGAAGCAATTTATAAAGCACAAGCCGAAACAGGTGAAATTAAAGGGCATTACCTAAATGCTACTGCAGGTACTTGTGAAGAAATGATCAAAAGGGCTGTGTTTGCTAGAGAATTGGGAGTCCCTATTGTAATGCATGACTACTTAACAGGGGGATTCACTGCAAATACTTCTTTAGCATATTATTGCCGAGACAACGGCCTACTTCTTCACATCCACCGCGCAATGCATGCAGTTATTGATAGACAGAAAAATCATGGTATGCATTTCCGTGTACTAGCTAAAGCATTACGTATGTCTGGGGGGGATCACGTTCACTCTGGTACAGTAGTAGGTAAACTGGAAGGTGAACGTGAGATGACTTTAGGTTTTGTTGATTTATTACGTGATGATTTTATTGAAAAAGACAGAAGTCGTGGTATTTTCTTCACTCAAGATTGGGTCTCTATGCCAGGTGTTCTGCCTGTAGCTTCAGGTGGTATTCATGTTTGGCATATGCCTGCTCTGACCGAGATCTTTGGAGATGATTCCGTACTACAGTTTGGTGGCGGAACTTTAGGACACCCTTGGGGAAATGCACCAGGTGCTGTAGCTAACCGTGTAGCTTTAGAAGCGTGTGTAAAAGCTCGTAATGAGGGACGTGACCTTGCTCGTGAAGGTAATGAAATTATCCGTGAAGCTTGCAACTGGAGTCCTGAATTAGCGGCTGCTTGTGAAGTTTGGAAAGAGATCAAATTTGA--------------------------------------------------------------------------
	'LEMN_Lemna_minuta'                  ------------------------------------------ggattcaa--agctggtgttaaagattacaaattgacttattatactcctgagtatgagacaaaagatacggatatcttggcagcattccgagtaactcctcaacctggagttccacctgaagaagcaggggctgcagtagctgccgaatcttctactggtacatggacaactgtgtggactgatggacttaccagccttgatcgttacaaaggacgatgctaccatatcgaacccgttgctggagaggaaagtcaatatattgcttatgtagcttacccattagacctttttgaagaaggttctgttactaacatgtttacctccattgtaggtaacgtatttgggtttaaagctttacgagctctacgtctggaagatttgcgaattcctcctgcttattccaaaactttccaaggcccacctcacgggatccaagttgaaagagataaattgaacaagtacggtcgtcctctattgggatgtaccatcaaaccaaaattgggattatccgcgaaaaactac----------------------------------------------------------------------------------------------------------------------------------------------------------------------------------------------------------------------------------------------------------------------------------------------------------------------------------------------------------------------------------------------------------------------------------------------------------------------------------------------------------------------------------------------------------------------------------------------------------------------------------------------------------------------------------------------------------------------------------------------------------------------------------------------------------------------------------------------------------------------------------------------------------------------------------------------------------
	'LEMN_Lemna_perpusilla'              -----------------------------------aagtgctggattcaa--agctggtgttaaagattacaaattgacttattatactcctgagtatgagacaaaagatacggatatcttggcagcattccgagtaactcctcaacctggagttccacctgaagaagcaggtgctgcagtagctgccgaatcttctactggtacatggacaactgtgtggactgatggacttaccagccttgatcgttacaaaggacgatgctaccatatcgaacccgttgttggagaggaaaatcaatttattgcttatgtagcttacccattagacctttttgaagaaggttctgttactaacatgtttacctccattgtaggtaacgtatttgggtttaaagctttacgagctctacgtctggaagatttgagaattcctcctgcttattccaaaactttccaaggcccacctcatggtatccaagttgagagagataaattgaacaagtatggtcgtcctctattgggatgtaccatcaaaccaaaattgggattatctgcgaaaaactacggtagagcggtttatgaatgtctacgtggtggacttgattttaccaaggatgatgaaaacgtgaactcacaaccatttatgcgttggagagaccgtttcctattttgtgcggaagcaatttataaatcacaagccgaaacaggtgaaattaaagggcattacctaaatgctactgcaggtacttgtgaagaaatgatcaaaagggctgtgtttgcgagagaattgggagttcctattgtaatgcatgactacttaacagggggattcactgcaaatactagtttagcacattattgccgagacaatggcctacttcttcacatccaccgcgcaatgcatgcagttattgatagacagaaaaatcatggtatgcatttccgtgtactagctaaagcactacgtatgtctggtggggatcatattcactctggtacagtagtaggtaaactagaaggtgaacgtgagatgactttaggtttcgttgatttattacgtgatgattttattgaaaaagacagaagtcgtggtattttcttcactcaagattgggtctctatgccaggtgttatccctgtagcttcaggtggtattcatgtttggcatatgcctgctctaaccgagatctttggagatgattccgtactacagtttggtggcggaactttaggacacccttggggtaatgcacctggtgcagtagctaaccgtgtagctttagaagcgtgtgtacaagctcgtaatgagggacgtgaccttgctcgtgaaggtaatgaaattatccgtgaagcttgcaaatggagtcctgaattagctgctgct-------------------------------------------------------------------------------------------------------
	'LEMN_Spirodela_intermedia'          -----------------------------------aagtgttggattcaa--agctggtgttaaagattacaaattgacttattatactcctgagtatgagacaaaagatacggatatcttggcagcattccgagtaactcctcaacctggagttccacctgaagaagcaggggctgcagtagctgccgaatcttctactggtacatggacaactgtgtggactgatggacttaccagccttgatcgttacaaaggacgatgctaccatatcgaacccgttgttggagaggaaaatcaatttattgcttatgtagcttaccctttagacctttttgaagaaggttctgttactaacatgtttacttccattgtaggtaatgtatttgggtttaaagctttacgagctctacgtctggaagatttgcgaattcctcctgcttattccaaaactttccaaggcccacctcatgggatccaagttgagagagataaattgaacaagtatggtcgtcctctattaggatgtaccatcaaacccaaattgggattatccgcgaaaaactacggtagagcggtttatgaatgtctacgtggtggacttgattttaccaaggatgatgaaaacgtgaactcacaaccatttatgcgttggagagaccgtttcttattttgtgctgaagcaatttataaatcacaagccgaaacaggtgaaattaaagggcattacttaaatgctactgcaggtacttgtgaagaaatgatcaaaagggctgtgtttgccagagaattgggagtccctattgtaatgcatgactacttgactgggggattcactgcaaatactagtttagcaatttattgccgagacaatggcctacttcttcacatccaccgcgcaatgcatgcagttattgatagacagaaRaatcatggtatgcatttccgtgtactagctaaagcattacgtatgtctggtggggatcatattcactccggtacagtagtaggtaaactggaaggtgaacgtgagatgactttaggtttcgttgatttattacgtgatgattatattgaaaaagaccgaagtcgtggtattttcttcactcaagattgggtctctatgccaggtgttctgcctgtggcttcagggggtattcatgtttggcatatgcctgccctgaccgagatctttggagatgattccgtactacagtttggtggcggaactttaggacacccttggggaaatgcacctggtgcagtagctaaccgtgtagctttagaagcgtgtgtacaagctcgtaatgagggacgtgatcttgctcgtgaaggtaatgaaattatccgtgaagcttgcaaatggagtcctgaactagccgctgct-------------------------------------------------------------------------------------------------------
	'LEMN_Spirodela_polyrhiza'           A---------TGTCACCACAAACAGAGACTAAAGCAAGTGCTGGATTCAA--AGCTGGTGTTAAAGATTACAAATTGACTTATTATACTCCTGAGTATGAGACAAAAGATACGGATATCTTGGCAGCATTCCGAGTAACTCCTCAACCTGGAGTTCCACCTGAAGAAGCAGGGGCTGCAGTAGCTGCCGAATCTTCTACTGGTACATGGACAACTGTGTGGACTGATGGACTTACCAGCCTTGATCGTTACAAAGGACGATGCTACCATATCGAACCCGTTGTTGGAGAGGAAAATCAATATATTGCTTATGTAGCTTACCCTTTAGACCTTTTTGAAGAAGGTTCTGTTACTAACATGTTTACTTCCATTGTAGGTAATGTATTTGGGTTTAAAGCTTTACGAGCTCTACGTCTGGAAGATTTGCGAATTCCTCCTGCTTATTCCAAAACTTTCCAAGGCCCACCTCATGGGATCCAAGTTGAGAGAGATAAATTGAACAAGTATGGTCGTCCTCTATTGGGATGTACCATCAAACCAAAATTGGGATTATCCGCGAAAAACTACGGTAGAGCGGTTTATGAATGTCTACGTGGTGGACTTGATTTTACCAAGGATGATGAAAACGTGAACTCACAACCATTTATGCGTTGGAGAGACCGTTTCTTATTTTGTGCTGAAGCAATTTATAAAGCACAAGCTGAAACAGGTGAAATTAAAGGGCATTACTTAAATGCTACTGCAGGTACTTGTGAAGAAATGATCAAAAGGGCTGTGTTTGCCAGAGAATTGGGAGTCCCTATTGTAATGCATGACTACTTGACAGGGGGATTCACTGCAAATACTAGTTTAGCACATTATTGCCGAGACAACGGCCTACTTCTTCACATCCACCGTGCAATGCATGCAGTTATTGATAGACAGAAAAATCATGGTATGCATTTCCGTGTACTAGCTAAAGCATTACGTATGTCTGGTGGGGATCATATTCACGCTGGTACAGTAGTAGGTAAACTGGAAGGTGAACGTGAGATGACTTTAGGTTTTGTTGATTTATTACGTGATGATTATATTGAAAAAGACCGAAGTCGTGGTATTTTCTTCACTCAAGATTGGGTCTCTATGCCAGGTGTTATACCTGTGGCTTCAGGGGGTATTCATGTTTGGCATATGCCTGCCCTGACCGAGATCTTTGGAGATGATTCCGTACTACAGTTTGGTGGCGGAACTTTAGGACACCCTTGGGGAAATGCACCTGGTGCAGTAGCTAACCGTGTAGCTTTAGAAGCGTGTGTACAAGCTCGTAATGAGGGACGTGATCTTGCTCGTGAAGGTAATGAAATTATCCGTGAAGCTTGCAAATGGAGTCCTGAACTAGCCGCTGCTTGTGAAGTTTGGAAAGCGATCAAATTTGA--------------------------------------------------------------------------
	'LEMN_Wolffia_borealis'              -----------------------------------aagtgttggattcaa--agctggggttaaagattacaaattgacttattatactcctgagtatgagacaaaagatactgatatcttggcagcattccgagtaactcctcaacctggagttccacctgaagaagcaggggctgcagtagctgcggaatcttctactggtacatggacaactgtgtggactgatgggcttaccagtcttgatcgttacaaaggacgatgctaccatatcgaacctgttgctggagaggaaaatcaatatattgcttatgtagcttacccattagacctttttgaagaaggttctgttactaacatgtttacttccattgtaggtaacgtatttgggtttaaagctttacgagctctacgtctggaagatttgagaattcctcctgcttattccaaaactttccaaggcccacctcacgggatccaagttgagagagataaattgaacaagtatggtcgtcctctattaggatgtaccatcaaaccaaaattgggattatctgcgaaaaactacggtagagcggtttatgaatgtctacgtggtggacttgattttaccaaggatgatgaaaacgtaaactcacaaccatttatgcgttggagagaccgtttcttattctgtgctgaagcaatttataaagcacaagctgaaacaggtgaaattaaagggcattacctaaatgctaccgcaggtacttgtgaagaaatgatcaaaagagctgtgtttgctagagaattgggagtccctattgttatgcatgactacttaacaggtggattcactgcaaatactagtttagcacattattgccgagacaacggtctacttcttcacatccaccgtgcaatgcatgcggttattgatagacagaaaaaccatggtatgcatttccgtgtactagctaaagcattacgtatgtctggtggggaccatattcactctggtaccgtagtaggtaagctggaaggtgagcgtgagatgactttaggttttgttgatttattacgtgatgattttattgaaaaagacagaagtcgtggtattttcttcactcaagattgggtatctatgccaggtgttatccctgtagcttcaggtggtattcatgtttggcatatgcctgcactgaccgagatctttggagatgattccgtactacagtttggtggcggaactttaggacacccttggggtaatgcacctggtgcagtagctaaccgtgtagctttagaagcgtgtgtacaagctcgtaatgagggacgtgaccttgctcgtgaaggtaatgaaattatccgtgaagctgccaaatggagtcctgaattagccgctgct-------------------------------------------------------------------------------------------------------
	'LEMN_Wolffia_globosa'               -----------------------------------aagtgttggattcaa--agctggggttaaagattacaaattgacttattatactcctgagtatgagacaaaagatactgatatcttggcagcattccgagtaactcctcaacctggagttccacctgaagaagcaggggctgcagtagctgcggaatcttctactggtacatggacaactgtgtggactgatggtcttaccagtcttgatcgttacaaaggacgctgctaccatatcgaacctgttgctggagaggaaaatcaatatattgcttatgtagcttacccattagacctttttgaagaaggttctgttactaatatgtttacttccattgtaggtaacgtatttgggtttaaagctttacgagctctacgtctggaagatttgagaattcctcctgcttattccaaaactttccaaggaccacctcacgggatccaagttgagagagataaattgaacaagtatggtcgtcctctattaggatgtaccatcaaaccaaaattgggattatctgcgaaaaactacggtagagcggtttatgaatgtctacgtggtggacttgattttaccaaggatgatgaaaacgtaaactcacaaccatttatgcgttggagagaccgtttcttattctgtgctgaagcaatttataaagcacaagctgaaacaggtgaaattaaagggcattacctaaatgctaccgcaggtacttgtgaagaaatgatcaaaagagctgtgtttgctagagaattgggagtccctattgttatgcatgactacttaacaggtggattcactgcaaatactagtttagcacattattgccgagacaacggtctacttcttcacatccaccgtgcaatgcatgcggttattgacagacagaaaaaccatggtatgcatttccgtgtactagctaaagcactacgtatgtctggtggggaccatattcacgctggtaccgtagtaggtaagctggaaggtgagcgtgagatgactttaggttttgttgatttattacgtgatgattttattgaaaaagacagaagtcgtggtattttcttcactcaagattgggtatctatgcctggtgttatccctgtagcttcaggtggtattcatgtttggcatatgcctgcactgaccgagatctttggagatgattccgtactacagtttggtggagaaactttaggacacccttgggg--------------------------------------------------------------------------------------------------------------------------------------------------------------------------------------------------------------------------------------------------
	'LEMN_Wolffia_microscopica'          -----------------------------------aagtgctggattcaa--agctggggttagagattacaaattgacttattatactcctgagtatgagacaaaagatactgatatcttggcagctttccgagtaactcctcaacctggagttccacctgaagaagcaggggctgcagtagctgcggaatcttctactggtacatggacaactgtttggactgacgggcttaccagtcttgatcgttacaaaggacgatgctaccatatcgaacctgttgctggagaggaaaatcaatatattgcttatgtagcttacccattagacctttttgaagaaggttctgttactaacatgtttacttccattgtaggtaacgtatttgggtttaaagctttacgagcgctacgtctggaagacttgagaattcctcctgcttattccaaaactttccaaggcccacctcacgggatccaagttgaaagagataaattgaacaagtatggtcgtcctctactaggatgtaccatcaaaccaaaattgggattatctgcgaaaaactacggtagagcggtttatgaatgtctacgtggtggacttgattttaccaaggatgatgaaaacgtaaactcacaaccattcatgcgttggagagaccgtttcttattctgtgctgaagcaatttataaagcacaagctgaaacaggtgaaattaaagggcattacctaaatgctaccgcaggtacttgtgaagaaatgatcaaaagagctgtgtttgctagagaattgggagttcctattgttatgcatgactacttaacaggtggattcactgcaaatactactttagcacattattgccgtgacaacggtctacttcttcacattcaccgtgcaatgcatgcggttattgatagacagaaaaaccatggtatgcatttccgtgtactagctaaagcattacgtatgtctggtggtgaccatattcactctggtaccgtagtaggtaagcttgaaggtgagcgtgaaatgactctaggttttgttgatttattacgtgatgatttcattgaaaaagacagaagtcgtggtattttcttcactcaagattgggtatctatgccgggtgttatccctgtagcttcaggtggtattcacgtttggcatatgcctgcactgactgagatctttggagatgattccgtactacagtttggtggcggaactctaggacacccttggggtaatgcaccaggtgcagtagctaaccgtgtagctttagaagcgtgtgtacaagctcgtaatgagggacgtgaccttgctcgtgaaggtaatgaaattatccgtgaagcttgcaaatggagtcctgaattagc--------------------------------------------------------------------------------------------------------------
	'LEMN_Wolffiella_denticulata'        -----------------------------------aggtgttggattcaa--agctggtgttaaagattacaaattgacttattatactcctgactatgagacaaaagatacggatatcttagcagcattccgagtaactcctcaacctggagttccacctgaagaagcaggggctgcagtagctgcggaatcttctactggtacatggacaactgtgtggactgatgggcttaccagtcttgatcgttacaaaggacgatgctaccatatcgaacctgttgttggagaggaaaatcaatttattgcttatgtagcttacccattagacctttttgaagaaggttctgttactaacatgtttacttccattgtaggtaacgtatttgggtttaaagctttacgagctctacgtctggaagatttgcgaattcctcctgcttattccaaaactttccaaggcccacctcatgggatccaagttgagagagataaattgaacaagtatggtcgtcctctattaggatgtaccatcaaaccaaaattgggattatctgcgaaaaactacggtagagcggtttatgaatgtctacgtggtggacttgattttaccaaggatgatgaaaacgtgaactcacaaccatttatgcgttggagagaccgtttcttattctgtgctgaagcaatttataaatcacaagctgaaactggtgaaattaaagggcattacctaaatgctaccgcagctacttgtgaagaaatgatcaaaagagctgtgtttgctagagaattgggagtccctattgttatgcatgactacttaacaggtggattcactgcaaatactagtttatcatattattgccgagacaacggtctacttcttcacatccaccgtgcaatgcatgcggttattgatagacagaaaaaccatggtatgcatttccgtgtactagctaaagcattacgtatgtctggtggggaccatattcactctggtaccgtagtaggtaaactggaaggtgaacgtgagatgactttaggttttgttgatttattacgtgatgattttattgaaaaagacagaagtcgtggtattttcttcactcaagattgggtctctatgccaggtgttatccctgtagcttcaggtggtattcatgtttggcatatgcctgcactgaccgagatctttggagatgattccgtactacagtttggtggcggaactttaggacacccttggggtaatgcaccaggtgcagtagctaaccgtgtagctttagaagcgtgtgtacaagctcgtaatgagggacgtgaccttgctcgtgaaggtaatgaaattatccgtgaagcttgcaaatggagtcctgaattagccgctgct-------------------------------------------------------------------------------------------------------
	'LEMN_Wolffiella_gladiata'           ------------------------------------------ggattcaa--agctggtgttaaagattacaaattgacttattatactcctgaatatgagacaaaagatacggatatcttagcagcattccgagtaactcctcaacctggagttccacctgaagaagcaggggctgcagtagctgcggaatcttctacgggtacatggacaactgtgtggactgatgggcttaccagtcttgatcgttacaaaggacgatgctaccatatcgaacctgttgttggagaggaaaatcaatttattgcttatgtagcttacccattagacctttttgaagaaggttctgttactaacatgtttacttccattgtaggtaacgtatttgggtttaaagctttacgagctctacgtctggaagatttgcgaattcctcctgcttattccaaaactttccaaggcccacctcatgggatccaagttgagagagataaattgaacaagtatggtcgtcctctattaggatgtaccatcaaaccaaaattgggattatctgcgaaaaactac----------------------------------------------------------------------------------------------------------------------------------------------------------------------------------------------------------------------------------------------------------------------------------------------------------------------------------------------------------------------------------------------------------------------------------------------------------------------------------------------------------------------------------------------------------------------------------------------------------------------------------------------------------------------------------------------------------------------------------------------------------------------------------------------------------------------------------------------------------------------------------------------------------------------------------------------------------
	'LEMN_Wolffiella_oblonga'            -----------------------------------aggtgttggattcaa--agctggtgttaaagattacaaattgacttattatactcctgaatatgagacaaaagatacggatatcttagcagcattccgagtaactcctcaacctggagttccacctgaagaagcaggggctgcagtagctgcggaatcttctacgggtacatggacaactgtgtggactgatgggcttaccagtcttgatcgttacaaaggacgatgctaccatatcgaacctgttgttggagaggaaaatcaatttattgcttatgtagcttacccattagacctttttgaagaaggttctgttactaacatgtttacttccattgtaggtaacgtatttgggtttaaagctttacgagctctacgtctggaagatttgcgaattcctcctgcttattccaaaactttccaaggcccacctcatgggatccaagttgagagagataaattgaacaagtatggtcgtcctctattaggatgtaccatcaaaccaaaattgggattatctgcgaaaaactacggtagagcggtttatgaatgtctacgtggtggacttgattttaccaaggatgatgaaaacgtgaactcacaaccatttatgcgttggagagaccgtttcttattctgtgctgaagcaatttataaatcacaagctgaaactggtgaaattaaagggcattacctaaatgctaccgcagctacttgtgaagaaatgatcaaaagagctgtgtttgctagagaattgggagtccctattgttatgcatgactacttaacaggtggattcactgcaaatactagtttagccttttattgccgagacaacggtctacttcttcacatccaccgtgcaatgcatgcggttattgatagacagaaaaaccatggtatccatttccgtgtactagctaaagcattacgtatgtctggtggggaccatattcactctggtaccgtagtaggtaaactggaaggtgaacgtgagatgactttaggttttgttgatttattacgtgatgattttattgaaaaagacagaagtcgtggtattttcttcactcaagattgggtctctatgccaggtgttatccctgtagcttcaggtggtattcatgtttggcatatgcctgcactgaccgagatctttggagatgattccgtactacagtttggtggcggaactttaggacacccttggggtaatgcacctggtgcagtagctaaccgtgtagctttagaagcgtgtgtacaagctcgtaatgaaggacgtgaccttgctcgtgaaggtaatgaaattatccgtgaagcttgcaaatggagtcctgaattagctgctgct-------------------------------------------------------------------------------------------------------
	'LEMN_Wolffiella_rotunda'            -----------------------------------aggtgttggattcaa--agctggtgttaaagattacaaattgacttattatactcctgattatgagacaaaagatacNgatatcttggcagcattccgagtaactcctcaacctggagttccacctgaagaagcaggggctgcagtagctgcggaatcttctactggtacatggacaactgtgtggactgatgggcttaccagtcttgatcgttacaaaggacgatgctaccatatcgaacctgttgctggagaggaaaatcaatttattgcttatgtagNttacccattagacctttttgaagaaggttctgttactaacatgtttacttccattgtaggtaacgtatttgggtttaaagctttacgagctctacgtctggaagatttgcgaattcctcctgcttataccaaaactttccaaggcccacctcatgggatccaagttgaaagagataaattgaacaagtatggtcgtcctctattaggatgtaccatcaaaccaaaattgggattatctgcgaaaaactacggtagagcggtttatgaatgtctacgtggtggacttgattttaccaaggatgatgaaaacgtaaactcacaaccatttatgcgttggagagaccgtttcttattctgtgctgaagcaatttataaatcacaagctgaaacaggtgaaattaaagggcattacctaaatgctaccgcaggtacttgtgaagaaatgatcaaaagagctgtgtttgctagagaactgggagtccctattgttatgcatgactacttaacaggtggattcactgcaaatactagtttagcacattattgccgagacaacggtctacttcttcacatccaccgtgcaatgcatgcggttattgatagacagaaaaaccatggtattcatttccgtgtactagctaaagcattacgtatgtctggtggtgaccatattcactctggtaccgtagtaggtaaactggaaggtgaacgtgagatgactttaggttttgttgatttattacgtgatgattatattgaaaaagacagaagtcgtggtattttcttcactcaagattgggtctctatgccaggtgttatccctgtagcttcaggtggtattcatgtttggcatatgcctgcactgaccgagatctttggagatgattccgtactacagtttggtggcggaactttaggacacccttggggtaatgcaccaggtgcagtagctaaccgtgtagctttagaagcgtgtgtacaagctcgtaatgaaggacgtgaccttgctcgtgaaggtaatgaaattatccgtgaagcttgcaaatggagtcctgaattagccgctgct-------------------------------------------------------------------------------------------------------
	'MAUN_Maundia_triglochinoides'       A---------TGTCACCACAAACAGAGACTAAAGCAAGTGTTGGATTCAA--AGCTGGTGTTAAAGATTACAAATTGACTTATTATACTCCTGACTATGAAACCAAGGATACTGATATCTTGGCAGCATTCCGAGTAACTCCTCAACCCGGAGTTCCACCGGAAGAAGCAGGGGCCGCAGTAGCTGCCGAATCTTCTACTGGTACATGGACAACTGTGTGGACTGATGGACTTACTAGCTTGGATCGTTACAAAGGACGATGCTATCACATCGAGCCCGTTGCTGGAGAGGAAGATCAATATATTGCTTATGTAGCTTATCCTTTAGACCTTTTTGAAGAAGGTTCCGTTACCAACATGTTTACTTCCATTGTGGGTAATGTATTTGGGTTCAAAGCTCTACGAGCTCTACGTCTGGAGGATCTGCGAATTCCTCCTGCTTATTCCAAAACTTTCCAAGGTCCACCCCACGGAATCCAGGTTGAGAGAGATAAATTGAATAAGTATGGTCGTCCCTTATTGGGATGTACTATTAAACCAAAATTAGGATTATCCGCGAAAAACTACGGTAGAGCAGTTTATGAATGTCTCCGCGGTGGACTTGATTTTACCAAAGATGATGAGAACGTGAACTCACAACCATTTATGCGTTGGAGAGATCGTTTCTTATTTTGTGCCGAAGCTATTTATAAAGCGCAAGCAGAAACAGGTGAAATCAAAGGACATTACTTGAATGCTACTGCAGGTACGTGTGAAGAAATGATAAAAAGGGCCGTATTTGCCAGGGAATTGGGAGTCCCTATCGTAATGCATGACTATTTAACAGGGGGATTCACTGCCAATACTAGCTTGTCTCATTATTGCCGGGACAATGGCTTACTTCTTCACATTCACCGCGCAATGCATGCGGTTATTGATAGACAAAAGAATCATGGTATGCATTTTCGTGTACTAGCTAAAGCATTACGTATGTCTGGTGGAGATCATATTCACGCTGGTACAGTAGTAGGTAAGCTAGAAGGTGAACGTGAGATGACTTTGGGTTTTGTTGATTTATTACGCGATGATTATATTGAAAAAGACCGAAGCCGCGGTATTTTTTTCACTCAAGATTGGGTCTCTATGCCAGGTGTTTTGCCCGTGGCTTCCGGAGGTATTCATGTTTGGCATATGCCTGCCCTGACCGAGATCTTTGGAGATGATTCTGTACTACAGTTTGGTGGAGGAACTTTAGGACACCCTTGGGGAAATGCACCAGGTGCAGTAGCTAATAGGGTGGCTTTAGAAGCGTGTGTACAAGCTCGTAATGAAGGGCGTGATCTAGCTACTGAAGGTAATGAAATTATCCGTGAAGCTTGCAAATGGAGCCCTGAACTTGCTGCCGCTTCTGAAATATGGAAAGAGATCAAATT-----------------------------------------------------------------------------
	'LEMN_Wolffia_columbiana'            ----------------------------------------------TCAA--AGCTGGGGTTAAAGATTACAAATTGACTTATTATACTCCTGAGTATGAGACAAAAGATACTGATATCTTGGCAGCATTCCGAGTAACTCCTCAACCTGGAGTTCCACCTGAAGAAGCAGGGGCTGCAGTAGCTGCGGAATCTTCTACTGGTACATGGACAACTGTGTGGACTGATGGTCTTACCAGTCTTGATCGTTACAAAGGACGCTGCTACCATATCGAACCTGTTGCTGGAGAGGAAAATCAATATATTGCTTATGTAGCTTACCCATTAGACCTTTTTGAAGAAGGTTCTGTTACTAATATGTTTACTTCCATTGTAGGTAACGTATTTGGGTTTAAAGCTTTACGAGCTCTACGTCTGGAAGATTTGAGAATTCCTCCTGCTTATTCCAAAAGTTTCCAAGGACCACCTCACGGGATCCAAGTTGAGAGAGATAAATTGAACAAGTATGGTCGTCCTCTACTAGGATGTACCATCAAACCAAAATTGGGATTATCTGCGAAAAACTACGGTAGAGCGGTTTATGAATGTCTACGTGGTGGACTTGATTTTACCAAGGATGATGAAAACGTAAACTCACAACCATTTATGCGTTGGAGAGACCGTTTCTTATTCTGTGCTGAAGCAATTTATAAAGCACAAGCTGAAACAGGTGAAATTAAAGGGCATTACCTAAATGCTACCGCAGGTACTTGTGAAGAAATGATCAAAAGAGCTGTGTTTGCTAGAGAATTGGGAGTCCCTATTGTTATGCATGACTACTTAACAGGTGGATTCACTGCAAATACTAGTTTAGCACATTATTGCCGAGACAACGGTCTACTTCTTCACATCCACCGTGCAATGCATGCGGTTATTGATAGACAGAAAAACCATGGTATGCATTTCCGTGTACTAGCTAAAGCACTACGGATGTCTGGTGGGGACCATATTCACGCTGGTACCGTAGTAGGTAAGCTGGAAGGTGAGCGTGAGATGACTTTAGGTTTTGTTGATTTATTACGTGATGATTTTATTGAAAAAGACAGAAGTCGTGGTATTTTCTTCACTCAAGATTGGGTATCTATGCCTGGTGTTATCCCTGTAGCTTCAGGTGGTATTCATGTTTGGCATATGCCTGCACTGACCGAGATCTTTGGAGATGATTCCGTACTACAGTTTGGTGGCGGAACTTTAGGACACCCTTGGGGTNNNNNNNNNNNNNNNNNNNNNNNNNNNNNNNNNNNNNNNNNNNNNNNNNNNNNNNNNNNNNNNNNNNNNNNNNNNNNNNNNNNNNNNNNNNNNNNNNNNNNNNNNNNNNNNNNNNNNNNNNNNNNNNNNNNNNNNNNNNNNNNNNNNNNNNNNNNNNNNNNNNNNNNNNNNNNNNNNNNNNNNNNNNNNNNN-------------------------------------------------
	'ORON_Gymnostachys_anceps'           ----------------------------------------------tcaa--agctggtgttaaagattacaaattgacttattatactcctgactatgagaccaaagatactgatatcttggcagcattccgagtaactcctcaacccggagttccacctgaagaagcgggggctgcagtagctgccgaatcttctactggtacatggacaactgtgtggactgatggacttaccagccttgatcgttacaaaggacgatgctacaacatcgaggcccttgttggggaagaaaatcaatatattgcttatgtagcttaccctttagacctttttgaagaaggttctgttactaacatgtttacttccattgtgggtaatgtatttgggttcaaagctttacgagctctacgtctggaggatcttcgaattcctcctgcttattccaaaactttccaagggccgccccatggcatccaagttgagagagataaattaaacaagtatggtcgtcccctattgggatgtacgattaaaccaaaattgggattatccgcgaaaaactacggtagagcggtttatgaatgtctccgcggtggacttgattttaccaaggatgatgagaacgtgaactcacaaccatttatgcgttggagagaccgtttcttattttgtgccgaagcaatttataaagcgcaggccgaaacaggtgaaatcaaaggacattacttgaatgctactgcaggtacatgtgaagaaatgatgaaaagggctgtgtttgctagagaattgggagcccctattgtaatgcatgactacttaacagggggattcactgcaaataccagtttggcttattattgccgagacaacggcctacttcttcacatccatcgcgcaatgcatgcagttattgatagacagaagaatcatggtatgcattttcgtgtactagctaaagcattacgtatgtctggtggagatcatattcacgctggtacagtagtaggtaaactagaaggtgagcgtgagatgactttgggttttgttgatttattacgtgatgattatattgaaaaagaccgaagtcgtggtatttttttcactcaagattgggtatctatgccaggtgttctgcccgtggcttcagggggtattcatgtttggcatatgcctgccctgactgagatctttggggatgattccgtactacagttcggtggaggaactttaggacacccgtggggaaatgcacccggtgcagtagctaatcgggtggcttcagaagcgtgtgtacaagctcgtaatgagggacgtgatcttgctcgtgaaggtaatgaaattatccgtgaagctagcaaatggagtcctgaactagccgctgcttgtgaagtatggaaggagatcaaattcgaattcgccccagtagatccagatgtc-------------------------------------------------
	'ORON_Lysichiton_americanus'         ----------------------------------------------tcaa--agctggtgttaaagattacaaattgacttattatactcctgactatgagaccaaagatactgatatcttggcagcattccgagtaactgctcaacccggagttccacctgaagaagcaggtgctgcagtagctgccgaatcttctactggtacatggacaactgtttggactgatggacttaccagccttgatcgttacaaaggacgatgctaccacatcgaggccattgttggagaggaaaatcaattttttgcttatgtagcgtaccctttagacctttttgaagagggttctgttactaacatgtttacttccattgtgggtaatgtatttgggttcaaagctttacgagctctacgtctggaggatcttcgaattcctccggcttattccaaaactttccaaggcccaccccacggcatccaagttgagagagataaattgaacaagtatggtcgtcccctattgggatgtacgattaaaccaaaattgggattatctgcgaaaaactacggtagagcggtttatgaatgtcttcgcggtggacttgattttaccaaggatgatgagaacgtgaactcacaaccatttatgcgttggagagaccgtttcttattttgtgccgaagcactttataaagcgcaggccgaaacaggtgaaatcaaaggacattatttgaatgctactgcaggtacatgtgaagaaatgatcaaaagggctgtgtttgccagagaattgggagttcccatcgtaatgcatgactacttgacagggggattcactgcaaatactagtttgtctcattattgccgagacaacggcctacttcttcacatccatcgcgcaatgcatgcagttattgatagacagaagaatcatggtatgcatttccgtgtactagctaaagcattacgtatgtctggtggagatcatattcactctggtacagtagtaggtaaactagaaggtgaacgtgggatgactttgggttttgttgatttattacgtgatgattatattgaaaaagaccgaagtcgtggtatttttttcactcaagattgggtctctatgccaggtgttctgcccgtggcttcagggggtattcatgtttggcatatgcctgccctgactgagatctttggggatgattccgtactacagttcggtggaggaactttaggacacccttggggaaatgcacctggtgcagtagctaatcgggtggctttagaagcgtgtgtacaagctcgtaatgagggacgtgatcttgctgttgaaggtaatcaaattatccgtgaagctagcaaatggagtcctgaactagccgctgcttgtgaggtatggaaggagatcaaatttgatttcgctccagtagatccggatccg-------------------------------------------------
	'ORON_Lysichiton_camtschatcensis'    ------------------------------------------------------------------------------------------------------------------------------------------------------------------------------------------------------------------------------------------------------------------------------------------------------------------------------------------------------------------------------------------------------------------------------------------------------------------------------------------------------------------------------------------------------------------------------------------------------------------------------------------------------------------------------------------------------------------------------------------------------------------------------------------------------------------------------------------------------------------------------------------------------------------------------------------------------------------------------------------------------------------------------------------------------------------------------------------------------------------------------------------------------------------------------------------------------------------------------------------------------------------------------------------------------------------------------------------------------------------------------------------------------------------------------------------------------------------------------------------------------------------------------------------------
	'ORON_Orontium_aquaticum'            ----------------------------------------------tcaa--agctggtgttaaagattacaaattgacttattatactcctgactatgagaccaaagatactgatatcttggcagcattccgagtaactcctcaacccggagttccacctgaagaagcaggtgctgcagtagctgccgaatcttctactggtacatggacaactgtttggactgatggacttaccagtcttgatcgttacaaaggacgatgctaccacatcgagaccgttgttggggaggaaaatcaatatattgcttatgtagcgtaccctttagacctttttgaagagggttctgttactaacatgtttacttccattgtgggtaatgtatttgggttcaaagctttacgagctctacgtctggaggatcttcgaattcctacggcttatacaaaaactttccaaggcccaccccacggcatccaagttgagagagataaattgaacaagtatggtcgtcccctattgggatgtacgattaaaccaaaattgggattatccgcgaaaaactacggtagagcggtttatgaatgtcttcgcggtggacttgattttaccaaggatgatgagaacgtgaactcacaaccatttatgcgttggagagaccgtttcttattttgtgccgaagcaatttataaagcgcaggccgaaacaggtgaaatcaaaggacattacttgaatgctactgcaggtacatgtgaagaaatgaacaaaagggctgtatttgccagagaattgggagtccccatcataatgcatgactacttgacaggtggattcactgcgaatactagtttgtctcattattgtcgagacaatggcctacttcttcacatccatcgcgcaatgcatgcagttattgatagacagaagaatcatggtatacatttccgtgtactagctaaagcattacgtatgtccggtggagatcatattcacgccggtacagtagtaggtaaactggaaggtgaacgtgagatgactttgggttttgttgatttattacgtgatgattatattgaaaaagaccgacgtcgtggtatttttttcactcaagattgggtctctatgccaggtgttctgcccgtggcttcagggggtattcatgtttggcatatgcctgcactgactgagatctttggggatgattccgtactacagttcggtggaggaactttaggacacccttggggaaatgcacccggtgcagtagctaatcgggtggctttagaagcgtgtgtacaagctcgtaatgagggacgtgatcttgctgttgaaggtactcaaattatccgtgacgctagcaaatggagtcctgaactagccgctgcttgtgaggtatggaaggagatcaaattcatattccctgcagtagatccggacg---------------------------------------------------
[truncated: 2,149,373 more chars]
