# Supplementary material for: Lemnaceae and Orontiaceae Are Phylogenetically and Morphologically Distinct from Araceae
Source: Plants (Basel). 2021 Nov 30;10(12):2639. doi: 10.3390/plants10122639 (PMC8704351; doi:10.3390/plants10122639)
Supplement: Supplementary file 1 [file plants-10-02639-s001.zip › Supplement/Arales-mtDNA-alignment.nex]

#NEXUS
[written Tue Oct 12 22:08:26 CDT 2021 by Mesquite  version 3.61 (build 927) at Nicholass-MacBook-Pro.local/127.0.0.1]

BEGIN TAXA;
	TITLE Taxa;
	DIMENSIONS NTAX=103;
	TAXLABELS
		'HYDR_Thalassia_testudinum' 'ARAC_Arisaema_tortuosum' 'LEMN_Landoltia punctata' 'POTA_Potamogeton cristatus' 'POTA_Potamogeton distinctus' 'POTA_Potamogeton oxyphyllus' 'POTA_Stuckenia filiformis' 'POTA_Stuckenia pectinata' 'CYMO_Syringodium_filiforme' 'CYMO_Syringodium_isoetifolium' 'HYDR_Halophila_decipiens' 'HYDR_Najas_guadalupensis' 'HYDR_Ottelia_acuminata' 'HYDR_Ottelia_alismoides' 'HYDR_Ottelia_balansae' 'HYDR_Ottelia_emersa' 'HYDR_Vallisneria_natans' 'JUNC_Triglochin_palustris' 'POSI_Posidonia_oceanica' 'POTA_Groenlandia_densa' 'TOFI_Triantha_glutinosa' 'ARAC_Monstera_adansonii' 'ALIS_Echinodorus_grisebachii' 'APON_Aponogeton_distachyos' 'CYMO_Halodule_wrightii' 'HYDR_Enhalus_acoroides' 'HYDR_Vallisneria_americana' 'ALIS_Echinodorus_cordifolius' 'CYMO_Halodule_uninervis' 'HYDR_Elodea_nuttallii' 'HYDR_Vallisneria_spiralis' 'POTA_Potamogeton_lucens' 'RUPP_Ruppia_maritima' 'ZOST_Zostera_tasmanica' 'ACOR_Acorus calamus' 'ALIS_Baldellia_ranunculoides' 'ALIS_Helanthium_bolivianum' 'APON_Aponogeton_crispus' 'ARAC_Aglaonema_nitidum' 'CYMO_Amphibolis_antarctica' 'CYMO_Cymodocea_nodosa' 'CYMO_Cymodocea_rotundata' 'CYMO_Cymodocea_serrulata' 'CYMO_Halodule_pinifolia' 'HYDR_Blyxa_aubertii' 'HYDR_Egeria najas' 'HYDR_Elodea_canadensis' 'HYDR_Limnobium_laevigatum' 'HYDR_Thalassia_hemprichii' 'JUNC_Triglochin_scilloides' 'POSI_Posidonia_australis' 'RUPP_Ruppia_cirrhosa' 'ZOST_Phyllospadix_scouleri' 'ZOST_Zostera_noltii' 'ARAC_Alocasia_odora' 'ARAC_Anthurium_andraeanum' 'ARAC_Anthurium_huixtlense' 'ARAC_Anthurium crystallinum' 'ARAC_Arisaema_triphyllum' 'ARAC_Calla palustris' 'ARAC_Colocasia esculenta' 'ARAC_Dieffenbachia_seguine' 'ARAC_Epipremnum_aureum' 'ARAC_Monstera deliciosa' 'ARAC_Philodendron hederaceum' 'ARAC_Pistia_stratiotes' 'ARAC_Thaumatophyllum bipinnatifidum' 'ARAC_Zamioculcas zamiifolia' 'ARAC_Zantedeschia_albomaculata' 'LEMN_Lemna_minor' 'LEMN_Lemna trisulca' 'LEMN_Wolffia borealis' 'ORON_Symplocarpus foetidus' 'ZOST_Zostera_marina' 'ACOR_Acorus gramineus' 'ALIS_Alisma plantagoaquatica' 'POTA_Potamogeton berchtoldii' 'HYDR_Stratiotes aloides' 'ALIS_Albidella_oligococca' 'ALIS_Hydrocleys_nymphoides' 'ALIS_Limnocharis_flava' 'ALIS_Luronium_natans' 'ALIS_Ranalisma_humile' 'ALIS_Sagittaria_latifolia' 'HYDR_Hydrocharis_morsusranae' 'HYDR_Lagarosiphon_major' 'HYDR_Nechamandra_alternifolia' 'HYDR_Ottelia_ovalifolia' 'MAUN_Maundia_triglochinoides' 'POTA_Potamogeton_natans' 'POTA_Zannichellia_palustris' 'JUNC_Triglochin maritima' 'ARAC_Spathiphyllum wallisii' 'ARAC_Xanthosoma sagittifolium' 'BUTO_Butomus umbellatus' 'HYDR_Hydrilla verticillata' 'LEMN_Spirodela polyrhiza' 'ORON_Orontium aquaticum' 'SCHE_Scheuchzeria_palustris' 'TOFI_Pleea tenuifolia' 'TOFI_Tofieldia_coccinea' 'TOFI_Tofieldia calyculata' 'CYMO_Amphibolis_griffithii' 
	;

END;


BEGIN CHARACTERS;
	TITLE  atp1;
	DIMENSIONS  NCHAR=1565;
	FORMAT DATATYPE = DNA GAP = - MISSING = ?;
	MATRIX
	'HYDR_Thalassia_testudinum'          -----------------------------------------------------------------------------------------------------------TGAAGATGGGATTGCACGTGTTTATGGATTGAAGGAGATTCAAGCTGGGGAAATGGTAGAATTTTCCAGCGGT------------------GTCAAAGGAATCGCTTTGAATCTTGAGAATGAGAATGTAGGTATTGTAATCTTTGGTAGTGATACCGCTATTAAAGAAGGAGATCTTGTCAAGCGCACTGGGTCTATTGTGGATGTTCCTGCAGGAAAATCCTTGTTAGGCCGTGTGGTCGATGCTTTGGGAGTACCCATTGATGGCAGAGGTTCTTTAAGCGATCACGAACGAAGACGTGTAGAAGTGAAAGCCCCTGGTATTATTGAGCGTCGATCTGTGCACGAACCCATGCAAACTGGCTTAAAAGCGGTGGATAGCCTGGTTCCTATAGGTCGTGGT-----------------------------------------------------------------------------------------------------------------------------------------------------------------------------------------------------------------------------------------------------------------------------------------------------------------------------------------------------------------------------------------------------------------------------------------------------------------------------------------------------------------------------------------------------------------------------------------------------------------------------------------------------------------------------------------------------------------------------------------------------------------------------------------------------------------------------------------------------------------------------------------------------------------------------------------------------------------------------------------------------------------------------------------------------------------------------------------------
	'ARAC_Arisaema_tortuosum'            -----------------------------------------------------------------------------------------------------------------------------------------------------------------------------------------------------------------------------------------------------------------------------------------------------------------------------------------------------------------------------------------------------------------------------------------------------------------------------------------------------------------------------------------------------------------------------------------------------------------------------------------------------------------------------------------------------------------------------------------------------------------------------------------------------------------------------------------------------------------------------------------------------------------------------------------------------------------------------------------------------------------------------------------------------------------------------------------------------------------------------------------------------------------------------------------------------------------------------------------------------------------------------------------------------------------------------------------------------------------------------------------------------------------------------------------------------------------------------------------------------------------------------------------------------------------------------------------------------------------------------
	'LEMN_Landoltia punctata'            -----------------------------------------------------------------------------------------------------------------------------------------------------------------------------------------------------------------------------------------------------------------------------------------------------------------------------------------------------------------------------------------------------------------------------------------------------------------------------------------------------------------------------------------------------------------------------------------------------------------------------------------------------------------------------------------------------------------------------------------------------------------------------------------------------------------------------------------------------------------------------------------------------------------------------------------------------------------------------------------------------------------------------------------------------------------------------------------------------------------------------------------------------------------------------------------------------------------------------------------------------------------------------------------------------------------------------------------------------------------------------------------------------------------------------------------------------------------------------------------------------------------------------------------------------------------------------------------------------------------------------
	'POTA_Potamogeton cristatus'         -----------------------------------------------------------------------------------------------------------------------------------------------------------------------------------------------------------------------------------------------------------------------------------------------------------------------------------------------------------------------------------------------------------------------------------------------------------------------------------------------------------------------------------------------------------------------------------------------------------------------------------------------------------------------------------------------------------------------------------------------------------------------------------------------------------------------------------------------------------------------------------------------------------------------------------------------------------------------------------------------------------------------------------------------------------------------------------------------------------------------------------------------------------------------------------------------------------------------------------------------------------------------------------------------------------------------------------------------------------------------------------------------------------------------------------------------------------------------------------------------------------------------------------------------------------------------------------------------------------------------------
	'POTA_Potamogeton distinctus'        -----------------------------------------------------------------------------------------------------------------------------------------------------------------------------------------------------------------------------------------------------------------------------------------------------------------------------------------------------------------------------------------------------------------------------------------------------------------------------------------------------------------------------------------------------------------------------------------------------------------------------------------------------------------------------------------------------------------------------------------------------------------------------------------------------------------------------------------------------------------------------------------------------------------------------------------------------------------------------------------------------------------------------------------------------------------------------------------------------------------------------------------------------------------------------------------------------------------------------------------------------------------------------------------------------------------------------------------------------------------------------------------------------------------------------------------------------------------------------------------------------------------------------------------------------------------------------------------------------------------------------
	'POTA_Potamogeton oxyphyllus'        -----------------------------------------------------------------------------------------------------------------------------------------------------------------------------------------------------------------------------------------------------------------------------------------------------------------------------------------------------------------------------------------------------------------------------------------------------------------------------------------------------------------------------------------------------------------------------------------------------------------------------------------------------------------------------------------------------------------------------------------------------------------------------------------------------------------------------------------------------------------------------------------------------------------------------------------------------------------------------------------------------------------------------------------------------------------------------------------------------------------------------------------------------------------------------------------------------------------------------------------------------------------------------------------------------------------------------------------------------------------------------------------------------------------------------------------------------------------------------------------------------------------------------------------------------------------------------------------------------------------------------
	'POTA_Stuckenia filiformis'          -----------------------------------------------------------------------------------------------------------------------------------------------------------------------------------------------------------------------------------------------------------------------------------------------------------------------------------------------------------------------------------------------------------------------------------------------------------------------------------------------------------------------------------------------------------------------------------------------------------------------------------------------------------------------------------------------------------------------------------------------------------------------------------------------------------------------------------------------------------------------------------------------------------------------------------------------------------------------------------------------------------------------------------------------------------------------------------------------------------------------------------------------------------------------------------------------------------------------------------------------------------------------------------------------------------------------------------------------------------------------------------------------------------------------------------------------------------------------------------------------------------------------------------------------------------------------------------------------------------------------------
	'POTA_Stuckenia pectinata'           -----------------------------------------------------------------------------------------------------------------------------------------------------------------------------------------------------------------------------------------------------------------------------------------------------------------------------------------------------------------------------------------------------------------------------------------------------------------------------------------------------------------------------------------------------------------------------------------------------------------------------------------------------------------------------------------------------------------------------------------------------------------------------------------------------------------------------------------------------------------------------------------------------------------------------------------------------------------------------------------------------------------------------------------------------------------------------------------------------------------------------------------------------------------------------------------------------------------------------------------------------------------------------------------------------------------------------------------------------------------------------------------------------------------------------------------------------------------------------------------------------------------------------------------------------------------------------------------------------------------------------
	'CYMO_Syringodium_filiforme'         ----------------------------------------------------------------------------------------------------------------------------GTGTTTATGGATTAAAGGAGATTCAAGCTGGGGAAATGGTAGAATTTGCTAGCGG------------------TGTCAAAGGAATAGCTTTGAATCTTGAAAATGAGAATGTGGGTATTGTTGTCTTTGGTAGTGATACCGCTATTAAAGAAGGAGATCTTGTCAAGCGCACAGGGTCTATTGTGGATGTTCCCGCAGGAAAATCCTTGTTAGGCCGTGTGGTCGATGCTTTGGGAGTACCCATTGATGGCAGAGGTTCTCTAAGCGATCACGAACGAAGACGGGTCGAAGTGAAAGCCCCAGGTATTATTGAGCGTCGATCTGTGCACGAACCCATGCAAACTGGCTTAAAAGCGGTGGATAGCCTGGTTCCTATAGGTCGTGGTCAACGAGAATTGATAATTGGAGACAGGCAAACAGGAAAAACCGCTATAGCGGTAGATACCATATTAAACCAAAAAGAACTGAATGCAATGGCAAAAGAAGAAAATGCTAAATTGTATTGTGTCTATGTGGCGATTGGGCAGAAACGCTCGACTGTGGCACAATTAGTGCAAATTCTTTCATCAGCAAATGCATTGGAATATTCCATTCTTGTCGCAGCCACCGCTTCGGATCCTGCTCCCCTCCAATTTTTGGCCCCATATTCTGGCTGTGCCCTGGGGGAATATTTCCGAGATAATGGAATGCACGCATTAATCATATATGATGATTTGAGTAAACAAGCAGTAGCATATCGCCAAATGTCATTATTGTTACGCCGACCACCAGGCCGAGAGGCTTTCCCCGGGGACGTCTTCTACTTGCATTCCCGTCTCTTAGAAAGAGCGGCTAAACGATCAGAAGAGACAGGAGCAGGTAGCTTGACGGCCTTACCTGTCATTGAAACACAAGCTGGAGACGTATCGGCATATATCCCAACTAATGTGATTCCCATTACAGATGGACAAATCTGTTTGGAAACAGAGCTCTTTTATCGCGGACTCCGACCAGCTATTAACGTGGGCTTATCCGTCAGTCGCGTCGGGTCGGCAGCTCAGTTGAAAGCTATGAAACAAGTCCGCGGTAGTTCAAAACTTGAATTGGCACAATATCGAGAAGTAGCA-----------------------------------------------------------------------------------------------------------------------------------------------------------------------------------------------------------------------------------------------------------------------------------------------------------------------------------------------
	'CYMO_Syringodium_isoetifolium'      ------------------------------------------------------------------------------------------------------------------------------GTTTATGGATTAAAGGAGATTCAAGCTGGGGAAATGGTAGAATTTGCTAGCGG------------------TGTCAAAGGAATAGCTTTGAATCTTGAAAATGAGAATGTGGGTATTGTTGTCTTTGGTAGTGATACCGCTATTAAAGAAGGAGATCTTGTCAAGCGCACAGGGTCTATTGTGGATGTTCCCGCAGGAAAATCCTTGTTAGGCCGTGTGGTCGATGCTTTGGGAGTACCCATTGATGGCAGAGGTTCTCTAAGCGATCACGAACGAAGACGGGTCGAAGTGAAAGCCCCAGGTATTATTGAGCGTCGATCTGTGCACGAACCCATGCAAACTGGCTTAAAAGCGGTGGATAGCCTGGTTCCTATAGGTCGTGGTCAACGAGAATTGATAATTGGAGACAGGCAAACAGGAAAAACCGCTATAGCGGTAGATACCATATTAAACCAAAAAGAACTGAATGCAATGGCAAAAGAAGAAAATGCTAAATTGTATTGTGTCTATGTGGCGATTGGGCAGAAACGCTCGACTGTGGCACAATTAGTGCAAATTCTTTCATCAGCAAATGCATTGGAATATTCCATTCTTGTCGCAGCCACCGCTTCGGATCCTGCTCCCCTCCAATTTTTGGCCCCATATTCTGGCTGTGCCCTGGGGGAATATTTCCGAGATAATGGAATGCACGCATTAATCATATATGATGATTTGAGTAAACAAGCAGTAGCATATCGCCAAATGTCATTATTGTTACGCCGACCACCAGGCCGAGAGGCTTTCCCCGGGGACGTCTTCTACTTGCATTCCCGTCTCTTAGAAAGAGCGGCTAAACGATCAGAAGAGACAGGAGCAGGTAGCTTGACGGCCTTACCTGTCATTGAAACACAAGCTGGAGACGTATCGGCATATATCCCAACTAATGTGATTCCCATTACAGATGGACAAATCTGTTTGGAAACAGAGCTCTTTTATCGCGGACTCCGACCAGCTATTAACGTGGGCTTATCCGTCAGTCGCGTCGGGTCGGCAGCTCAGTTGAAAGCTATGAAACAAGTCCGCGGTAGTTCAAAACTTGAATTGGCACAATATCGAGAAGTAGCA-----------------------------------------------------------------------------------------------------------------------------------------------------------------------------------------------------------------------------------------------------------------------------------------------------------------------------------------------
	'HYDR_Halophila_decipiens'           ------------------------------------------------------------------------------------GAGATCGGTCGCGTTATTTCAGTTGGAGACGGGATTGCGCGTGTTTATGGATTGAAGGAGATTCAAGCTGGTGAAATGGTAGAATTTTCCAGCGG------------------TGTCAAAGGAATCGCTTTGAATCTTGAGAATGAGAATGTAGGTATTGTCATCTTTGGTAGTGATACCGCTATTAAAGAAGGAGATCTTGTCAAGCGCACTGGGTCTATTGTTGATGTTCCTGCAGGAAAATCCTTGTTAGGCCGGGTGGTCGATGCTTTGGGAGTACCCATTGATGGCAGAGGTTCTTTAAGCGATCACGAACGAAGACGTGTAGAAGTGAAAGCCCCTGGTATTATTGAGCGTCGATCTGTGCACGAACCCATGCAAACTGGCTTAAAAGCGGTGGATAGCCTGGTTCCTATAGGTCGTGGTCAACGAGAATTGATCATTGGAGACAGGCAAACAGGCAAAACTGCTATAGCGGTGGATACCATCTTAAACCAAAAAGAACTGAATGCAAAGGCCAAA---GAAAATGCCAAATTGTATTGTGTCTATGTGGCCATTGGGCAGAAACGCTCGACTGTGGCCCAATTAGTACAAATTCTTTCATCAGCCAATGCATTGCAATATTCCATTCTTGTAGCAGCCACCGCTTCCGATCCGGCTCCTCTCCAATTTTTTGCCCCTTATTCGGGATGTGCCATGGGAGAATATTTCCGCGATAATGGGATGCACGCATTAATCATATATGATGATTTGAGTAAACAGGCCGTGGCATATCGACAAATGTCATTATTGTTACGAAGACCACCAGGAAGAGAGGCTTTCCCAGGGGACGTCTTCTACTTGCATTCCCGTCTCTTAGAAAGAGCGGCTAAACGATCAGAAGAGACAGGAGCAGGTAGCTTGACGGCCTTGCCTGTCATTGAAACACAAGCTGGAGACGTATCCGCATATATACCAACCAATGTCATTTCCATTACAGATGGACAAATCTGTTTGGAAACAGAGCTATTTTATAGAGGACTACGACCAGCTATTAACGTTGGCTTATCTGTCAGTCGCGTAGGGTCGGCAGCTCAGTTGAAAGCTATGAAACAAGTCTGCGGGAGTTTAAAACTCGAATTGGCACAATATAGAGAAGTAGCAGCCTTCGCTCAATTTGGATCAGACCTTGATGCCGCCACTCAAGCATTACTCAATAGAGGTGCAAGGCTCACAGAAGTTCTCAAACAACCACAATATGAACCACTTCCCATTGAAAAGCAAATTCTAGTCATTTATGCTGCTGTCAACGGATTCTGTGATCGAATGCCACTAGAAAGAATCAATCAATATGAGAGAGACATTCTCAGTACCATCGATCCACAATTACTCAAAGAACTTGCATCA---------GGC------TTCACAGCAGAAAGACAAATGAAACTAGAGACTTTCTTAAAAGAA--AGCGC--AAAAACCTT-CATCT-----
	'HYDR_Najas_guadalupensis'           ----------------------------------------------------------------------------------------------------------------------------GTGTTTATGGATTGAAGGAGATTCAAGCTGGGGAAATGGTAGAATTGTCCAGCGG------------------TGTCAAAGGGATAGCTTTGAATCTTGAGAATGAGAATGTGGGTATTGTCATCTTTGGTAGTGATACCGCTATTCAAGAAGGAGATCTTGTCAAGCGCACTGGGTCTATTGCGGATGTTCCTGCAGGAACATCCTTGTTAGGCCGTGTGGTCGATGCTTTGGGAGTACCCATTGATGGCAGAGGTTCTTTAAGCGATCACGAACGAAGACGTGTAGAAGTGAAAGCCCCTGGGATTCTTGAGCGTCGATCTGTGCACGAACCCATGCAAACTGGCTTAAAAGCGGTGGATAGCCTGGTTCCTATAGGTCGTGGTCAACGAGAATTGATCATTGGAGACAGGCAAACAGGAAAAACCGCTATAGCGGTGGATACCATCTTCAACCAAAAAGAACTGAATGCAAAGGCCAAA---GACAATGAAAAATTGTATTGTGTTTATGTGGCGATTGGGCAGAAACGCTCGACTGTGGCACAATTAGTACAAATTCTTTCATCAGCCAATGCATTGGAATATTCCATTCTTGTCGCAGCCACCGCTTCGGATCCTGCTCCTCTCCAATTTTTGGCCCCATATTCTGGCTGTGCCATGGGGGAATATTTCCGCGATCATGGAATGCACGCATTAATCATATATGATGATTTGAGTAAACAGGCGGTGGCTTATCGCCAAATGTCATTATTGTTACGCCGACCGCCAGGCCGAGAGGCTTTCCCCGGGGACGTCTTCTACTTGCATTCCCGTCTCTTAGAAAGAGCGGCTAAACGATCAGAAGAGACAGGAGCAGGTAGCTTGACGGCCTTACCTGTCATTGAAACACAAGCTGGAGACGTATCGGCATATATCCCAACCAATGTGATTCCCATTACAGATGGACAAATCTGTTTGGAAACAGAGCTCTTTTATCGCGGACTCCGACCAGCTATTAACGTGGGCTTATCTGTCAGTCGCGTCGGGTCGGCAGCTCAGTTGAAAGCTATGAAACGAGTCCGCGGTAGTTTAAAACTGGAATTGGCACAATATCGAGAAGTAGCA-----------------------------------------------------------------------------------------------------------------------------------------------------------------------------------------------------------------------------------------------------------------------------------------------------------------------------------------------
	'HYDR_Ottelia_acuminata'             ------------------------------------------------------------------------------------------------------------------------------------------------------GCTGGGGAAATGGTAGAATTTTCCAGCGG------------------TGTCAAAGGAATCGCTTTGAATCTTGAGAATGAGAATGTAGGTATTGTCATCTTTGGTAGTGATACCGCTATTAAAGAAGGAGATCTTGTCAAGCGCACTGGGTCTATTGTGGATGTTCCCGCAGGAAAATCCTTGTTAGGCCGTGTGGTCGATGCTTTGGGAGTACCCATTGATGGCAGAGGTTCTTTAGGCGATCACGAACGAAGACGTGTAGAAGTGAAAGCCCCTGGTATTATTGAGCGTCGATCTGTGCACGAACCCATGCAAACTGGCTTAAAAGCGGTGGATAGCCTGGTTCCTATAGGTCGTGGTCAACGAGAATTGATAATTGGAGACAGGCAAACAGGAAAAACAGCTATAGCGGTGGATACCATATTAAACCAAAAAGAACTGAATGCAAAGGCCAAA---GAAAATGACAAATTGTATTGTGTCTATGTGGCGATTGGGCAGAAACGCTCGACTGTGGCACAATTAGTACAAATTCTTTCATCAGCCAATGCATTGGAATATTCCATTCTTGTCGCTGCCACCGCTTCGGATCCTGCTCCTCTCCAATTTGTTGCCCCATATTCAGGCTGTGCCATGGGGGAATATTTCCGCGATAATGGAATGCACGCATTAATCATATATGATGATTTGAGTAAACAGGCGGTGGCATATCGCCAAATGTCATTATTGTTACGCCGACCGCCAGGTCGAGAGGCTTTCCCCGGGGACGTCTTCTACTTGCATTCCCGTCTCTTAGAAAGAGCGGCTAAACGATCAGAAGAGACAGGAGCAGGTAGCTTGACGGCCTTACCTGTCATTGAAACACAAGCTGGAGACGTATCGGCATATATCCCAACCAATGTGATTCCCATTACTGATGGACAAATCTGTTTGGAAACGGAGCTCTTTTATCGCGGACTCCGACCTGCTATTAACGTTGGCTTATCTGTCAGTCGCGTCGGGTCGGCAGCTCAGTTGAAAGCTATGAAACAAGTCCGCGGTAGTTTAAAAC----------------------------------------------------------------------------------------------------------------------------------------------------------------------------------------------------------------------------------------------------------------------------------------------------------------------------------------------------------------------------
	'HYDR_Ottelia_alismoides'            ------------------------------------------------------------------------------------------------------------------------------------------------------GCTGGGGAAATGGTAGAATTTGCCAGCGG------------------TGTCAAAGGAATCGCTTTGAATCTTGAGAATGAGAATGTAGGTATTGTCATCTTTGGTAGTGATACCGCTATTAAAGAAGGAGATCTTGTCAAGCGCACTGGGTCTATTGTGGATGTTCCCGCAGGAAAATCCTTGTTAGGCCGTGTGGTCGATGCTTTGGGAGTACCCATTGATGGCAGAGGTTCTTTAGGCGATCACGAACGAAGACGTGTAGAAGTGAAAGCCCCTGGTATTATTGAGCGTCGATCTGTGCACGAACCCATGCAAACTGGCTTAAAAGCGGTGGATAGCCTGGTTCCTATAGGTCGTGGTCAACGAGAATTGATAATTGGAGACAGGCAAACAGGAAAAACCGCTATAGCGGTGGATACCATATTAAACCAAAAAGAACTGAATGCAAAGGCCAAA---GAAAATGAAAAATTGTATTGTGTCTATGTGGCGATTGGGCAGAAACGCTCGACTGTGGCACAATTAGTACAAATTCTTTCATCAGCCAATGCATTGGAATATTCCATTCTTGTCGCTGCCACCGCTTCGGATCCTGCTCCTCTCCAATTTTTTGCCCCATATTCTGGCTGTGCCATGGGGGAATATTTCCGCGATAATGGAATGCACGCATTAATCATATATGATGATTTGAGTAAACAGGCGGTGGCATATCGCCAAATGTCATTATTGTTACGCCGACCGCCAGGTCGAGAGGCTTTCCCCGGGGACGTCTTCTACTTGCATTCCCGTCTCTTAGAAAGAGCGGCTAAACGATCAGAAGAGACAGGAGCAGGTAGCTTGACGGCCTTACCTGTCATTGAAACACAAGCTGGAGACGTATCGGCATATATCCCAACCAATGTGATTCCCATTACAGATGGACAAATCTGTTTGGAAACTGAGCTCTTTTATCGCGGACTCCGACCTGCTATTAACGTTGGCTTATCTGTCAGTCGCGTCGGGTCGGCAGCTCAGTTGAAAGCTATGAAACAAGTCCGCGGTAGTTTAAAAC----------------------------------------------------------------------------------------------------------------------------------------------------------------------------------------------------------------------------------------------------------------------------------------------------------------------------------------------------------------------------
	'HYDR_Ottelia_balansae'              ------------------------------------------------------------------------------------------------------------------------------------------------------GCTGGGGAAATGGTAGAATTTTCCAGCGG------------------TGTCAAAGGAATCGCTTTGAATCTTGAGAATGAGAATGTAGGTATTGTCATCTTTGGTAGTGATACCGCTATTAAAGAAGGAGATCTTGTCAAGCGCACTGGGTCTATTGTGGATGTTCCCGCAGGAAAATCCTTGTTAGGCCGTGTGGTCGATGCTTTGGGAGTACCCATTGATGGCAGAGGTTCTTTAGGCGATCACGAACGAAGACGTGTAGAAGTGAAAGCCCCTGGTATTATTGAGCGTCGATCTGTGCACGAACCCATGCAAACTGGCTTAAAAGCGGTGGATAGCCTGGTTCCTATAGGTCGTGGTCAACGAGAATTGATAATTGGAGACAGGCAAACAGGAAAAACAGCTATAGCGGTGGATACCATATTAAACCAAAAAGAACTGAATGCAAAGGCCAAA---GAAAATGACAAATTGTATTGTGTCTATGTGGCGATTGGGCAGAAACGCTCGACTGTGGCACAATTAGTACAAATTCTTTCATCAGCCAATGCATTGGAATATTCCATTCTTGTCGCTGCCACCGCTTCGGATCCTGCTCCTCTCCAATTTTTTGCCCCATATTCAGGCTGTGCCATGGGGGAATATTTCCGCGATAATGGAATGCACGCATTAATCATATATGATGATTTGAGTAAACAGGCGGTGGCATATCGCCAAATGTCATTATTGTTACGCCGACCGCCAGGTCGAGAGGCTTTCCCCGGGGACGTCTTCTACTTGCATTCCCGTCTCTTAGAAAGAGCGGCTAAACGATCAGAAGAGACAGGAGCAGGTAGCTTGACGGCCTTACCTGTCATTGAAACACAAGCTGGAGACGTATCGGCATATATCCCAACCAATGTGATTCCCATTACTGATGGACAAATCTGTTTGGAAACGGAGCTCTTTTATCGCGGACTCCGACCTGCTATTAACGTTGGCTTATCTGTCAGTCGCGTCGGGTCGGCAGCTCAGTTGAAAGCTATGAAACAAGTCCGCGGTAGTTTAAAAC----------------------------------------------------------------------------------------------------------------------------------------------------------------------------------------------------------------------------------------------------------------------------------------------------------------------------------------------------------------------------
	'HYDR_Ottelia_emersa'                ------------------------------------------------------------------------------------------------------------------------------------------------------GCTGGGGAAATGGTCGAATTTGCCAGCGG------------------TGTCAAAGGAATCGCTTTGAATCTTGAGAATGAGAATGTAGGTATTGTCATCTTTGGTAGTGATACCGCTATTAAAGAAGGAGATCTTGTCAAGCGCACTGGGTCTATTGTGGATGTTCCCGCAGGAAAATCCTTGTTAGGCCGTGTGGTCGATGCTTTGGGAGTACCCATTGATGGCAGAGGTTCTTTAGGCGATCACGAACGAAGACGTGTAGAAGTGAAAGCCCCTGGTATTATTGAGCGTCGATCTGTGCACGAACCCATGCAAACTGGCTTAAAAGCGGTGGATAGCCTGGTTCCTATAGGTCGTGGTCAACGAGAATTGATAATTGGAGACAGGCAAACAGGAAAAACCGCTATAGCGGTGGATACCATATTAAACCAAAAAGAACTGAATGCAAAGGCCAAA---GAAAATGACAAATTGTATTGTGTCTATGTGGCGATTGGGCAGAAACGCTCGACTGTGGCACAATTAGTACAAATTCTTTCATCAGCCAATGCATTGGAATATTCCATTCTTGTCGCTGCCACCGCTTCGGATCCTGCTCCTCTCCAATTTTTTGCCCCATATTCTGGCTGTGCCATGGGGGAAGATTTCCGCGATAATGGAATGCACGCATTAATCATATATGATGATTTGAGTAAACAGGCGGTGGCATATCGCCAAATGTCATTATTGTTACGCCGACCGCCAGGTCGAGAGGCTTTCCCCGGGGACGTCTTCTACTTGCATTCCCGTCTCTTAGAAAGAGCGGCTAAACGATCAGAAGAGACAGGAGCAGGTAGCTTGACGGCCTTACCTGTCATTGAAACACAAGCTGGAGACGTATCGGCATATATCCCAACCAATGTGATTCCCATTACAGATGGACAAATCTGTTTGGAAACTGAGCTCTTTTATCGCGGACTCCGACCTGCTATTAACGTTGGCTTATCTGTCAGTCGCGTCGGGTCGGCAGCTCAGTTGAAAGCTATGAAACAAGTCCGCGGTAGTTTAAAAC----------------------------------------------------------------------------------------------------------------------------------------------------------------------------------------------------------------------------------------------------------------------------------------------------------------------------------------------------------------------------
	'HYDR_Vallisneria_natans'            ------------------------------------------------------------------------------------------------------------------------------------------------------GCTGGGGAAATGGTCGAATTTGCCAGCGG------------------TGTCAAAGGAATCGCTTTGAATCTTGAGAATGAGAATGTAGGTATTGTCATCTTTGGTAGTGATACCGCTATGAAAGAAGGAGATCTTGTCAAGCGCACTGGGTCTATTGCGGATGTTCCTACAGGAAAATCCTTGTTAGGCCGTGTGGTCGATGCTTTGGGAGTACCCATTGATGGCAGAGGTTCTTTAAGCGATCACGAACGAAGACGTGTAGAAGTGAAAGCCCCTGGTATTATTGAGCGTCGATCTGTGCACGAACCCATGCAAACTGGCTTAAAAGCGGTGGATAGCCTGGTTCCTATAGGTCGTGGTCAACGAGAATTGATAATTGGAGACAGGCAAACAGGAAAAACTGCTATAGCGGTGGATACCATATTAAACCAAAAAGAACTGAATGCAAAGGCCAAA---GAAAATGCGAAATTGTATTGTGTCTATGTGGCGATTGGGCAGAAACGCTCGACTGTGGCACAATTAGTACAAATTCTTTCATCAGCCAATGCATTGGAATATTCCATTCTTGTCGCAGCCACCGCTTCGGATCCTGCTCCTCTCCAATTTTTTGCCCCATATTCTGGCTGTGCCATGGGGGAATATTTCCGCGATAATGGAATGCACGCATTAATCATATATGATGATTTGAGTAAACAGGCGGTGGCATATCGCCAAATGTCATTATTGTTACGCCGACCGCCAGGCCGAGAGGCTTTCCCCGGGGACGTCTTCTACTTGCATTCCCGTCTCTTAGAAAGAGCGGCTAAACGATCAGAAGAGACAGGAGCAGGTAGCTTGACGGCCTTACCTGTCATTGAAACACAAGCTGGAGACGTATCGGCATATATCCCAACCAATGTGATTTCCATTACAGATGGACAAATCTGTTTGGAAACAGAGCTCTTTTATCGCGGACTCCGACCAGCTATTAACGTTGGCTTATCTGTCAGTCGCGTCGGGTCGGCAGCTCAGTTGAAAGCTATGAAACGAGTCTGCGGTAGTTTAAAAC----------------------------------------------------------------------------------------------------------------------------------------------------------------------------------------------------------------------------------------------------------------------------------------------------------------------------------------------------------------------------
	'JUNC_Triglochin_palustris'          ----------------------------------------------------------------------------------------------------------------------------GTGTTTATGGATTAAAGGAGATTCAAGCTGGAGAAATGGTCGAATTTGCCAGCGG------------------TGTCAAAGGAATAGCTTTAAATCTGGAAAATGAGAATGTGGGTATTGTTGTCTTTGGTAGTGATACCGCTATTAAAGAAGGAGATCTTGTCAAGCGCACTGGGTCTATTGTGGATGTTCCCGCAGGAAAATCCTTGTTAGGCCGTGTGGTCGATGCTTTGGGAGTACCCATTGATGGCAGAGGTTCTCTAAGCGATCACGAACGAAGACGGGTCGAAGTGAAAGCCCCAGGTATTATTGAGCGTCGATCTGTGCACGAACCCATGCAAACTGGCTTAAAAGCGGTGGATAGCCTGGTTCCTATAGGTCGTGGTCAACGAGAATTGATAATTGGAGACAGGCAAACAGGAAAAACCGCTATAGCAGTAGATACCATATTAAACCAAAAAGAACTGAATGCAACGGCAAAA---GAAAATGAKAAATTGTATTGTGTCTATGTGGCGATTGGGCAGAAACGCTCGACTGTGGCACAATTAGTGCAAATTCTTGAATCAGCAAATGCATTGGAATATTCCATTCTTGTCGCAGCCACCGCTTCGGATCCTGCTCCCCTACAATTTTTGTCCCCATATTCTGGCTGTGCCCTGGGGGAATATTTCCGCGATCATGGAATGCACGCATTAATCATATATGATGATTTGAGTAAACAGGCAGTGGCATATCGCCAAATGTCATTATTGTTACGCCGACCACCAGGCCGAGAGGCTTTCCCCGGGGACGTCTTCTACTTGCATTCCCGTCTCTTAGAAAGAGCGGCTAAACGATCTGAAGAGACAGGAGCAGGTAGCTTGACGGCTTTACCTGTCATTGAAACACAGGCTGGAGACGTATCGGCATATATCCCAACCAATGTGATTCCCATTACAGATGGACAAATCTGTTTGGAAACAGAGCTCTTTTATCGCGGACTCCGACCAGCTATTAACGTGGGCTTATCCGTCAGTCGCGTCGGGTCGGCAGCTCAGTTGAAAGCTATGAAACAAGTCCGCGGTAGTTCAAAACTGGAATTGGCACAATATCGAGAAGTAGCA-----------------------------------------------------------------------------------------------------------------------------------------------------------------------------------------------------------------------------------------------------------------------------------------------------------------------------------------------
	'POSI_Posidonia_oceanica'            ------------------------------------------------------------------------------------------------------------------------------------------------------------GAAATGGTAGAATTTGCCAGCGG------------------TGTCAAAGGAATAGCTTTGAATCTTGAAAATGAGAATGTGGGTATTGTTGTCTTTGGTAGTGATACCGCTATTAAAGAAGGAGATCTTGTCAAACGCACTGGGTCTATTGTGGATGTTCCCGCAGGAAAATCCTTGTTAGGCCGTGTGGTCGATGCTTTGGGAGTACCCATTGATGGCAGAGGTTCTCTAAGCGATCACGAACGAAGACGGGTCGAAGTGAAAGCCCCAGGTATTATTGAGCGTCGATCTGTGCACGAACCCATGCAAACTGGCTTAAAAGCGGTGGATAGCCTGGTTCCTATAGGTCGTGGTCAACGAGAATTGATAATTGGAGACAGGCAAACAGGAAAAACCGCTATAGCGGTAGATACCATATTAAACCAAAAAGAACTGAATGCAATGGCAAAA---GAAAATGCAAAATTGTATTGTGTCTATGTGGCGATTGGGCAGAAACGCTCGACTGTGGCACAATTAGTGCAAATTCTTTCATCAGCAAATGCATTGGAATATTCCATTCTTGTCGCAGCCACCGCTTCGGATCCTGCTCCCCTCCAATTTTTGGCCCCATATTCTGGCTGTGCCCTGGGGGAATATTTCCTAGATAATGGAATGCACGCATTAATCATATATGATGATTTGAGTAAACAAGCAGTAGCATATCGCCAAATGTCATTATTGTTACGCCGACCACCAGGCCGAGAGGCTTTCCCCGGGGACGTCTTCTACTTGCATTCCCGTCTCTTAGAAAGAGCGGCTAAACGATCAGAAGAGACAGGAGCAGGTAGCTTGACGGCCTTACCTGTCATTGAAACACAAGCTGGAGACGTATCGGCATATATCCCAACTAATGTGATTCCCATTACAGATGGACAAATCTGTTTGGAAACAGAGCTCTTTTATCGCGGACTCCGACCAGCTATTAACGTGGGCTTATCCGTCAGTCGCGTCGGGTCGGCAGCTCAGTTGAAAGCTATGAAACAAGTCCGCGGTAGTTCAAAACTGGAATTGGCACAATATCGAAAAGTCGCA-----------------------------------------------------------------------------------------------------------------------------------------------------------------------------------------------------------------------------------------------------------------------------------------------------------------------------------------------
	'POTA_Groenlandia_densa'             ------------------------------------------------------------------------------------GAGATCGGTCGCGTGATCTCAGTTGGAGATGGGATAGCACGTGTTTATGGATTAAAGGAGATTCAAGCTGGGGAAATGGTCGAATTTGCCTGCGG------------------TGTCAAAGGAATAGCTTTGAATCTTGAAAATGAGAATGTGGGTATTGTTGTCTTTGGTAGTGATACCGCTATTAAAGAAGGAGATCTTGTCAAGCGCACTGGGTCTATTGTGGATGTTCCCGCGGGAAAATCCTTGTTAGGCCGTGTGGTCGATGCTCTGGGAGTACCCATTGATGGCAGAGGTTCTCTAAGCGCTCACGAACGAAGACGGGTCGAAGTGAAAGCCCCTGGTATTATTGAGCGTCGATCCGTGCACGAACCCATGCAAACTGGCTTAAAAGCGGTGGATAGCCTGGTTCCTATAGGTCGTGGTCAACGAGAATTGATAATTGGAGACAGACAAACAGGAAAAACCGCTATAGCGATAGATACCATATTAAACCAAAAAGAACTGAATGCTACGGCAAAA---GAAAATGAAAAATTGTATTGTGTCTATGTGGCGATTGGGCAGAAACGCTCGACTGTGGCACAATTAGTGCAAATTCTTTCATCAGCAAATGCATTGGAATATTCCATTCTTGTCGCAGCCACCGCTTCGGATCCTGCCCCCCTCCAATTTTTGGCCCCATATTCGGGCTGTGCCCTGGGGGAATATTTCCGAGATAATGGAATGCACGCATTAATCATATATGATGATTTGAGTAAACAAGCAGTAGCATATCGCCAAATGTCATTATTGTTACGCCGACCACCAGGCCGAGAGGCTTTCCCCGGGGACGTCTTCTACTTGCATTCCCGTCTTTTAGAAAGAGCGGCTAAACGATCAGAAGAGACAGGAGCAGGTAGCTTGACGGCCTTACCAGTCATTGAAACACAAGCTGGAGACGTATCGGCATATATCCCAACCAATGTGATTCCCATTACTGATGGACAAATCTGTTTAGAAACGGAGCTCTTTTATCGCGGACTCCGACCAGCTATTAACGTGGGCTTATCCGTCAGTCGCGTCGGGTCGGCAGCTCAGTTGAAAGCTATGAAACAAGTCCGC???????????????????CGGCACAATATCGAGAAGTCGCTGCCTTCGCGCAATTTGGCTCTGACCTTGATGCTGCCACTCAAGCATTACTAAATAGAGGTGCAAGGCTAACAGAAGTTCCAAAACAACCACAATATGAACCACTGCCCATTGAAAAAGAAATTCTAGTAATTTATGCGGCCGTCAACGGCTTCTGTGATCGAATGCCACTAGACAGAATTTCTCAATATGAGAAAGCCATTCCAAGTACCATCGATCCACAATTACTCAACGAACTTTCATCCAAAGGT---GGC------TTAACAGAAGAAAGAAAGATGGAACCAGAKACTTCCTTARAGGAA--ACAGC---TTTCCCTTGCC--------
	'TOFI_Triantha_glutinosa'            ATGGAATTCTCTCCAAGAGCTGCGGAACTTACAACTCTATTAGAAAGAAGAATAACCAACTTTTACACGAATTTGAAAGTGGATGAGATCGGTCGAGTGGTCTCAGTTGGAGATGGGATTGCACGTGTTTATGGCTTGAACGAGATTCAAGCTGGGGAAATGGTGGAATTTGCCAGCGG------------------TGTGAAAGGAATAGCGTTGAATCTGGAGAATGAGAATGTAGGTATTGTTGTCTTTGGTAGTGATACCGCTATTAAAGAAGGAGATCTTGTCAAGCGCACTGGATCAATTGTGGATGTTCCAGCGGGAAAGGCCATGTTAGGCCGTGTGGTCGACGCGTTGGGAGTCCCTATTGATGGAAGAGGGGCTCTAAGCGATCACGAACGAAGACGTGTCGAAGTGAAAGCCCCAGGGATTATTGAACGTAAATCCGTGCACGAACCTATGCAAACTGGGTTAAAAGCAGTGGATAGCCTGGTTCCTATAGGCCGTGGTCAACGAGAACTTATAATCGGGGACAGGCAAACTGGAAAAACAGCTATTGCTATCGATACTATATTAAACCAAAAGCAATTGAACTCAAGGGGCACCTCTGAGAGTGAGACATTGTATTGTGTCTATGTAGCGATTGGACAGAAACGCTCGACTGTGGCACAATTAGTTCAAATTCTTTCAGAAGCGAATGCTTTGGAATATTCCATTCTTGTAGCAGCCACCGCTTCGGATCCTGCTCCTCTGCAATTTCTGGCCCCATATTCTGGGTGTGCAATGGGGGAATATTTCCGCGATAATGGAATGCACGCATTAATAATCTATGATGATCTTAGTAAACAGGCGGTGGCATATCGACAAATGTCATTATTGTTACGCCGACCACCAGGCCGTGAGGCTTTCCCCGGGGATGTTTTCTATTTACATTCCCGTCTCTTAGAAAGAGCCGCTAAACGATCGGACCAGACAGGTGCAGGTAGCTTGACCGCCTTACCCGTCATTGAAACACAAGCTGGAGACGTATCGGCCTATATCCCCACCAATGTGATCTCCATTACAGATGGACAAATCTGTTTGGAAACAGAGCTCTTTTATCGCGGAATTAGACCTGCTATTAACGTTGGCTTATCTGTCAGTCGCGTCGGGTCTGCCGCTCAGTTGAAAGCTATGAAACAAGTCCGCGGTAGTTCAAAACTGGAATTGGCACAATATCGCGAAGTGGCCGCCTTCGCTCAATTTGGGTCAGACCTTGATGCTGTTACTCAGGCATTACCAAATAGAGGTGCAAGGCTTACAGAAGTGCCCAAACAACCACAATATGAACCACTTCCAATTGAAAAACAAATTGTAGTCATTTATGCTGCTGTCAAGGGCTTATGTGATCGAATGCCACTAGACAAAATTTCTCAATATGAGAGAGCCATTCTAAGTAGTATAGATCCCGAATTACTAAAATCCTTTTTAGAAAAAGGT---GGG------TTAACTAACGAAATAAAGATGGAACCAGATGCTTCCTTAAAAGAA--AGCGC---TTTGCCTTACCTGACTTAA
	'ARAC_Monstera_adansonii'            ------------------------------------------------------------------------------------------------------------------------------------------------------------------------------------------------------------------------AATCTTGAGAATGAGAATGTAGGTATTGTTGTCTTTGGTAGTGATACCGCTATTAAAGAAGGAGATCTTGTCAAGCGCACTGGATCTATTGTGGATGTTCCTGCGGGAAAGGCCATGTTAGGCCGTGTGGTCGACGCGTTGGGAGTACCTATTGATGGAAGAGGGGCTCTAAGCGATCACGAACGAAGACGTGTCGAAGTGAAAGCCCCAGGGATTATTGAACGTAAATCTGTGCACGAACCTATGCAAACAGGGTTAAAAGCAGTGGATAGCCTGGTTCCTATAGGCCGTGGTCAACGAGAACTTATAATCGGGGACAGACAAACTGGAAAAACAGCTATTGCTATCGATACTATATTAAACCAAAAGCAAATGAACTCAAGGGGCACCTCTGAGAGTGAGACATTGTATTGTGTTTATGTAGCGATTGGACAGAAACGCTCGACTGTGGCACAATTAGTGCAAATTCTGTCAGAAGCAAATGCTTTGGAATATTCCATTCTTGTAGCAGCCACCGCTTCGGATCCTGCTCCTCTGCAATTTCTGGCCCCATATTCTGGGTGTGCCATGGGGGAATATTTCCGTGATAATGGAATGCACGCATTAATAATATATGATGATCTTAGTAAACAGGCGGTAGCATATCGACAAATGTCATTATTGTTACGCCGACCACCAGGCCGTGAGGCTTTCCCAGGGGATGTTTTCTATTTACATTCCCGTCTCTTAGAAAGGGCCGCTAAACGATCGGACCAGACAGGTGCAGGTAGCTCGACCGCCTTACCCGTCATTGAAACACAAGCTGGAGA------------------------------------------------------------------------------------------------------------------------------------------------------------------------------------------------------------------------------------------------------------------------------------------------------------------------------------------------------------------------------------------------------------------------------------------------------------------------------------------------------------------------------------------------------------
	'ALIS_Echinodorus_grisebachii'       ------------------------------------------------------------------------------------GAGATCGGGCGCGTTATCTCAGTTGGAGATGGGATTGCGCGTGTTTATGGATTAAAGGAAATTCAATCTGGTGAAATGGTCGAATTTGCCAGCGG------------------GGTCAAAGGCATAGCTTTGAATCTCGAAAATGAGAATGTGGGTATTGTTGTCTTTGGTAGTGATACCGCTATTAAAGAAGGGGATCTTGTAAAGCGCACCGGGTCTATTGTGGATGTTCCTGCGGGAAAAGCCTTGTTAGGTCGTGTGGTCGATGCTTTGGGGGTACCCATTGATGGCAAAGGTTCTCTAAGCGATCACGAACGGAGACGTGTCGAAGTGAAAGCCCCCGGTATTATTGAGCGTCGATCTGTGCACGAACCAATGCAAACTGGCTTAAAAGCAGTGGATAGCCTGGTTCCTATAGGTCGTGGTCAACGAGAATTGATAATAGGGGACAGGCAAACAGGAAAAACCGCTATAGCGGTAGATACCATATTAAACCAAAAAGAACTGAA-TCAAAAGGCAAAA--GAAAATGCAAAATTGTATTGTGTCTATGTGGCGATTGGACAAAAACGCTCGACTGTGGCACAATTAGTACAAATTCTGTCATCAGCCGATGCATTGGAATATTCCATTCTTGTAGCGGCCACCGCTTCGGATCCTGCTCCTCTCCAATTTTTAGCCCCGTATTCTGGCTGCGCTATGGGAGAATATTTCCGCGATAATGGAATGCATGCATTAATCATATATGATGATTTAAGTAAACAGGCGGTGGCATATCGCCAAATGTCATTATTGTTACGCCGACCCCCAGGCCGGGAGGCCTTCCCTGGGGATGTCTTCTACTTGCATTCCCGTCTCTTAGAGAGAGCCGCGAAACGATCAGAAGAAACAGGAGCTGGTAGCTTAACCGCCTTACCCGTCATTGAAACCCAAGCGGGAGACGTATCAGCATATATTCCGACCAATGTGATTAGTATCACTGATGGACAAATCTGTTTGGAAACAGAGCTCTTTTATCGCGGACTCCGACCAGCTATTAACGTTGGCTTATCSGTMAKTMASRWCKGGWCKGMCGCTCAGTTAAAGGCTATGAAACAAGTCTGCGGTAGTTTAAAACTGGAGTTGGCACAATATCGAGAAGTAGCTGCCTTCGCTCAATTTGGCTCAGACCTTGACGCTGCCACTCGAGCCTTACTAAATAAGGGTGCACGACTGACAGAGGTTCTAAAACAACCACAATATGAACCACTTCCCATTGAAAATCAAATTCTTGTCATTTATGCTGCTGTCAATGGATTCTGTGATCGAATGCCACTAGATCAAATTCATCAATATGAGAAAGCAATTTCAAGTACCATTGACCCACAATTACTCAACGAACTTGCAGCAAAAGGAA--AAGCCGGC-TTAACGGCTGAAAGACAAGTGGAACTTGATACTTTCTTAAAAGAA--AGTGC--CGATTTGTT-CCTGT-----
	'APON_Aponogeton_distachyos'         ------------------------------------------------------------------------------------GAGATCGGTCGCGTGATCTCAGTTGGAGATGGGATTGCACGTGTTTATGGATTGAAGGAGATTCAAGCTGGGGAAATGGTGGAATTTGCCAGCGG------------------TGTCAAAGGAATCGCTTTGAATCTTGAGAATGAGAATGTAGGTATTGTTGTCTTTGGTAGTGATACCGCTATTAAAGAAGGGGATCTTGTCAAGCGCACTGGGTCTATTGTGGATGTTCCTGCAGGAAAATCCTTGTTAGGCCGTGTGGTCGATGCTTTGGGAGTACCCATTGATGGCAGAGGTTCTCTAAGCGATCACGAACGAAGACGTGTCGAAGTGAAAGCCCCTGGTATTATTGAGCGTCGATCTGTGCACGAACCCATGCAAACTGGCTTAAAAGCGGTGGATAGCCTGGTTCCTATAGGTCGTGGTCAACGAGAATTGATAATTGGAGACAGGCAAACAGGAAAAACCGCTATAGCGGTAGATACCATATTAAACCAAAAAGAACTGAATGCAAAGGCAAAAGC---AAATGCAAAATTGTATTGTGTCTATGTGGCGATTGGGCAGAAACGCTCGACTGTGGCACAATTAGTGCAAATTCTTTCATCAGCCAATGCATTGGAATATTCCATTCTTGTCGCAGCCACCGCTTCGGATCCTGCTCCTCTCCAATTTTTGGCCCCATATTCTGGCTGTGCCATGGGGGAATATTTCCGTGATAATGGAATGCACGCATTAATCATATATGATGATTTGAGTAAACAGGCGGTGGCATATCGCCAAATGTCATTATTGTTACGCCGACCACCAGGCCGAGAGGCTTTCCCCGGGGACGTCTTCTACTTGCATTCCCGTCTCTTAGAAAGAGCGGCTAAACGATCAGAAGAGACAGGAGCAGGTAGCTTGACGGCCTTACCTGTCATTGAAACACAAGCTGGAGACGTATCGGCATATATCCCAACCAATGTGATTTCAATTACAGATGGACAAATCTGTTTGGAAACAGAGCTCTTTTATCGCGGACTCCGACCAGCTATTAACGTTGGCTTATCCGTCAGTCGCGTCGGGTCGGCAGCTCAGTTGAAAGCTATGAAACAAGTCCGCGGTAGTTCAAAACTGGAATTGGCACAATATCGAGAAGTAGCAGCCTTCGCTCAATTTGGCTCAGACCTTGATGCTGCTACTCAAGCATTACTAAATAGAGGTGCAAGGCTAACAGAAGTTCCAAAACAACCACAATATGAACCACTTCCCATTGAAAAGCAAATTCTAGTCATTTATGCTGCTGTCAACGGCTTCTGTGATCGAATGCCACTAGACAGAATTTCTCAATATGAGAGAGCCATTCCAAGTACCATCGATCCACAATTACTCAAAGAACTAGCATCAAAAGGT---GGC------TTAACGGAAGAAAGAAAGATGGAACCTGATACTTCCTTAAAAGAA--AGCGC--AAAAACCTT-CATCT-----
	'CYMO_Halodule_wrightii'             ------------------------------------------------------------------------------------GAGATCGGTCGCGTGATCTCAGTTGGAGATGGGATAGCACGTGTTTATGGATTAAAGGAGATTCAAGCTGGGGAAATGGTAGAATTTGTTAGCGG------------------TGTCAAAGGAATAGCTTTGAATCTTGAAAATGAGAATGTGGGTATTGTTGTCTTTGGTAGTGATACCGCTATTAAAGAAGGAGATCTTGTCAAGCGCACTGGGTCTATTGTGGATGTTCCCGCAGGAAAATCCTTGTTAGGCCGTGTGGTCGATGCTTTGGGAGTACCCATTGATGGCAGAGGTTCTCTAAGCGATCACGAACGAAGACGGGTCGAAGTGAAAGCCCCAGGTATTATTGAGCGTCGATCTGTGCACGAACCCATGCAAACTGGCTTAAAAGCGGTGGATAGCCTGGTTCCTATAGGTCGTGGTCAACGAGAATTGATAATTGGAGACAGGCAAACAGGAAAAACCGCTATAGCGGTAGATACCATATTAAACCAAAAAGAACTGAATGCAATGGCAAAAGAAGAAAATGCAAAATTGTATTGTGTCTATGTGGCGATTGGGCAGAAACGCTCGACTGTGGCACAATTAGTGCAAATTCTTTCATCAGCGAATGCATTGGAATATTCCATTCTTGTCGCAGCCACCGCTTCGGATCCTGCTCCCCTCCAATTTTTTGCCCCATATTCTGGCTGTGCCCTGGGGGAATATTTCCGAGATAATGGAATGCACGCATTAATCATATATGATGATTTGAGTAAACAAGCAGTAGCATATCGCCAAATGTCATTATTGTTACGCCGACCACCAGGCCGAGAGGCTTTCCCCGGGGACGTCTTCTACTTGCATTCCCGTCTCTTAGAAAGAGCGGCTAAACGATCAGAAGAGACAGGAGCAGGTAGCTTGACGGCCTTACCTGTCATTGAAACACAAGCTGGAGACGTATCGGCATATATCCCAACTAATGTGATTCCCATTACAGATGGACAAATCTGTTTGGAAACAGAGCTCTTTTATCGGGGACTCCGACCAGCTATTAACGTGGGCTTATCCGTCAGTCGCGTCGGGTCGGCTGCTCAGTTGAAAGCTATGAAACAAGTCCGCGGTAGTTCAAAACTGGAATTGGCACAATATCGAGAAGTAGCAGCCTTCGCGCAATTTGGCTCAGACCTTGATGCTGCCACTCAAGCATTACTAAATAGAGGTGCCAGGCTAACAGAAGTTCCAAAACAACCACAATATGAACCACTGCCCATTGAAAAACAAATTATAGTAATTTATGCAGCTGTCAACGGCTTCTGTGATCGAATGCCACTAGATAGAATTTCTCAATATGAGAAAGCCATTTCAAGTACCATCGATCCACAATTACTCAACGAACTTGCCTCAAAAGGT---GGC------TTAACTAACGAAAGAAAGATGGAACTAGAGACTTCCTTAAAAGAA--AGCGC---TTTGCCTTACCTAT-----
	'HYDR_Enhalus_acoroides'             -------------------------------------------------------------------------------------------------------------------------------------------------------------------------------------------------------------------CTTTGAATCTTGAGAATGAGAATGTASGTATTGTCATCTTTGGTAGTGATACCGCTATTAAAGAAGGAGATCTTGTCAAGCGCACTGGGTCTATTGTGGATGTTCCTGCAGGAAAATCCTTGTTAGGCCGTGTGGTCGATGCTTTGGGAGTACCCATTGATGGCAGAGGTTCTTTCAGCGATCACGAACGAAGACGTGTAGAAGTGAAAGCCCCTGGTATTATTGAGCGTCGATCTGTGCACGAACCCATGCAAACTGGCTTAAAAGCGGTGGATAGCCTGGTTCCTATAGGTCGTGGTCAACGAGAATTGATAATTGGAGACAGGCAAACCGGAAAAACTGCTATAGCGGTGGATACCATATTAAACCAAAAAGCACTGAATGCAAAGGCCAAA---GAAAATGCAAAATTGTATTGTGTCTATGTGGCGATTGGGCAGAAACGCTCGACTGTGGCACAATTAGTACAAATTCTGTCATCAGCCAATGCATTGGAATATTCCATTCTTGTCGCAGCCACCGCTTCGGATCCTGCTCCTCTCCAATTTTTTGCCCCATATTCTGGCTGTGCCATGGGGGAATATTTCCGCGATAATGGAATGCACGCATTAATCATATATGATGATTTGAGTAAACAGGCGGTGGCATATCGCCAAATGTCATTATTGTTACGCCGACCGCCAGGCCGAGAGGCTTTCCCCGGGGACGTCTTCTACTTGCATTCCCGTCTCTTAGAAAGAGCGGCTAAACGATCAGAAGAGACAGGAGCAGGTAGCTTGACGGCCTTGCCTGTCATTGAAACACAAGCTGGAGACGTATCGGCATATATCCCAACCAATGTGATTTCCATTACAGATGGACAAATCTGTTTGGAAACAGAGCTCTTTTATCGCGGACTCCGACCAGCTATTAACGTTGGCTTATCTGTCAGTCGCGTCGGGTCGGCAGCTCAGTTGAAAGCTATGAAAACAGTCTGCGGTAGTTTAAAACTGGAATTGGCACAATATCGAGAAGTAGCAGCCTTCGCTCAATTTGGCTCAGACCTTGATGCTGCCACTCAAGCATTACTAAATAGAGGTGCAAGGCTCACAGA---------------------------------------------------------------------------------------------------------------------------------------------------------------------------------------------------------------------------------------------------------------------
	'HYDR_Vallisneria_americana'         ------------------------------------------------------------------------------------GAGATCGGTCGCGTGATTTCAGTTGGAGACGGGATTGCACGTGTTTATGGATTGAAGGAGATTCAAGCTGGGGAAATGGTCGAATTTGCCAGCGG------------------TGTCAAAGGAATCGCTTTGAATCTTGAGAATGAGAATGTAGGTATTGTCATCTTTGGTAGTGATACCGCTATTAAAGAAGGAGATCTTGTCAAGCGCACTGGGTCTATTGCGGATGTTCCTACAGGAAAATCCTTGTTAGGCCGTGTGGTCGATGCTTTGGGAGTACCCATTGATGGCAGAGGTTCTTTAAGCGATCACGAACGAAGACGTGTAGAAGTGAAAGCCCCTGGTATTATTGAGCGTCGATCTGTGCACGAACCCATGCAAACTGGCTTAAAAGCGGTGGATAGCCTGGTTCCTATAGGTCGTGGTCAACGAGAATTGATAATTGGAGACAGGCAAACAGGAAAAACTGCTATAGCGGTGGATACCATATTAAACCAAAAAGAACTGAATGCAAAGGCCAAA---GAAAATGCGAAATTGTATTGTGTCTATGTGGCGATTGGGCAGAAACGCTCGACTGTGGCACAATTAGTAACAATTCTGTCATCAGCCAATGCATTGGAATATTCCATTCTTGTCGCAGCCACCGCTTCGGATCCTGCTCCTCTCCAATTTTTTGCCCCATATTCTGGCTGTGCCATGGGGGAATATTTCCGCGATAATGGAATGCACGCATTAATCATATATGATGATTTGAGTAAACAGGCGGTGGCATATCGCCAAATGTCATTATTGTTACGCCGACCGCCAGGCCGAGAGGCTTTCCCCGGGGACGTCTTCTACTTGCATTCCCGTCTCTTAGAAAGAGCGGCTAAACGATCAGAAGAGACAGGAGCAGGTAGCTTGACGGCCTTACCTGTCATTGAAACACAAGCTGGAGACGTATCGGCATATATCCCAACCAATGTGATTTCCATTACAGATGGACAAATCTGTTTGGAAACAGAGCTCTTTTATCGCGGACTCCGACCAGCTATTAACGTTGGCTTATCTGTCAGTCGCGTCGGGTCGGCAGCTCACTTGAAAGCTATGAAACGAGTCTGCGGTAGTTTAAAACTGGAATTGGCACAATATCGAGAAGTCGCAGCCTTCGCTCAATTTGGCTCAGACCTTGATGCTGCCACTCAAGCATTACTCAATAGAGGTGCAAGGCTCACAGAAGTTCTCAAACAACCACAATATGAACCACTTCCCATTGAAAAGCAAATTATAGTCATTTATGCTGCTGTCAACGGATTCTGTGATCGAATGCCACTAGACAGAATCAATCAATATGAGAGAGCCATTCTCAGTACCATCGATCCACAATTACTCAAAGAACTTGCATCCAAAGAT---GGC------TTAACAGCAGAAAGAAAAAGAGAACTAGAGACTTTCTTCAAAGAA--AGCGC--AAAAACCTT-CATC------
	'ALIS_Echinodorus_cordifolius'       -----------------------------------------------------------------------------------------------------------------------------------------------------------------------------------------------------------------------------------------------------------------------------------------------------------------------------------------------------------------------------------------------------------------------------------------------------------------------------------------------------------------------------------------------------------------------------------------------------------------------------------------------------------------------------------------------------------------------------------------------------------------------------------------------------------------------------------------------------------------------------------------------------------------------------------------------------------------------------------------------------------------------------------------------------------------------------------------------------------------------------------------------------------------------------------------------------------------------------------------------------------------------------------------------------------------------------------------------------------------------------------------------------------------------------------------------------------------------------------------------------------------------------------------------------------------------------------------------------------------------------
	'CYMO_Halodule_uninervis'            -----------------------------------------------------------------------------------------------------------------------------------------------------------------------------------------------------------------------------------------------------------------------------------------------------------------------------------------------------------------------------------------------------------------------------------------------------------------------------------------------------------------------------------------------------------------------------------------------------------------------------------------------------------------------------------------------------------------------------------------------------------------------------------------------------------------------------------------------------------------------------------------------------------------------------------------------------------------------------------------------------------------------------------------------------------------------------------------------------------------------------------------------------------------------------------------------------------------------------------------------------------------------------------------------------------------------------------------------------------------------------------------------------------------------------------------------------------------------------------------------------------------------------------------------------------------------------------------------------------------------------
	'HYDR_Elodea_nuttallii'              -----------------------------------------------------------------------------------------------------------------------------------------------------------------------------------------------------------------------------------------------------------------------------------------------------------------------------------------------------------------------------------------------------------------------------------------------------------------------------------------------------------------------------------------------------------------------------------------------------------------------------------------------------------------------------------------------------------------------------------------------------------------------------------------------------------------------------------------------------------------------------------------------------------------------------------------------------------------------------------------------------------------------------------------------------------------------------------------------------------------------------------------------------------------------------------------------------------------------------------------------------------------------------------------------------------------------------------------------------------------------------------------------------------------------------------------------------------------------------------------------------------------------------------------------------------------------------------------------------------------------------
	'HYDR_Vallisneria_spiralis'          -----------------------------------------------------------------------------------------------------------------------------------------------------------------------------------------------------------------------------------------------------------------------------------------------------------------------------------------------------------------------------------------------------------------------------------------------------------------------------------------------------------------------------------------------------------------------------------------------------------------------------------------------------------------------------------------------------------------------------------------------------------------------------------------------------------------------------------------------------------------------------------------------------------------------------------------------------------------------------------------------------------------------------------------------------------------------------------------------------------------------------------------------------------------------------------------------------------------------------------------------------------------------------------------------------------------------------------------------------------------------------------------------------------------------------------------------------------------------------------------------------------------------------------------------------------------------------------------------------------------------------
	'POTA_Potamogeton_lucens'            -----------------------------------------------------------------------------------------------------------------------------------------------------------------------------------------------------------------------------------------------------------------------------------------------------------------------------------------------------------------------------------------------------------------------------------------------------------------------------------------------------------------------------------------------------------------------------------------------------------------------------------------------------------------------------------------------------------------------------------------------------------------------------------------------------------------------------------------------------------------------------------------------------------------------------------------------------------------------------------------------------------------------------------------------------------------------------------------------------------------------------------------------------------------------------------------------------------------------------------------------------------------------------------------------------------------------------------------------------------------------------------------------------------------------------------------------------------------------------------------------------------------------------------------------------------------------------------------------------------------------------
	'RUPP_Ruppia_maritima'               -----------------------------------------------------------------------------------------------------------------------------------------------------------------------------------------------------------------------------------------------------------------------------------------------------------------------------------------------------------------------------------------------------------------------------------------------------------------------------------------------------------------------------------------------------------------------------------------------------------------------------------------------------------------------------------------------------------------------------------------------------------------------------------------------------------------------------------------------------------------------------------------------------------------------------------------------------------------------------------------------------------------------------------------------------------------------------------------------------------------------------------------------------------------------------------------------------------------------------------------------------------------------------------------------------------------------------------------------------------------------------------------------------------------------------------------------------------------------------------------------------------------------------------------------------------------------------------------------------------------------------
	'ZOST_Zostera_tasmanica'             -----------------------------------------------------------------------------------------------------------------------------------------------------------------------------------------------------------------------------------------------------------------------------------------------------------------------------------------------------------------------------------------------------------------------------------------------------------------------------------------------------------------------------------------------------------------------------------------------------------------------------------------------------------------------------------------------------------------------------------------------------------------------------------------------------------------------------------------------------------------------------------------------------------------------------------------------------------------------------------------------------------------------------------------------------------------------------------------------------------------------------------------------------------------------------------------------------------------------------------------------------------------------------------------------------------------------------------------------------------------------------------------------------------------------------------------------------------------------------------------------------------------------------------------------------------------------------------------------------------------------------
	'ACOR_Acorus calamus'                ----------------------------------------------------------------------------------------------------------ttggagatggaattgcacgcgtagacggtttgaatgagattcaagctggagaaatggttgaatttgccaatgg------------------tgtacagggaatcgctttaaatctggagaatgaaaatgtgggtatagtgatatttggtagtgataccgctattaaggagggagatcttgtcaagcgcactggatccattgtggatgttcctgtaggtaaggcaatgttaggccgtgtggttgatgcattgggagtacctattgatggaaaaggagctttaagtgattacgaacgaaaacgtgtggaagtgaaagcccctgggattattgaacgtaaatctgtacacgaacctatgcaaacagggttaaaagcagtagatagtctagttcccataggccgtggtcaacgagaactgatcatcggagacagacaaacaggaaaaacagctattgctatcgatactatcttaaatcaaaaacaattgaactccagggggaa---tgagaaagaaaaattatattgtgtttatgtagcgattggacagaaacgttcgactgtagcacaattagtacagattctttcagcgaatcaagccttggaatattccattcttgtagcagccaccgcttcagatcctgctcctcttcaatttcttgccccatattctggatgtgccatgggggaatacttccgagataatggaatgcacgcattaataatatatgatgatttgagtaaacaagcagtggcatatcgacaaatgtccttattgttacgccgaccaccaggccgtgaggctttccctggagatgtattctatttacattcacgtctattagaaagagcagcaaaacgatcggatcaaacaggggcaggtagcttgaccgctttaccagtcattgaaacacaagctggagacgtatcggcatatatacctaccaatgtgatctccattacggatggacaaatctgtttggaaacagagctcttttatcgcggaattagaccagctattaacgttggattatctgtcagtcgagtcgggtctgccgctcagttgaaaactatgaaacaagtatgcgggagtttaaaactagaattagcacaatatagggaagtggccgcattcgctcaatttggttcagacctagatgccgcgactcagtcattactaaatagaggtgctaggctaactgaagttctaaaacagccgcaatatgaaccattaacaattgaaaaacaaattctagtaatttaYgc------------------------------------------------------------------------------------------------------------------------------------------------------------------------------------------------------
	'ALIS_Baldellia_ranunculoides'       -----------------------------------------------------------------------------------------------------------------------------TGTTTATGGATTAAAGGAAATTCAATCTGGTGAAATGGTAGAATTCGCCAGCGG------------------GGTCAAAGGTATAGCTTTGAATTTAGAAAATGAGAATGTAGGTATTGTTGTCTTTGGTAATGATACTGCTATTAAAGAAGGGGATCTTGTAAAGCGCACTGGGTCTATTGTGGATGTTCCTGCCGGAAAATGCTTATTAGGTCGTGTGGTCGATGCTTTGGGGGTACCCATTGATGGCAAAGGTTCTCTAAGCGATCACGAACGGAGACGCGTCGAAGTGAAAGCCCCTGGTATTATTGAGCGTCGATCTGTGCACGAACCAATGCAAACTGGCTTAAAAGCAGTGGATAGCCTGGTTCCTATAGGTCGTGGTCAACGAGAATTAATAATAGGAGACAGGCAAACAGGAAAAACCGCTATAGCGGTAGATACCATATTAAACCAAAAAGAACTGAATCAAAAGGCAAAA---GAAAATGACAAATTGTATTGTGTCTATGTGGCGATTGGACAAAAACGCTCGACTGTGGCACAATTAGTACAAATTCTGTCATCAGCCAATGCATTGGAATATTCCATTCTTGTAGCGGCCACCGCTTCGGATCCTGCTCCTCTCCAATTTTTAGCACCATATTCTGGCTGCGCTATGGGGGAATATTTCCGCGATAATGGAATGCATGCATTAATCATATATGATGATTTAAGTAAACAGGCGGTGGCATATCGCCAAATGTCATTATTGTTACGCCGACCACCAGGCCGGGAGGCTTTCCCCGGAGATGTCTTCTACTTGCATTCCCGTCTCTTAGAGAGAGCCGCGAAACGATCTGAAGAAACAGGAGCAGGTAGCTTAACCGCCTTACCCGTCATTGAAACACAAGCGGGAGACGTATCGGCATATATTCCTACTAATGTGATTTCAATCACAGATGGACAAATATGTTTGGAAACAGAGCTCTTTTATCGCGGACTCCGACCAGCTATTAACGTTGGCTTATCCGTCAGTCGCGTCGGGTCGGCCGCTCAGTTGAAGGCTATGAAACAAGTCTGTGGTAGTTTAAAACTGGAATTGGCACAATATCGAGAAGTAGCA-----------------------------------------------------------------------------------------------------------------------------------------------------------------------------------------------------------------------------------------------------------------------------------------------------------------------------------------------
	'ALIS_Helanthium_bolivianum'         ------------------------------------------------------------------------------------GAGATCGGGCGCGTTATCTCAGTTGGAGATGGGATTGCGCGTGTTTATGGATTAAAGGAAATTCAATCTGGTGAAATGGTCGAATTTGCCAGCGG------------------GGTCAAAGGAATCGCTTTGAATCTCGAAAATGAGAATGTGGGTATTGTTGTCTTTGGTAGTGATACCGCCATTAAAGAAGGGGATCTTGTAAAGCGCACTGGGTCTATTGTGGATGTTCCTGCGGGAAAATCCTTGTTAGGTCGTGTGGTCGATGCTTTGGGGGTACCCATTGATGGCAAAGGTTCTCTAAGCGATCACGAACGGAGACGTGTCGAAGTGAAAGCCCCTGGTATTATTGAGCGTCGATCTGTGCACGAACCGATGCAAACTGGCTTAAAAGCAGTGGATAGCCTGGTTCCTATAGGTCGTGGTCAACGAGAATTGATAATAGGGGACAGGCAAACAGGAAAAACCGCTATAGCGGTAGATACCATATTAAACCAAAAAGAACTKAA-TAAAAAGGCAAAA--GAAAATGAGAAATTGTATTGTGTCTATGTGGCGATTGGACAAAAACGCTCGACTGTGGCACAATTGGTACAAATTCTGTCATCAGCCAATGCATTGGAATATTCCATTCTTGTAGCGGCCACCGCTTCGGATCCCGCTCCTCTCCAATTTTTAGCCCCGTACTCTGGCTGCGCTATGGGGGAGTATTTCCGCGATAATGGGATGCATGCATTAATCATATATGATGATTTAAGTAAAYAGGCGGTGGCATATCGCCAAATGTCATTATTGTTACGCCGACCACCAGGCCGGGAGGCTTTCCCCAGGGATGTCTTCTACTTGCATTCCCGTCTCTTAGAGAGAGCTGCAAAACGATCTGAAGAAACAGGAGCAGGTAGCTTAACCGCCTTACCCGTCATTGAAACACAAGCGGGAGACGTATCGGCTTATATTCCAACAAATGTGATTTCCATCACTGATGGACAAATCTGTTTGGAAACAGAGCTCTTTTATCGCGGACTCCGACCAGCTATTAACGTTGGCTTATCCGTCAGTCGCGTCGGATCGGCCGCTCAGTTAAGAGCTATGAAACAAATCTGTGGTAGTTTAAAACTTGAATTGGCACAATATCGAGAAGTGGCTGCCTTCGCTCAATTTGGCTCAGACCTTGACGCTGCCACTCAAGCCTTACTAAATAAGGGTGAACGACTAACAGAAGTTCTAAAACAACCACAATATGAACCACTTCCCATTGAAAATCAAATTCTTGTCATTTATGCTGCTGTCAATGGATTCTGTGATCGAATGCCACTAGACAAAATCCATCAATATGAAAAAGCCATTTCAAGTGCCATCGATCCACAATTACTCAAAGAACTCGCATCAAAAGGG---AAAGCCGGCTTAACGGCAGAAAGGAAGGTGGAACTTGATACTTTCTTAAAAGAA--AGTGT--CAATTCTCT-CCTGT-----
	'APON_Aponogeton_crispus'            ----------------------------------------------------------------------------------------------------------------------------GTGTTTATGGATTGAAGGAGATTCAAGCTGGGGAAATGGTGGAATTTGCCAGCGG------------------TGTCAAAGGAATCGCTTTGAATCTTGAGAATGAGAATGTAGGTATTGTTGTCTTTGGTAGTGATACCGCTATTAAAGAAGGGGATCTTGTCAAGCGCACTGGGTCTATTGTGGATGTTCCTGCAGGAAAATCCTTGTTAGGCCGTGTGGTCGATGCTTTGGGAATACCCATTGATGGCAGAGGTTCTCTAAGCGATCACGAACGAAGACGTGTCGAAGTGAAAGCCCCTGGTATTATTGAGCGTCGATCTGTGCACGAACCCATGCAAACTGGCTTAAAAGCGGTGGATAGCCTGGTTCCTATAGGTCGTGGTCAACGAGAATTGATAATTGGAGACAGGCAAACAGGAAAAACCGCTATAGCGGTAGATACCATATTAAACCAAAAAGAACTGAATGCAAAGGCAAAA---GAAAATGCAAAATTGTATTGTGTCTATGTGGCGATTGGGCAGAAACGCTCGACTGTGGCACAATTAGTGCAAATTCTTTCATCAGCCAATGCATTGGAATATTCCATTCTTGTCGCAGCCACCGCTTCGGATCCTGCTCCTCTCCAATTTTTGGCCCCATATTCTGGCTGTGCCATGGGGGAATATTTCCGTGATAATGGAATGCACGCATTAATCATCTATGATGATTTGAGTAAACAGGCGGTGGCATATCGCCAAATGTCATTATTGTTACGCCGACCACCAGGCCGAGAGGCTTTCCCCGGGGACGTCTTCTACTTGCATTCCCGTCTCTTAGAAAGAGCGGCTAAACGATCAGAAGAGACAGGAGCAGGTAGCTTGACGGCCTTACCTGTCATTGAAACACAAGCTGGAGACGTATCGGCATATATCCCAACCAATGTGATTTCAATTACAGATGGACAAATCTGTTTGGAAACAGAGCTCTTTTATCGCGGACTCCGACCAGCTATTAACGTTGGCTTATCCGTCAGTCGCGTCGGGTCGGCAGCTCAGTTGAAAGCTATGAAACAAGTCCGCGGTAGTTCAAAACTGGAATTGGC------------------------------------------------------------------------------------------------------------------------------------------------------------------------------------------------------------------------------------------------------------------------------------------------------------------------------------------------------------------
	'ARAC_Aglaonema_nitidum'             ------------------------------------------------------------------------------------------------------------------------------------------------------------------------------------------------------------------------AATCTTGAGAATGAGAATGTAGGTATTGTTGTCTTTGGTAGTGATACCGCTATTAAAGAAGGAGATCTTGTCAAGCGCACTGGATCTATTGTGGATGTTCCTGCGGGAAAGGCCATGTTAGGCCGTGTGGTCGACGCGTTGGGAGTACCTATTGATGGAAGAGGGGCTCTAAGCGATCACGAACGAAGACGTGTCGAAGTGAAAGCCCCAGGGATTATTGAACGTAAATCTGTGCACGAACCTATGCAAACAGGGTTAAAAGCAGTGGATAGCCTGGTTCCTATAGGCCGTGGTCAACGAGAACTTATAATCGGGGACAGACAAACTGGAAAAACAGCTATTGCTATCGATACTATATTAAACCAAAAGCAAATGAACTCAAG------CTCTGAGAGTGAGACATTGTATTGTGTTTATGTAGCGATTGGACAGAAACGCTCGACTGTGGCACAATTAGTGCAAATTCTGTCAGAAGCAAATGCTTTGGAATATTCCATTCTTGTAGCAGCCACCGCTTCGGATCCTGCTCCTCTGCAATTTCTGGCCCCATATTCTGGGTGTGCCATGGGGGAATATTTCCGCGATAATGGAATGCACGCATTAATAATATATGATGATCTTAGTAAACAGGCGGTAGCATATCGACAAATGTCATTATTGTTACGCCGACCACCAGGCCGTGAGGCTTTCCCAGGGGATGTTTTCTATTTACATTCCCGTCTCTTAGAAAGGGCCGCTAAACGATCGGACCAGACAGGTGCAGGTAGCTCGACCGCCTTAC-------------------------------------------------------------------------------------------------------------------------------------------------------------------------------------------------------------------------------------------------------------------------------------------------------------------------------------------------------------------------------------------------------------------------------------------------------------------------------------------------------------------------------------------------------------------------------------
	'CYMO_Amphibolis_antarctica'         ----------------------------------------------------------------------------------------------------------------------------------------------------------------------------------------------------------------------------------------------------------------------CCGCTATTAAAGAAGGAGATCTTGTCAAGCGCACAGGGTCTATTGTGGATGTTCCCGCAGGAAAATCCTTGTTAGGCCGTGTGGTCGATGCTTTGGGAGTACCCATTGATGGCAGAGGTTCTCTAAGCGATCACGAACGAAGACGGGTCGAAGTGAAAGCCCCAGGTATTATTGAGCGTCGATCTGTGCACGAACCCATGCAAACAGGCTTAAAAGCGGTGGATAGCCTGGTTCCTATAGGTCGTGGTCAACGAGAATTGATAATTGGAGACAGGCAAACAGGAAAAACCGCTATAGCGGTAGATACCATATTAAACCAAAAAGAACTTCATGCAATGGCAAAAGAAGAAAATGAAAAATTGTATTGTGTCTATGTGGCGATTGGGCAGAAACGCTCGACTGTGGCACAATTAGTGCAAATTCTTTCATCAGCAAATGCATTGGAATATGCCATGATTGTCGCAGCCACCGCTTCGGATCCTGCTCCCCTCCAATTTTTGGCCCCATATTCTGGCTGTGCCCTGGGGGAATATTTCCGAGATAATGGAATGCACGCATTAATCATATATGATGATTTGAGTAAACAAGCAGTAGCATATCGCCAAATGTCATTATTGTTACGCCGACCACCAGGCCGAGAGGCTTTCCCCGGGGACGTCTTCTACTTGCATTCCCGTCTCTTAGAAAGAGCGGCTAAACGATCAGAAGAGACAGGAGCTGGTAGCTTGACGGCCTTACCTGTCATTGAAACACAAGCTGGAGACGTATCGGCATATATCCCAACTAATGTGATTCCCATTACAGATGGACAAATCTGTTTGGAAACAGAGCTCTTTTATCGCGGACTCCGACCAGCTATTAACGTGGGCTTATCCGTCAGTCGCGTCGGGTCGGCAGCTCAGTTGAAAGCTATGAAACAAGTCCGCGGTAGTTCAAAACTGGAATTGGCACAATATCGAGAAGTAGCAGCCTTCGCGCAATTTGGCTCAGACCTTGATGCTGCCACTCAAGC---------------------------------------------------------------------------------------------------------------------------------------------------------------------------------------------------------------------------------------------------------------------------------------------------
	'CYMO_Cymodocea_nodosa'              -----------------------------------------------------------------------------------------------------------------------------TGTTTATGGATTAAAGGAGATTCAAGCTGGGGAAATGGTAGAATTTGCTAGCGG------------------TGTCAAAGGAATAGCTTTGAATCTTGAAAATGAGAATGTGGGTATTGTTGTCTTTGGTAGTGATACCGCTATTAAAGAAGGAGATCTTGTCAAGCGCACAGGGTCTATTGTGGATGTTCCCGCAGGAAAATCCTTGTTAGGCCGTGTGGTCGATGCTTTGGGAGTACCCATTGATGGCAGAGGTTCTCTAAGCGATCACGAACGAAGACGGGTCGAAGTGAAAGCCCCAGGTATTATTGAGCGTCGATCTGTGCACGAACCCATGCAAACTGGCTTAAAAGCGGTGGATAGC??????????????????????????AGAATTGATAATTGGAGACAGGCAAACAGGAAAAACCGCTATAGCGGTAGATACCATATTAAACCAAAAAGAACTGAATGCAATGGCAAAAGAAGAAAATGCAAAATTGTATTGTGTCTATGTGGCGATTGGGCAGAAACGCTCGACTGTGGCACAATTAGTGCAAATTCTTTCATCAGCAAATGCATTGGAATATTCCATTCTTGTCGCAGCCACCGCTTCGGATCCTGCTCCCCTCCAATTTTTGGCCCCATATTCTGGCTGTGCCCTGGGGGAATATTTCCGAGATAATGGAATGCACGCATTAATCATATATGATGATTTGAGTAAACAAGCAGTAGCATATCGCCAAATGTCATTATTGTTACGCCGACCACCAGGCCGAGAGGCTTTCCCCGGGGACGTCTTCTACTTGCATTCCCGTCTCTTAGAAAGAGCGGCTAAACGATCAGAAGAGACAGGAGCAGGTAGCTTGACGGCCTTACCTGTCATTGAAACACAAGCTGGAGACGTATCGGCATATATCCCAACTAATGTGATTCCCATTACAGATGGACAAATCTGTTTGGAAACAGAGCTCTTTTATCGCGGACTCCGACCAGCTATTAACGTGGGCTTATCCGTCAGTCGCGTCGGGTCGGCAGCTCAGTTGAAAGCTATGAAACAAGTCCGCGGTAGTTCAAAACTTGAATTGGCACAATATCGAGAAGTAGCA-----------------------------------------------------------------------------------------------------------------------------------------------------------------------------------------------------------------------------------------------------------------------------------------------------------------------------------------------
	'CYMO_Cymodocea_rotundata'           ------------------------------------------------------------------------------------------------------------------------------------------------------GCTGGGGAAATGGTAGAATTTGCTAGCGG------------------TGTCAAAGGAATAGCTTTGAATCTTGAAAATGAGAATGTGGGTATTGTTGTCTTTGGTAGTGATACCGCTATTAAAGAAGGAGATCTTGTCAAGCGCACAGGGTCTATTGTGGATGTTCCCGCAGGAAAATCCTTGTTAGGCCGTGTGGTCGATGCTTTGGGAGTACCCATTGATGGCAGAGGTTCTCTAAGCGATCACGAACGAAGACGGGTCGAAGTGAAAGCCCCAGGTATTATTGAGCGTCGATCTGTGCACGAACCCATGCAAACTGGCTTAAAAGCGGTGGATAGCCTGGTTCCTATAGGTCGTGGTCAACGAGAATTGATAATTGGAGACAGGCAAACAGGAAAAACCGCTATAGCGGTAGATACCATATTAAACCAAAAAGAACTGAATGCAATGGCAAAAGAAGAAAATGCAAAATTGTATTGTGTCTATGTGGCGATTGGGCAGAAACGCTCGACTGTGGCACAATTAGTGCAAATTCTTTCATCAGCAAATGCATTGGAATATTCCATTCTTGTCGCAGCCACCGCTTCGGATCCTGCTCCCCTCCAATTTTTGGCCCCATATTCTGGCTGTGCCCTGGGGGAATATTTCCGAGATAATGGAATGCACGCATTAATCATATATGATGATTTGAGTAAACAAGCAGTAGCATATCGCCAAATGTCATTATTGTTACGCCGACCACCAGGCCGAGAGGCTTTCCCCGGGGACGTCTTCTACTTGCATTCCCGTCTCTTAGAAAGAGCGGCTAAACGATCAGAAGAGACAGGAGCAGGTAGCTTGACGGCCTTACCTGTCATTGAAACACAAGCTGGAGACGTATCGGCATATATCCCAACTAATGTGATTCCCATTACAGATGGACAAATCTGTTTGGAAACAGAGCTCTTTTATCGCGGACTCCGACCAGCTATTAACGTGGGCTTATCCGTCAGTCGCGTCGGGTCGGCAGCTCAGTTGAAAGCTATGAAACAAGTCCGCGGTAGTTCAAAAC----------------------------------------------------------------------------------------------------------------------------------------------------------------------------------------------------------------------------------------------------------------------------------------------------------------------------------------------------------------------------
	'CYMO_Cymodocea_serrulata'           ---------------------------------------------------------------------------------------------------------------------------------------------------------------------GAATTTGCTAGCGG------------------TGTCAAAGGAATAGCTTTGAATCTTGAAAATGAGAATGTGGGTATTGTTGTCTTTGGTAGCGATACCGCTATTAAAGAAGGAGATCTTGTCAAGCGCACAGGGTCTATTGTGGATGTTCCCGCAGGAAAATCCTTGTTAGGCCGTGTGGTCGATGCTTTGGGAGTACCCATTGATGGCAGAGGTTCTCTAAGCGATCACGAACGAAGACGGGTCGAAGTGAAAGCCCCAGGTATTATTGAGCGTCGATCTGTGCACGAACCCATGCAAACTGGCTTAAAAGCGGTGGATAGCCTGGTTCCTATAGGTCGTGGTCAACGAGAATTGATAATTGGAGACAGGCAAACAGGAAAAACCGCTATAGCGGTAGATACCATATTAAACCAAAAAGAACTGAATGCAATGGCAAAAGAAGAAAATGCAAAATTGTATTGTGTCTATGTGGCGATTGGGCAGAAACGCTCGACTGTGGCACAATTAGTGCAAATTCTTTCATCAGCAAATGCATTGGAATATTCCATTCTTGTCGCAGCCACCGCTTCGGATCCTGCTCCCCTCCAATTTTTGGCCCCATATTCTGGCTGTGCCCTGGGGGAATATTTCCGAGATAATGGAATGCACGCATTAATCATATATGATGATTTGAGTAAACAAGCAGTAGCATATCGCCAAATGTCATTATTGTTACGCCGACCACCAGGCCGAGAGGCTTTCCCCGGGGACGTCTTCTACTTGCATTCCCGTCTCTTAGAAAGAGCGGTTAAACGATCAGAAGAGACAGGAGCAGGTAGCTTGACGGCCTTACCTGTCATTGAAACACAAGCTGGAGACGTATCGGCATATATCCCAACTAATGTGATTCCCATTACAGATGGACAAATCTGTTTGGAAACAGAGCTCTTTTATCGCGGACTCCGACCAGCTATTAACGTGGGCTTATCCGTCAGTCGCGTCGGGTCGGCAGCTCAGTTGAAAGCTATGAAACAAGTCCGCGGTAGTTCAAAACTGGAATTGGCACAATATCGAGAAGTAGCAGCCTTCGCGCAATTTGGCTCAGACCTTGATGCYGCCACTCAAGCMTTACTAAAT-----------------------------------------------------------------------------------------------------------------------------------------------------------------------------------------------------------------------------------------------------------------------------------------
	'CYMO_Halodule_pinifolia'            ------------------------------------------------------------------------------------------------------------------------------------------------------GCTGGGGAAATGGTAGAATTTGTTAGCGG------------------TGTCAAAGGAATAGCTTTGAATCTTGAAAATGAGAATGTGGGTATTGTTGTCTTTGGTAGTGATACCGCTATTAAAGAAGGAGATCTTGTCAAGCGCACTGGGTCTATTGTGGATGTTCCCGCAGGAAAATCCTTGTTAGGCCGTGTGGTCGATGCTTTGGGAGTACCCATTGATGGCAGAGGTTCTCTAAGCGATCACGAACGAAGACGGGTCGAAGTGAAAGCCCCAGGTATTATTGAGCGTCGATCTGTGCACGAACCCATGCAAACTGGCTTAAAAGCGGTGGATAGCCTGGTTCCTATAGGTCGTGGTCAACGAGAATTGATAATTGGAGACAGGCAAACAGGAAAAACCGCTATAGCGGTAGATACCATATTAAACCAAAAAGAACTGAATGCAATGGCAAAAGAAGAAAATGCAAAATTGTATTGTGTCTATGTGGCGATTGGGCAGAAACGCTCGACTGTGGCACAATTAGTGCAAATTCTTTCATCAGCGAATGCATTGGAATATTCCATTCTTGTCGCAGCCACCGCTTCGGATCCTGCTCCCCTCCAATTTTTTGCCCCATATTCTGGCTGTGCCCTGGGGGAATATTTCCGAGATAATGGAATGCACGCATTAATCATATATGATGATTTGAGTAAACAAGCAGTAGCATATCGCCAAATGTCATTATTGTTACGCCGACCACCAGGCCGAGAGGCTTTCCCCGGGGACGTCTTCTACTTGCATTCCCGTCTCTTAGAAAGAGCGGCTAAACGATCAGAAGAGACAGGAGCAGGTAGCTTGACGGCCTTACCTGTCATTGAAACACAAGCTGGAGACGTATCGGCATATATCCCAACTAATGTGATTCCCATTACAGATGGACAAATCTGTTTGGAAACAGAGCTCTTTTATCGGGGACTCCGACCAGCTATTAACGTGGGCTTATCCGTCAGTCGCGTCGGGTCGGCTGCTCAGTTGAAAGCTATGAAACAAGTCCGCGGTAGTTCAAAACTGGAATTGGCACAATATCGAGAAGTAGCAGCCTTCGCGCAATTTGGCTCAGACCTTGATGCTGCCACTCAAGCATTACTAAATAGAGGTGCCAGGCTAACAGA---------------------------------------------------------------------------------------------------------------------------------------------------------------------------------------------------------------------------------------------------------------------
	'HYDR_Blyxa_aubertii'                ---------------------------------------------------------------------------------------------------------------------------CGTGTTTATGGATTGAAGGAGATTCAAGCTGGGGAAATGGTAGAATTTTCCAGCGG------------------GGTCAAAGGAATCGCTTTGAATCTTGAGAATGAGAATGTTGGTATTGTCATCTTTGGTAGTGATACCGCTATTAAAGAAGGAGATCTTGTCAAGCGCACTGGGTCTATTGTGGATGTTCCCGCAGGAAAATCCTTGTTAGGCCGTGTGGTCGATGCTTTGGGAGTACCCATTGATGGCAGAGGTTCTTTAGGCGATCACGAACGAAGACGTGTAGAAGTGAAAGCCCCTGGTATTATTGAGCGTCGATCTGTGCACGAACCCATGCAAACAGGCTTAAAAGCGGTGGATAGCCTGGTTCCTATAGGTCGTGGTCAACGAGAATTGATAATTGGAGACAGGCAAACAGGAAAAACAGCAATAGCGGTGGATACAATATTAAACCAAAAAGAACTGAATGCAAAGGCCAAA---GAAAATGAAAAATTGTATTGTGTCTATGTGGCGATTGGGCAGAAACGCTCGACTGTGGCACAATTAGTACAAATTCTTTCATCAGCCAATGCATTGGAATATTCCATTCTTGTCGCTGCCACCGCTTCGGATCCTGCTCCTCTCCAATTTTTTGCCCCATATTCTGGCTGTGCCATGGGGGAATATTTCCGCGATAATGGAATGCACGCATTAATCATATATGATGATTTGAGTAAACAGGCGGTGGCATATCGCCAAATGTCATTATTGTTACGCCGACCGCCAGGCCGAGAGGCTTTCCCCGGGGACGTCTTCTACTTGCATTCCCGTCTCTTAGAAAGAGCGGCTAAACGATCAGAAGAGACAGGAGCAGGTAGCTTGACGGCCTTACCTGTCATTGAAACACAAGCTGGAGACGTATCGGCATATATCCCAACCAATGTGATTTCCATTACAGATGGACAAATCTGTTTGGAAACAGAGCTCTTTTATCGCGGACTCCGACCTGCTATTAACGTTGGCTTATCTGTCAGTCGCGTCGGGTCGGCAGCTCAGTTGAAAGCTATGAAACAAGTCTGCGGTAGTTTAAAACTGGAATTGGCACAATATCGAGAAGTAGCA-----------------------------------------------------------------------------------------------------------------------------------------------------------------------------------------------------------------------------------------------------------------------------------------------------------------------------------------------
	'HYDR_Egeria najas'                  -------------------------------------------------------------------------------------------------------------------------------------------------------------------------------------------------------------------------ATCTTGAGAATGAGAATGTAGGTATTGTCATCTTTGGTAGTGATACTGCTATTAAAGAAGGAGATCTTGTCAAGCGCACTGGGTCTATTGTGGATGTTCCTGCAGGAAAATCCTTGTTAGGCCGTGTGGTCGATGCTTTGGGAGTACCCATTGATGGCAGAGGTTCTTTAAGCGATCACGAACGAAGACGTGTAGAAGTGAAAGCCCCTGGTATTATTGAGCGTCGATCTGTGCACGAACCCATGCAAACTGGCTTAAAAGCGGTGGATAGCCTGGTTCCTATAGGTCGTGGTCAACGAGAATTGATAATTGGAGACAGGCAAACAGGAAAAACAGCTATAGCGGTGGATACCATATTAAACCAAAAAGAACTGAATGCAAAGGCCAAA---GAAAATGAGAAATTATATTGTGTCTATGTGGCGATTGGGCAGAAACGCTCGACTGTAGCACAATTAGTACAAATTCTTTCATCAGCCAATGCATTGGAATATTCCATTCTTGTCGCAGCCACCGCTTCGGATCCAGCTCCTCTCCAATTTTTGGCCCCATATTCTGGCTGTGCCATGGGGGAATATTTCCGCGATAATGGAATGCACGCATTAATAATATATGATGATTTGAGTAAACAGGCGGTGGCATATCGCCAAATGTCATT------------------------------------------------------------------------------------------------------------------------------------------------------------------------------------------------------------------------------------------------------------------------------------------------------------------------------------------------------------------------------------------------------------------------------------------------------------------------------------------------------------------------------------------------------------------------------------------------------------------------------------------------------------------------------------------------------------------
	'HYDR_Elodea_canadensis'             ---------------------------------------------------------------------------------------------------------------------------CGTGTTTATGGATTGAAGGAGATTCAAGCTGGGGAAATGGTCGAATTTTCCAGCGG------------------TGTCAAAGGAATCGCTTTGAATCTTGAGAATGAGAATGTAGGTATTGTCATCTTTGGTAGTGATACTGCTATTAAAGAAGGAGATCTTGTCAAGCGCACTGGGTCTATTGTGGATGTTCCTGCAGGAAAATCCTTGTTAGGCCGTGTGGTCGATGCTTTGGGAGTACCCATTGATGGCAGAGGTTCTTTAAGCGATCACGAACGAAGACGTGTAGAAGTGAAAGCCCCTGGTATTATTGAGCGTCGATCTGTGCACGAACCCATGCAAACTGGCTTAAAAGCGGTGGATAGCCTGGTTCCTATAGGTCGTGGTCAACGAGAATTGATAATTGGAGACAGGCAAACAGGAAAAACAGCTATAGCGGTGGATACCATATTAAACCAAAAAGAACTGAATGCAAAGGCCAAA---GAAAATGAGAAATTATATTGTGTCTATGTGGCGATTGGGCAGAAACGCTCGACTGTAGCACAATTAGTACAAATTCTTTCATCAGCCAATGCATTGGAATATTCCATTCTTGTCGCAGCCACCGCTTCGGATCCTGCTCCTCTCCAATTTTTGGCCCCATATTCTGGCTGTGCCATGGGGGAATATTTCCGCGATAATGGAATGCACGCATTAATAATATATGATGATTTGAGTAAACAGGCGGTGGCATATCGCCAAATGTCATTATTGTTACGCCGACCGCCAGGCCGGGAGGCTTTCCCCGGGGACGTCTTCTACTTGCATTCCCGTCTCTTAGAAAGAGCGGCTAAACGATCAGAAGAGACAGGAGCAGGTAGCTTGACGGCCTTACCAGTCATTGAAACACAAGCTGGAGACGTATCGGCATATATCCCAACCAATGTGATTTCCATTACTGATGGACAAATCTGTTTGGAAACAGAGCTCTTTTATCGCGGACTCCGACCAGCTATTAACGTTGGCTTATCTGTCAGTCGCGTCGGGTCGGCAGCCCAGTTGAAAGCTATGAAACGAGTCTGCGGTAGTTT---------------------------------------------------------------------------------------------------------------------------------------------------------------------------------------------------------------------------------------------------------------------------------------------------------------------------------------------------------------------------------
	'HYDR_Limnobium_laevigatum'          ----------------------------------------------------------------------------------------------------------------------------GTGTTTATGGATTGAAAGAGATTCAAGCCGGGGAAATGGTCGAATTTGCCTGCGG------------------TGTCAAAGGAATAGCTTTGAATCTTGAGAATGATAATGTAGGTATTGTCATCTTTGGTAGTGATACCGCTATTAAAGAAGGAGATCTTGTCAAGCGCACTGGGTCTATTGTGGATGTTCCCGCGGGAAAATCCTTGTTAGGCCGTGTGGTCGATGCTTTGGGGGTACCCATTGATGGCAGAGGTTCTTTAAGCGATCACGAACGAAGACGTGTAGAAGTGAAAGCCCCAGGTATTATTGAGCGTCGATCTGTGCACGAACCCATGCAAACTGGCTTAAAAGCGGTGGATAGCCTGGTTCCTATAGGTCGTGGTCAACGAGAATTGATAATTGGAGACAGGCAAACAGGAAAAACAGCTATAGCGGTGGATACCATATTAAACCAAAAAGAACTGAATGCAAAGGAAAAA---GAAAATGAGAAATTGTATTGTGTTTATGTGGCGATTGGACAGAAACGCTCGACTGTGGCACAATTAGTACAAATTCTTTCATCAGCCAATGCATTGGAATATTCCATTCTTGTCGCTGCCACCGCTTCGGATCCTGCTCCTCTCCAATTTTTTGCCCCATATTCTGGCTGTGCCATGGGGGAATATTTCCGCGATAATGGAATGCACGCATTAATCATATATGATGATTTGAGTAAACAGGCGGTGGCATATCGCCAAATGTCATTATTGTTACGCCGACCACCAGGCCGAGAGGCTTTCCCCGGGGACGTCTTCTACTTGCATTCCCGTCTCTTAGAAAGAGCGGCTAAACGATCTGAAGAGACAGGAGCAGGTAGCTTGACGGCCTTACCCGTCATTGAAACACAAGCTGGAGACGTATCGGCATATATCCCAACCAATGTGATTTCCATTACAGATGGACAAATATGCTTGGAAACAGAGCTGTTTTATCGCGGACTCCGACCTGCTATTAACGTTGGCTTATCTGTCAGTCGCGTCGGGTCGGCAGCTCAGTTGAAAGCTATGAAACAAGTCTGCGGTAGTTTAAAACTGGAATTGGCACAATATCGAGAAGTAGCA-----------------------------------------------------------------------------------------------------------------------------------------------------------------------------------------------------------------------------------------------------------------------------------------------------------------------------------------------
	'HYDR_Thalassia_hemprichii'          ------------------------------------------------------------------------------------------------------------------------------------------------------GCTGGGGAAATGGTAGAATTTTCCAGCGG------------------TGTCAAAGGAATCGCTTTGAATCTTGAGAATGAGAATGTAGGTATTGTAATCTTTGGTAGTGATACCGCTATTAAAGAAGGAGATCTTGTCAAGCGCACTGGGTCTATTGTGGATGTTCCTGCAGGAAAATCCTTGTTAGGCCGTGTGGTCGATGCTTTGGGAGTACCCATTGATGGCAGAGGTTCTTTAAGCGATCACGAACGAAGACGTGTAGAAGTGAAAGCCCCTGGTATTATTGAGCGTCGATCTGTGCACGAACCCATGCAAACTGGCTTAAAAGCGGTGGATAGCCTGGTTCCTATAGGTCGTGGTCAACGAGAATTGATAATTGGAGACAGGCAAACAGGAAAAACTGCTATAGCGGTGGATACCATATTAAACCAAAAAGAACTGAATGCAAAGGCCAAA---GAAAATGACAAATTGTATTGTGTCTATGTGGCGATTGGGCAGAAACGCTCGACTGTGGCACAATTAGTACAAATTCTTTCATCAGCCAATGCATTGGAATATTCCATTCTTGTCGCAGCCACCGCTTCGGATCCTGCTCCTCTCCAATTTTTTGCCCCATATTCTGGCTGTGCCATGGGGGAATATTTCCGCGATAATGGAATGCACGCATTAATCATATATGATGATTTGAGTAAACAGGCGGTGGCATATCGCCAAATGTCATTATTGTTACGCCGACCGCCAGGCCGAGAGGCTTTCCCCGGGGACGTCTTCTACTTGCATTCCCGTCTCTTAGAAAGAGCGGCTAAACGATCAGAAGAGACAGGAGCAGGTAGCTTGACGGCCTTGCCTGTCATTGAAACACAAGCTGGAGACGTATCGGCATATATCCCAACCAATGTGATTTCCATTACAGATGGACAAATCTGTTTGGAAACAGAGCTCTTTTATCGCGGACTCCGACCAGCTATTAACGTTGGCTTATCTGTCAGTCGCGTCGGGTCGGCAGCTCAGTTGAAAGCTATGAAAAAAGTCTGCGGTAGTTTAAAAC----------------------------------------------------------------------------------------------------------------------------------------------------------------------------------------------------------------------------------------------------------------------------------------------------------------------------------------------------------------------------
	'JUNC_Triglochin_scilloides'         ---------------------------------------------------------------------------------------------------------------------------CGTGTTTATGGATTAAAGGAGATTCAAGCTGGGGAAATGGTAGAATTTGCCAGCGG------------------TGTCAAAGGAATTGCTTTAAATCTGGAAAATGAGAATGTGGGTATTGTTGTCTTTGGTAGTGATACCGCTATTAAAGAAGGAGATCTTGTCAAGCGCACTGGGTCTATTGTGGATGTTCCCGCAGGAAAATCGTTGTTAGGCCGTGTGGTCGATGCTTTGGGAGTACCCATTGATGGCAGAGGTTCTCTAAGCGATCACGAACGAAGACGGGTCGAAGTGAAAGCCCCAGGTATTATTGAGCGTCGATCTGTGCACGAACCCATGCAAACTGGCTTAAAAGCGGTGGATAGCCTGGTTCCTATAGGTCGTGGTCAACGAGAATTGATAATTGGAGACAGGCAAACTGGAAAAACAGCTATAGCTGTAGATACCATATTAAACCAAAAAGAACTGAATGCAACGGCAAAA---GAAAATGATAAATTGTATTGTGTCTATGTGGCGATTGGGCAGAAACGCTCGACTGTGGCACAATTAGTGCAAATTCTTGAATCAGCAAATGCATTGGAATATTCCATTCTTGTCGCAGCCACCGCTTCGGATCCTGCTCCCCTACAATTTTTGTCCCCATATTCTGGCTGTGCCCTGGGGGAATATTTCCGCGATAATGGAATGCACGCATTAATAATATATGATGATTTGAGTAAACAGGCAGTGGCATATCGCCAAATGTCATTATTGTTACGCCGACCACCAGGCCGAGAGGCTTTCCCCGGGGACGTCTTCTACTTGCATTCCCGTCTCTTAGAAAGAGCGGCTAAACGATCTGAAGAGACAGGAGCAGGTAGCTTGACGGCCTTACCTGTCATTGAAACACAGGCTGGAGACGTATCGGCATATATCCCAACCAATGTGATTCCCATTACAGATGGACAAATCTGTTTGGAAACAGAGCTCTTTTATCGCGGACTCCGACCAGCTATTAACGTGGGCTTATCCGTCAGTCGCGTCGGGTCGGCAGCTCAGTTGAAAGCTATGAAACAAGTCCGCGGTAGTTCAAAACTGGAATTGGCACAATATCGAGAAGTAGCA-----------------------------------------------------------------------------------------------------------------------------------------------------------------------------------------------------------------------------------------------------------------------------------------------------------------------------------------------
	'POSI_Posidonia_australis'           ------------------------------------------------------------------------------------------------------------------------GCACGTGTTTATGGATTAAAGGAGATTCAAGCTGGGGAAATGGTAGAATTTGCCAGCGG------------------TGTCAAAGGAATAGCTTTGAATCTTGAAAATGAGAATGTGGGTATTGTTGTCTTTGGTAGTGATACCGCTATTAAAGAAGGAGATCTTGTCAAACGCACTGGGTCTATTGTGGATGTTCCCGCAGGAAAATCCTTGTTAGGCCGTGTGGTCGATGCTTTGGGAGTACCCATTGATGGCAGAGGTTCTCTAAGCGATCACGAACGAAGACGGGTCGAAGTGAAAGCCCCAGGTATTATTGAGCGTCGATCTGTGCACGAACCCATGCAAACTGGCTTAAAAGCGGTGGATAGCCTGGTTCCTATAGGTCGTGGTCAACGAGAATTGATAATTGGAGACAGGCAAACAGGAAAAACCGCTATAGCGGTAGATACCATATTAAACCAAAAAGAACTGAATGCAATGGCAAAA---GAAAATGCAAAATTGTATTGTGTCTATGTGGCGATTGGGCAGAAACGCTCGACTGTGGCACAATTAGTGCAAATTCTTTCATCAGCAAATGCATTGGAATATTCCATTCTTGTCGCAGCCACCGCTTCGGATCCTGCTCCCCTCCAATTTTTGGCCCCATATTCTGGCTGTGCCCTGGGGGAATATTTCCTAGATAATGGAATGCACGCATTAATCATATATGATGATTTGAGTAAACAAGCAGTAGCATATCGCCAAATGTCATTATTGTTACGCCGACCACCAGGCCGAGAGGCTTTCCCCGGGGACGTCTTCTACTTGCATTCCCGTCTCTTAGAAAGAGCGGCTAAACGATCAGAAGAGACAGGAGCAGGTAGCTTGACGGCCTTACCTGTCATTGAAACACAAGCTGGAGACGTATCGGCATATATCCCAACTAATGTGATTCCCATTACAGATGGACAAATCTGTTTGGAAACAGAGCTCTTTTATCGCGGACTCCGACCAGCTATTAACGTGGGCTTATCCGTGAGTCGCGTCGGGTCGGCAGCTCAGTTGAAAGCTATGAAACAAGTCCGCGGTAGTTCAAAACTGGAATTGGCACAATATCGAGAAGTCGCA-----------------------------------------------------------------------------------------------------------------------------------------------------------------------------------------------------------------------------------------------------------------------------------------------------------------------------------------------
	'RUPP_Ruppia_cirrhosa'               ---------------------------------------------------------------------------------------------------------------------------CGTGTTTATGGATTAAAGGAGATTCAAGCTGGAGAAATGGTAGAATTTGCTAGCGG------------------TGTCAAAGGAATAGCTTTAAATCTGGAAAATGAGAATGTGGGTATTGTTGTCTTTGGTAGTGATACCGCTATTAAAGAAGGAGATCTTGTCAAGCGCACTGGGTCTATTGTGGATGTTCCCGCAGGAAAATCCTTGTTAGGCCGTGTGGTCGATGCTTTGGGAGTACCCATTGATGGCAAAGGTTCTCTAAGCGATCACGAACGAAGACGGGTCGAAGTGAAAGCCCCAGGTATTATTGAGCGTCGATCTGTGCACGAACCCATGCAAACTGGCTTAAAAGCGGTGGATAGCCTGGTTCCTATAGGTCGTGGTCAACGAGAATTGATAATTGGAGACAGGCAAACTGGAAAAACAGCTATAGCGGTAGATACCATATTAAACCAAAAAGAACTCAATGCAATGGCAAAAGC---AAATGACAAATTGTATTGTGTCTATGTAGCGATTGGTCAGAAACGCTCGACTGTGGCACAATTAGTGCAAATTCTTTCATCAGCAAATGCATTAGAATATTCCATTCTTGTAGCA????????????????????TCCCCTCCAATTTTTGGCCCCATATTCTGGCTGTGCCCTGGGGGAAGATTTCCTAGATAATGGAATGCACGCTTTAATAATCTATGATGATTTGAGTAAACAAGCAGTAGCATATCGCCAAATGTCATTATTGTTACGCCGACCACCAGGCCGAGAGGCTTTCCCCGGGGACGTCTTCTACTTGCATTCCCGTCTCTTAGAAAGAGCGGCTAAACGATCAGAATCGACGGGAGCAGGTAGCTTGACGGCCTTACCTGTCATTGAAACACAAGCTGGAGACGTATCGGCATATATTCCAACTAATGTGATTCCCATTACCGATGGACAAATCTGTTTGGAAACTGAGCTCTTTTATCGTGGACTCCGACCTGCTATTAACGTGGGCTTATCCGTCAGTCGCGTCGGGTCGGCAGCTCAGTTGAAAGCTATGAAACAAGTCTGCGGTAGTTCAAAACTGGAATTGGCACAATATCGAGAAGTAGCA-----------------------------------------------------------------------------------------------------------------------------------------------------------------------------------------------------------------------------------------------------------------------------------------------------------------------------------------------
	'ZOST_Phyllospadix_scouleri'         ---------------------------------------------------------------------------------------------------------------------------CGTGTTTATGGATTAAAGGAGATTCAAGCTGGGGAAATGGTAGAATTTGCCAGCGG------------------TGTCAAAGGAATCGCTTTGAATCTTGAAAATGAGAATGTGGGTATTGTTGTCTTTGGTAGTGATACTGCTATTAAAGAAGGAGATCTTGTCAAGCGCACTGGGTCTATTGTGGATGTTCCCGCGGGAAAATCCTTGTTAGGCCGTGTGGTCGATGCTCTGGGAGTACCCATTGATGGCAGAGGTTCTCTAAGCGATCACGAACGAAGACGGGTCGAAGTGAAAGCCCCAGGTATTATTGAGCGTCGATCCGTGCACGAACCCATGCAAACTGGCTTAAAAGCGGTGGATAGCCTGGTTCCTATAGGTCGTGGTCAACGAGAATTGATAATTGGAGACAGGCAAACAGGAAAAACCGCTATAGCGGTAGATACCATATTAAACCAAAAAGAACTGAATGCAACGGCAAAA---GAAAATGAAAAATTGTATTGTGTCTATGTGGCGATTGGGCAGAAACGCTCGACTGTGGCACAATTAGTGCAAATTCTTTCATCAGCAAATGCATTGGAATATTCCATTATTGTAGCTGCCACCGCTTCGGATCCTGCTCCCCTCCAATTTTTTGCCCCATATTCGGGCTGTGCCCTGGGGGAATATTTCCTCGATAATGGAATGCACGCATTAATAATATATGATGATTTGAGTAAACAAGCAGTAGCATATCGCCAAATGTCATTATTGTTACGCCGACCACCAGGCCGAGAGGCTTTCCCCGGGGACGTCTTCTACTTGCATTCCCGTCTTTTAGAAAGAGCGGCTAAACGATCAGAAGAGACAGGAGCGGGTAGCTTGACGGCCTTACCTGTCATTGAAACACAAGCTGGAGACGTATCGGCATATATCCCAACCAATGTGATTCCCATTACAGATGGACAAATCTGTTTAGAAACAGAGCTCTTTTATCGTGGACTCCGACCAGCTATTAACGTGGGCTTATCCGTCAGTCGCGTCGGGTCGGCAGCTCAGTTGAAAGCTATGAAACAAGTCCGCGGGAGTTCAAAACTGGAATTGGCACAATATCGAGAAGTAGCAGCCTTCGCGCAATTTGGCTCAGACCTTGATGCTGCCACTCAAGCATTACTAAATAGAGGTGCAAGGC----------------------------------------------------------------------------------------------------------------------------------------------------------------------------------------------------------------------------------------------------------------------------
	'ZOST_Zostera_noltii'                ------------------------------------------------------------------------------------GAGATTGGTCGCGTGATCTCCGTCGGAGATGGCATAGCCCGTGTTTATGGATTAAAGGATATTCAAGCTGGGGAAATGGTATCATTTGCCAATGCCAACACCAGCGGGGTCAAAGTCAAAGGAATCGCTTTGAATCTTGAAAATGAGAATGTGGGTATTGTTGTCTTTGGTAGCGACACGGCTATTAAAGAAGGAGATCTTGTCAAGCGCACTGGGTCTATTGTGGATGTTCCCGCGGGAAAATCCTTGTTAGGCCGTGTGGTCGATGCTCTGGGAGTACCCATTGATGGCAGAGGTTCTCTAAGCGATCACGAACGAAGACGGGTCGAAGTGAAAGCCCCAGGTATTATTGAGCGTCGATCCGTGCACGAACCCATGCAAACAGGCTTAAAAGCGGTGGATAGCCTGGTTCCTATAGGTCGTGGTCAACGAGAATTGATAATTGGAGACAGGCAAACAGGAAAAACCGCTATAGCGGTAGATACCATATTAAACCAAAAAGAACTGAATGCAACGGCAAAA---GAAAATGCAAAATTGTATTGTGTCTATGTGGCGATTGGGCAGAAACGCTCGACTGTGGCACAATTAGTGCAAATTCTTTCATCAGCAAATGCATTGGAATATTCCATTATTGTAGCTGCCACCGCTTCGGATCCTGCTCCCCTCCAATTTTTGGCCCCATATTCGGGCTGTGCCCTGGGGGAATATTTCCTCGATAATGGAATGCACGCATTAATAATATATGATGATTTGAGTAAACAAGCAGTAGCATATCGCCAAATGTCATTATTGTTACGCCGACCACCAGGCCGAGAGGCTTTCCCCGGGGACGTCTTCTACTTGCATTCCCGTCTTTTAGAAAGAGCGGCTAAACGATCAGAAGAGACAGGAGCGGGTAGCTTGACGGCCTTACCTGTCATTGAAACACAAGCTGGAGACGTATCGGCATATATCCCAACCAATGTTATTCCCATTACAGATGGACAAATCTGTTTAGAAACAGAGCTCYTTTATCGTGGACTCCGACCGGCTATTAACGTGGGCTTATCCGTCAGTCGCGTCGGGTCGGCAGCTCAGTTGAAAGCTATGAAACAAGTCCGCGGGAGTTCAAAACTGGAATTGGCACAATATCGAGAAGTAGCAGCCTTCGCGCAATTTGGCTCAGACCTTGATGCTGCCACTCAAGCATTACTAAATAGAGGTGCAAGGCTAACAGAAGTTCCAAAACAACCACAATATGAACCACTGCCCATTGAAAAACAAATTATAGTAATTTATGCAGCTGTCAACGGCTTCTGTGATCGAATGCCACTAGAAAAAATTGATCAATATGAGAGAGCCATTCCAAGTACTATTGATCCGCAATTACTCAACGAACTTGCATCAAAAGGT---GGC------TTAACACCAGAAAGAAAGATGGAACCAGAGACTTTCTTAAAAGAA--AGCGC---TTTGCCTTACCAAT-----
	'ARAC_Alocasia_odora'                ------------------------------------------------------------------------------------------------------------------------------------------------------------------------------------------------------------------------AATCTTGAGAATGAGAATGTAGGTATTGTTGTCTTTGGTAGTGATACCGCTATTAAAGAAGGAGATCTTGTCAAGCGCACTGGATCTATTGTGGATGTTCCTGCGGGAAAGGCCATGTTAGGCCGTGTGGTCGACGCGTTGGGAGTACCTATTGATGGAAGAGGGGCTCTAAGCGATCACGAACGAAGACGTGTCGAAGTGAAAGCCCCAGGGATTATTGAACGTAAATCTGTGCACGAACCTATGCAAACAGGGTTAAAAGCAGTGGATAGCCTGGTTCCTATAGGCCGTGGTCAACGAGAACTTATAATCGGGGACAGACAAACTGGAAAAACTGCTATTGCTATCGATACTATATTAAACCAAAAGCAAATTAACTCAAG------CTCTGAGAGTGAGACATTGTATTGTGTTTATGTAGCGATTGGACAGAAACGCTCGACTGTGGCACAATTAGTGCAAATTCTGTCAGAAGCAAATGCTTTGGAATATTCCATTCTTGTAGCAGCCACCGCTTCGGATCCTGCTCCTCTGCAATTTCTGGCCCCATATTCTGGGTGTGCCATGGGGGAATATTTCCGCGATAATGGAATGCACGCATTAATAATATATGATGATCTTAGTAAACAGGCGGTAGCATATCGACAAATGTCATTATTGTTACGCCGACCACCAGGCCGTGAGGCTTTCCCAGGGGATGTTTTCTATTTACATTCCCGTCTCTTAGAAAGGGCCGCTAAACGATCGGACCAGACAGGTGCAGGTAGCTCGACCGCCTTACCCGTCATTGAAACACAAGCTGGAGA------------------------------------------------------------------------------------------------------------------------------------------------------------------------------------------------------------------------------------------------------------------------------------------------------------------------------------------------------------------------------------------------------------------------------------------------------------------------------------------------------------------------------------------------------------
	'ARAC_Anthurium_andraeanum'          ------------------------------------------------------------------------------------------------------------------------------------------------------------------------------------------------------------------------------GAGAATGAGAATGTAGGTATTGTTGTCTTTGGTAGTGATACCGCTATTAAAGAAGGAGATCTTGTCAAGCGCACTGGATCTATTGTAGATGTTCCCGCGGGAAAGGCCATGTTAGGCCGTGTGGTCGACGCGTTGGGAGTACCTATTGATGGAAAAGGGGCTCTAAGCGATCACGAACGAAGACGTGTCGAAGTGAAAGCCCCAGGGATTATTGAACGTAAATCTGTGCACGAACCCATGCAAACAGGGTTAAAAGCAGTGGATAGCCTGGTTCCTATAGGCCGTGGTCAACGAGAACTTATAATCGGGGACAGACAAACTGGAAAAACAGCTATTGCTATCGATACTATATTAAACCAAAAGCAAATGAACTCCAGGGGCACCTCTGAGAGTGAGACCTTGTATTGTGTTTATGTAGCGATTGGACAGAAACGCTCGACTGTGGCACAATTAGTGCAAATTCTGTCAGAAGCAAATGCTTTGGAATATTCAATTCTTGTAGCAGCCACCGCTTCGGATCCTGCTCCTCTGCAATTTTTGGCCCCATATTCTGGGTGTGCCATGGGGGAATATTTCCGTGATAATGGAATGCACGCATTAATAATATATGATGATCTTAGTAAACAGGCGGTAGCATATCGACAAATGTCATTATTGTTACGCCGACCACCAGGCCGTGAGGCTTTCCCAGGGGATGTTTTCTATTTACATTCCCGTCTCTTAGAAAGGGCCGCTAAACGATCGGACCAGACAGGTGCAGGTAGCTCGACCGCCTTACCCGTCATTGAAACACAAGCTGGAGA------------------------------------------------------------------------------------------------------------------------------------------------------------------------------------------------------------------------------------------------------------------------------------------------------------------------------------------------------------------------------------------------------------------------------------------------------------------------------------------------------------------------------------------------------------
	'ARAC_Anthurium_huixtlense'          ------------------------------------------------------------------------------------------------------------------------------------------------------------------------------------------------------------------------------GAGAATGAGAATGTAGGTATTGTTGTCTTTGGTAGTGATACCGCTATTAAAGAAGGAGATCTTGTCAAGCGCACTGGATCTATTGTAGATGTTCCCGCGGGAAAGGCCATGTTAGGCCGTGTGGTCGACGCGTTGGGAGTACCTATTGATGGAAAAGGGGCTCTAAGCGATCACGAACGAAGACGTGTCGAAGTGAAAGCCCCAGGGATTATTGAACGTAAATCTGTGCACGAACCCATGCAAACAGGGTTAAAAGCAGTGGATAGCCTGGTTCCTATAGGCCGTGGTCAACGAGAACTTATAATCGGGGACAGACAAACTGGAAAAACAGCTATTGCTATCGATACTATATTAAACCAAAAGCAAATGAACTCCAGGGGCACCTCTGAGAGTGAGGCCTTGTATTGTGTTTATGTAGCGATTGGACAGAAACGCTCGACTGTGGCACAATTAGTGCAAATTCTGTCAGAAGCAAATGCTTTGGAATATTCCATTCTTGTAGCAGCCACCGCTTCGGATCCTGCTCCTCTGCAATTTTTGGCCCCATATTCTGGGTGTGCCATGGGGGAATATTTCCGTGATAATGGAATGCACGCATTAATAATATATGATGATCTTAGTAAACAGGCGGTAGCATATCGACAAATGTCATTATTGTTACGCCGACCACCAGGCCGTGAGGCTTTCCCAGGGGATGTTTTCTATTTACATTCCCGTCTCTTAGAAAGGGCCGCTAAACGATCGGACCAGACAGGTGCAGGTAGCTCGACCGCCTTACCCGTCATTGAAACACAAGCTGGAGA------------------------------------------------------------------------------------------------------------------------------------------------------------------------------------------------------------------------------------------------------------------------------------------------------------------------------------------------------------------------------------------------------------------------------------------------------------------------------------------------------------------------------------------------------------
	'ARAC_Anthurium crystallinum'        ------------------------------------------------------------------------------------------------------------------------------------------------------------------------------------------------------------------------AATCTGGAGAATGAGAATGTAGGTATTGTTGTCTTTGGTAGTGATACCGCTATTAAAGAAGGAGATCTTGTCAAGCGCACTGGATCTATTGTAGATGTTCCCGCGGGAAAGGCCATGTTAGGCCGTGTGGTCGACGCGTTGGGAGTACCTATTGATGGAAAAGGGGCTCTAAGCGATCACGAACGAAGACGTGTCGAAGTGAAAGCCCCAGGGATTATTGAACGTAAATCTGTGCACGAACCCATGCAAACAGGGTTAAAAGCAGTGGATAGCCTGGTTCCTATAGGCCGTGGTCAACGAGAACTTATAATCGGGGACAGACAAACTGGAAAAACAGCTATTGCTATCGATACTATATTAAACCAAAAGCAAATGAACTCCAG------CTCTGAGAGTGAGGCCTTGTATTGTGTTTATGTAGCGATTGGACAGAAACGCTCGACTGTGGCACAATTAGTGCAAATTCTGTCAGAAGCAAATGCTTTGGAATATTCCATTCTTGTAGCAGCCACCGCTTCGGATCCTGCTCCTCTGCAATTTTTGGCCCCATATTCTGGGTGTGCCATGGGGGAATATTTCCGTGATAATGGAATGCACGCATTAATAATATATGATGATCTTAGTAAACAGGCGGTAGCATATCGACAAATGTCATTATTGTTACGCCGACCACCAGGCCGTGAGGCTTTCCCGGGGGATGTTTTCTATTTACATTCCCGTCTCTTAGAAAGGGCCGCTAAACGATCGGACCAGACAGGTGCAGGTAGCT-------------------------------------------------------------------------------------------------------------------------------------------------------------------------------------------------------------------------------------------------------------------------------------------------------------------------------------------------------------------------------------------------------------------------------------------------------------------------------------------------------------------------------------------------------------------------------------------------
	'ARAC_Arisaema_triphyllum'           ------------------------------------------------------------------------------------------------------------------------------------------------------------------------------------------------------------------------AATCTTGAGAATGAGAATGTAGGTATTGTTGTCTTTGGTAGTGATACCGCTATTAAAGAAGGAGATCTTGTCAAGCGCACTGGATCTATTGTGGATGTTCCTGCGGGAAAGGCCATGTTAGGCCGTGTGGTCGACGCGTTGGGAGTACCTATTGATGGAAGAGGGGCTCTAAGCGATCACGAACGAAGACGTGTCGAAGTGAAAGCCCCAGGGATTATTGAACGTAAATCTGTGCACGAACCTATGCAAACAGGGTTAAAAGCAGTGGATAGCCTGGTTCCTATAGGCCGTGGTCAACGAGAACTTATAATCGGGGACAGACAAACTGGAAAAACAGCTATTGCTATCGATACTATATTAAACCAAAAGCAAATTAACTCCAG------CTCTGAGA------CATTGTATTGTGTTTATGTAGCGATTGGACAGAAACGCTCGACTGTGGCACAATTAGTGCAAATTCTGTCAGAAGCAAATGCTTTGGAATATTCCATTCTTGTAGCAGCCACCGCTTCGGATCCTGCTCCTCTGCAATTTCTGGCCCCATATTCTGGGTGTGCCATGGGGGAATATTTCCGCGATAATGGAATGCACGCATTAATAATATATGATGATCTTAGTAAACAGGCGGTAGCATATCGACAAATGTCATTATTGTTACGCCGACCACCAGGCCGTGAGGCTTTCCCAGGGGATGTTTTCTATTTACATTCCCGTCTCTTAGAAAGGGCCGCTAAACGATCGGACCAGACAGGTGCAGGTAGCTCGACCGCCTTACCCGTCATTGAAACACAAGCTGGAG-------------------------------------------------------------------------------------------------------------------------------------------------------------------------------------------------------------------------------------------------------------------------------------------------------------------------------------------------------------------------------------------------------------------------------------------------------------------------------------------------------------------------------------------------------------
	'ARAC_Calla palustris'               ------------------------------------------------------------------------------------------------------------------------------------------------------------------------------------------------------------------------AATCTTGAGAATGAGAATGTAGGTATTGTTGTCTTTGGTAGTGATACCGCTATTAAAGAAGGAGATCTTGTCAAGCGCACTGGATCTATTGTGGATGTTCCTGCGGGAAAGGCCATGTTAGGCCGTGTGGTCGACGCGTTGGGAGTACCTATTGATGGAAGAGGGGCTCTAAGCGATCACGAACGAAGACGTGTCGAAGTGAAAGCCCCAGGGATTATTGAACGTAAATCTGTGCACGAACCTATGCAAACAGGGTTAAAAGCAGTGGATAGCCTGGTTCCTATAGGCCGTGGTCAACGAGAACTTATAATCGGGGACAGACAAACTGGAAAAACAGCTATTGCTATCGATACTATATTAAACCAAAAGCAAATGAACTCAAG------CTCTGAGAGTGAGACATTGTATTGTGTTTATGTAGCGATTGGACAGAAACGCTCGACTGTGGCACAATTAGTGCAAATTCTGTCAGAAGCAAATGCTTTGGAATATTCCATTCTTGTAGCAGCCACCGCTTCGGATCCTGCTCCTCTGCAATTTCTGGCCCCATATTCTGGGTGTGCCATGGGGGAATATTTCCGCGATAATGGAATGCACGCATTAATAATATATGATGATCTTAGTAAACAGGCGGTAGCATATCGACAAATGTCATTATTGTTACGCCGACCACCAGGCCGTGAGGCTTTCCCAGGGGATGTTTTCTATTTACATTCCCGTCTCTTAGAAAGGGCCGCTAAACGATCGGACCAGACAGGTGCAGGTAGCTCGACCGCCTTAC-------------------------------------------------------------------------------------------------------------------------------------------------------------------------------------------------------------------------------------------------------------------------------------------------------------------------------------------------------------------------------------------------------------------------------------------------------------------------------------------------------------------------------------------------------------------------------------
	'ARAC_Colocasia esculenta'           ------------------------------------------------------------------------------------------------------------------------------------------------------------------------------------------------------------------------AATCTTGAGAATGAGAATGTAGGTATTGTTGTCTTTGGTAGTGATACCGCTATTAAAGAAGGAGATCTTGTCAAGCGCACTGGATCTATTGTGGATGTTCCTGCGGGAAAGGCCATGTTAGGCCGTGTGGTCGACGCGTTGGGAGTACCTATTGATGGAAGAGGGGCTCTAAGCGATCACGAACGAAGACGTGTCGAAGTGAAAGCCCCAGGGATTATTGAACGTAAATCTGTGCACGAACCTATGCAAACAGGGTTAAAAGCAGTGGATAGCCTGGTTCCTATAGGCCGTGGTCAACGAGAACTTATAATCGGGGACAGACAAACTGGAAAAACTGCTATTGCTATCGATACTATATTAAACCAAAAGCAAATTAACTCAAG------CTCTGAGAGTGAGACATTGTATTGTGTTTATGTAGCGATTGGACAGAAACGCTCGACTGTGGCACAATTAGTGCAAATTCTGTCAGAAGCAAATGCTTTGGAATATTCCATTCTTGTAGCAGCCACCGCTTCGGATCCTGCTCCTCTGCAATTTCTGGCCCCATATTCTGGGTGTGCCATGGGGGAATATTTCCGCGATAATGGAATGCACGCATTAATAATATATGATGATCTTAGTAAACAGGCGGTAGCATATCGACAAATGTCATTATTGTTACGCCGACCACCAGGCCGTGAGGCTTTCCCAGGGGATGTTTTCTATTTACATTCCCGTCTCTTAGAAAGGGCCGCTAAACGATCGGACCAGACAGGTGCAGGT-----------------------------------------------------------------------------------------------------------------------------------------------------------------------------------------------------------------------------------------------------------------------------------------------------------------------------------------------------------------------------------------------------------------------------------------------------------------------------------------------------------------------------------------------------------------------------------------------------
	'ARAC_Dieffenbachia_seguine'         ------------------------------------------------------------------------------------------------------------------------------------------------------------------------------------------------------------------------AATCTTGAGAATGAGAATGTAGGTATTGTTGTCTTTGGTAGTGATACCGCTATTAAAGAAGGAGATCTTGTCAAGCGCACTGGATCTATTGTGGATGTTCCTGCGGGAAAGGCCATGTTAGGCCGTGTGGTCGACGCGTTGGGAGTACCTATTGATGGAAGAGGGGCTCTAAGCGATCACGAACGAAGACGTGTCGAAGTGAAAGCCCCAGGGATTATTGAACGTAAATCTGTGCACGAACCTATGCAAACAGGGTTAAAAGCAGTGGATAGCCTGGTTCCTATAGGCCGTGGTCAACGAGAACTTATAATCGGGGACAGACAAACTGGAAAAACAGCTATTGCTATCGATACTATATTAAACCAAAAGCAAATGAACTCAAG------CTCTGAGAGTGAGACATTGTATTGTGTTTATGTAGCGATTGGACAGAAACGCTCGACTGTGGCACAATTAGTGCAAATTCTGTCAGAAGCAAATGCTTTGGAATATTCCATTCTTGTAGCAGCCACCGCTTCGGATCCTGCTCCTCTGCAATTTCTGGCCCCATATTCTGGGTGTGCCATGGGGGAATATTTCCGCGATAATGGAATGCACGCATTAATAATATATGATGATCTTAGTAAACAGGCGGTAGCATATCGACAAATGTCATTATTGTTACGCCGACCACCAGGCCGTGAGGCTTTCCCAGGGGATGTTTTCTATTTACATTCCCGTCTCTTAGAAAGGGCCGCTAAACGATCGGACCAGACAGGTGCAGGTAGCTCGACCGCCTTACCCGTCATTGAAACACAAGCTGGAGA------------------------------------------------------------------------------------------------------------------------------------------------------------------------------------------------------------------------------------------------------------------------------------------------------------------------------------------------------------------------------------------------------------------------------------------------------------------------------------------------------------------------------------------------------------
	'ARAC_Epipremnum_aureum'             ------------------------------------------------------------------------------------------------------------------------------------------------------------------------------------------------------------------------AATCTTGAGAATGAGAATGTAGGTATTGTTGTCTTTGGTAGTGATACCGCTATTAAAGAAGGAGATCTTGTCAAGCGCACTGGATCTATTGTGGATGTTCCTGCGGGAAAGGCCATGTTAGGCCGTGTGGTCGACGCGTTGGGAGTACCTATTGATGGAAGAGGGGCTCTAAGCGATCACGAACGAAGACGTGTCGAAGTGAAAGCCCCAGGGATTATTGAACGTAAATCTGTGCACGAACCTATGCAAACAGGGTTAAAAGCAGTGGATAGCCTGGTTCCTATAGGCCGTGGTCAACGAGAACTTATAATCGGGGACAGACAAACTGGAAAAACAGCTATTGCTATCGATACTATATTAAACCAAAAGCAAATGAACTCAAGGGGCACCTCTGAGAGTGAGACATTGTATTGTGTTTATGTAGCGATTGGACAGAAACGCTCGACTGTGGCACAATTAGTGCAAATTCTGTCAGAAGCAAATGCTTTGGAATATTCCATTCTTGTAGCAGCCACCGCTTCGGATCCTGCTCCTCTGCAATTTCTGGCCCCATATTCTGGGTGTGCCATGGGGGAATATTTCCGTGATAATGGAATGCACGCATTAATAATATATGATGATCTTAGTAAACAGGCGGTAGCATATCGACAAATGTCATTATTGTTACGCCGACCACCAGGCCGTGAGGCTTTCCCAGGGGATGTTTTCTATTTACATTCCCGTCTCTTAGAAAGGGCCGCTAAACGATCAGACCAGACA--------------------------------------------------------------------------------------------------------------------------------------------------------------------------------------------------------------------------------------------------------------------------------------------------------------------------------------------------------------------------------------------------------------------------------------------------------------------------------------------------------------------------------------------------------------------------------------------------------------
	'ARAC_Monstera deliciosa'            ------------------------------------------------------------------------------------------------------------------------------------------------------------------------------------------------------------------------AATCTGGAGAATGAGAATGTAGGTATTGTTGTCTTTGGTAGTGATACCGCTATTAAAGAAGGAGATCTTGTCAAGCGCACTGGATCTATTGTGGATGTTCCTGCGGGAAAGGCCATGTTAGGCCGTGTGGTCGACGCGTTGGGAGTACCTATTGATGGAAGAGGGGCTCTAAGCGATCACGAACGAAGACGTGTCGAAGTGAAAGCCCCAGGGATTATTGAACGTAAATCTGTGCACGAACCTATGCAAACAGGGTTAAAAGCAGTGGATAGCCTGGTTCCTATAGGCCGTGGTCAACGAGAACTTATAATCGGGGACAGACAAACTGGAAAAACAGCTATTGCTATCGATACTATATTAAACCAAAAGCAAATGAACTCAAGGGGCACCTCTGAGAGTGAGACATTGTATTGTGTTTATGTAGCGATTGGACAGAAACGCTCGACTGTGGCACAATTAGTGCAAATTCTGTCAGAAGCAAATGCTTTGGAATATTCCATTCTTGTAGCAGCCACCGCTTCGGATCCTGCTCCTCTGCAATTTCTGGCCCCATATTCTGGGTGTGCCATGGGGGAATATTTCCGTGATAATGGAATGCACGCATTAATAATATATGATGATCTTAGTAAACAGGCGGTAGCATATCGACAAATGTCATTATTGTTACGCCGACCACCAGGCCGTGAGGCTTTCCCAGGGGATGTTTTCTATTTACATTCCCGTCTCTTAGAAAGGGCCGCTAAACGATCGGACCAGACAGGTGCAGGTAGCTCGACCGCC-----------------------------------------------------------------------------------------------------------------------------------------------------------------------------------------------------------------------------------------------------------------------------------------------------------------------------------------------------------------------------------------------------------------------------------------------------------------------------------------------------------------------------------------------------------------------------------------
	'ARAC_Philodendron hederaceum'       ------------------------------------------------------------------------------------------------------------------------------------------------------------------------------------------------------------------------------GAGAATGAGAATGTAGGTATTGTT?TCTTTGGTAGTGATACCGCTATTAAAGAAGGAGATCTTGTCAAGCGTACTGGATCTATTGTGGATGTTCCTGCGGGAAAGGCCATGTTAGGCCGTGTGGTCGACGCGTTGGGAGTACCTATTGATGGAAGAGGGGCTCTAAGCGATCACGAACGAAGACGTGTCGAAGTGAAAGCCCCAGGGATTATTGAACGTAAATCTGTGCACGAACCTATGCAAACAGGGTTAAAAGCAGTGGATAGCCTGGTTCCTATAGGCCGTGGTCAACGAGAACTTATAATCGGGGACAGACAAACTGGAAAAACAGCTATTGCTATCGATACTATATTAAACCAAAAGCAAATGAACTCAAG------CTCTGAGAATGAGACATTGTATTGTGTTTATGTAGCGATTGGACAGAAACGCTCGACTGTGGCACAATTAGTGCAAATTCTGTCAGAAGCAAATGCTTTGGAATATTCCATTCTTGTAGCAGCCACCGCTTCGGATCCTGCTCCTCTGCAATTTCTGGCCCCATATTCTGGGTGTGCCATGGGGGAATATTTCCGCGATAATGGAATGCACGCATTAATAATATATGATGATCTTAGTAAACAGGCGGTAGCATATCGACAAATGTCATTATTGTTACGCCGACCACCAGGCCGTGAGGCTTTCCCAGGGGATGTTTTCTATTTACATTCCCGTCTCTTAGAAAGGGCCGCTAAACGATC------------------------------------------------------------------------------------------------------------------------------------------------------------------------------------------------------------------------------------------------------------------------------------------------------------------------------------------------------------------------------------------------------------------------------------------------------------------------------------------------------------------------------------------------------------------------------------------------------------------------
	'ARAC_Pistia_stratiotes'             ---------------------------------------------------------------------------------------------------------------------------------------------------------------------------------------------------------------------------------AATGAGAATGTAGGTATTGTTGTCTTTGGGAGTGATACCGCTATTAAAGAAGGAGATCTTGTCAAGCGCACTGGATCTATTGTGGATGTTCCCGCGGGAAAGGCCATGTTAGGCCGTGTGGTCGACGCATTGGGGGTACCCATTGATGGAAGAGGAGCTCTAAGCGACCACGAACGAAGACGTGTCGAAGTGAAAGCCCCAGGGATTATTGAACGTAAATCTGTGCACGAACCTATGCAAACAGGCTTAAAAGCAGTAGATAGCCTGGTTCCCATAGGCCGTGGTCAACGAGAACTTATAATCGGGGACAGACAAACTGGAAAAACAGCTATTGCTATCGATACTATATTAAACCAAAAGCAAATTAACTCAAG------CTCTGAGAGTGAGACATTGTATTGTGTTTATGTAGCGATTGGACAGAAACGCTCGACTGTGGCACAATTAGTGCAAATTCTGTCAGAAGCAAATGCTTTGGAATATTCCATTCTTGTAGCAGCCACCGCTTCGGATCCTGCTCCTCTGCAATTTCTGGCCCCATATTCTGGGTGTGCCATGGGGGAATATTTCCGCGATAATGGAATGCACGCATTAATAATATATGATGATCTTAGTAAACAGGCGGTAGCATATCGACAAATGTCATTATTGTTACGCCGACCACCAGGCCGTGAGGCTTTCCCAGGGGATGTTTTCTATTTACATTCCCGTCTCTTAGAAAGGGCCGCTAAACGATCGGACCAGACAGGTGCAGGTAGCTCGACCGCCTTACCCGTCATTGAAACACAAGCTGGAG-------------------------------------------------------------------------------------------------------------------------------------------------------------------------------------------------------------------------------------------------------------------------------------------------------------------------------------------------------------------------------------------------------------------------------------------------------------------------------------------------------------------------------------------------------------
	'ARAC_Thaumatophyllum bipinnatifidum' -------------------------------------------------------------------------------------------------------------------------------------------------------------------------------------------------------------------------------AGAATGAGAATGTAGGTATTGTTGTCTTTGGTAGTGATACCGCTATTAAAGAAGGAGATCTTGTCAAGCGTACTGGATCTATTGTGGATGTTCCTGCGGGAAAGGCCATGTTAGGCCGTGTGGTCGACGCGTTGGGAGTACCTATTGATGGAAGAGGGGCTCTAAGCGATCACGAACGAAGACGTGTCGAAGTGAAAGCCCCAGGGATTATTGAACGTAAATCTGTGCACGAACCTATGCAAACAGGGTTAAAAGCAGTGGATAGCCTGGTTCCTATAGGCCGTGGTCAACGAGAACTTATAATCGGGGACAGACAAACTGGAAAAACAGCTATTGCTATCGATACTATATTAAACCAAAAGCAAATGAACTCAAG------CTCTGAGAGTGAGACATTGTATTGTGTTTATGTAGCGATTGGACAGAAACGCTCGACTGTGGCACAATTAGTGCAAATTCTGTCAGAAGCAAATGCTTTGGAATATTCCATTCTTGTAGCAGCCACCGCTTCGGATCCTGCTCCTCTGCAATTTCTGGCCCCATATTCTGGGTGTGCCATGGGGGAATATTTCCGCGATAATGGAATGCACGCATTAATAATATATGATGATCTTAGTAAACAGGCGGTAGCATATCGACAAATGTCATTATTGTTACGCCGACCACCAGGCCGTGAGGCTTTCCCAGGGGATGTTTTCTATTTACATTCCCGTCTCTTAGAAAGGGCCGCTAAACGATCGGACCAGACAGGTGCAGGTAGCTCGACCGCCTTACCC-----------------------------------------------------------------------------------------------------------------------------------------------------------------------------------------------------------------------------------------------------------------------------------------------------------------------------------------------------------------------------------------------------------------------------------------------------------------------------------------------------------------------------------------------------------------------------------
	'ARAC_Zamioculcas zamiifolia'        ------------------------------------------------------------------------------------------------------------------------------------------------------------------------------------------------------------------------AATCTTGAGAATGAGAATGTAGGTATTGTTGTCTTTGGTAGTGATACCGCTATTAAAGAAGGAGATCTTGTCAAGCGCACTGGATCTATTGTGGATGTTCCTGCGGGAAAGGCCATGTTAGGCCGTGTGGTCGACGCGTTGGGAGTACCTATTGATGGAAGAGGGGCTCTAAGCGATCACGAACGAAGACGTGTCGAAGTGAAAGCCCCAGGGATTATTGAACGTAAATCTGTGCACGAACCTATGCAAACAGGGTTAAAAGCAGTGGATAGCCTGGTTCCTATAGGCCGTGGTCAACGAGAACTTATAATCGGGGACAGGCAAACTGGAAAAACAGCTATTGCTATCGATACTATATTAAACCAAAAGCAAATTAACTCAAG------CTCTGAGAGTGAGACATTGTATTGTGTTTATGTAGCGATTGGACAGAAACGCTCGACTGTGGCAAAATTAGTGCAAATTCTGTCGGAAGCAAATGCTTTGGAAT----------------------------------------------------------------------------------------------------------------------------------------------------------------------------------------------------------------------------------------------------------------------------------------------------------------------------------------------------------------------------------------------------------------------------------------------------------------------------------------------------------------------------------------------------------------------------------------------------------------------------------------------------------------------------------------------------------------------------------------------------------------------------------------------------------------------------------------------------------------------------------------
	'ARAC_Zantedeschia_albomaculata'     ------------------------------------------------------------------------------------------------------------------------------------------------------------------------------------------------------------------------AATCTTGAGAATGAGAATGTAGGTATTGTTGTCTTTGGTAGTGATACCGCTATTAAAGAAGGAGATCTTGTCAAGCGCACTGGATCTATTGTGGATGTTCCTGCGGGAAAGGCCATGTTAGGCCGTGTGGTCGACGCGTTGGGAGTACCTATTGATGGAAGAGGGGCTCTAAGCGATCACGAACGAAGACGTGTCGAAGTGAAAGCCCCAGGGATTATTGAACGTAAATCTGTGCACGAACCCATGCAAACAGGGTTAAAAGCAGTGGATAGTCTGGTTCCTATAGGCCGTGGTCAACGAGAACTTATAATTGGGGACAGGCAAACTGGAAAAACAGCTATTGCTATCGATACTATATTAAACCAAAAGCAAATTCACTCAAG------CTCTGAGAGTGAGACATTGTATTGTGTTTATGTAGCGATTGGACAGAAACGCTCGACTGTGGCACAATTAGTGCAAATTCTGTCAGAAGCAAATGCTTTGGAATATTCTATTCTTGTAGCAGCCACCGCTTCGGATCCTGCTCCTCTGCAATTTCTGGCCCCATATTCTGGGTGTGCCATGGGGGAATATTTCCGCGATAATGGAATGCACGCATTAATAATATATGATGATCTTAGTAAACAGGCGGTAGCATATCGACAAATGTCATTATTGTTACGCCGACCTCCAGGCCGTGAGGCTTTCCCAGGGGATGTTTTCTATTTACATTCCCGTCTCTTAGAAAGGGCCGCTAAACGATCGGACCAGACAGGTGCAGGTAGCTCGACCGCCTTACCCGTCATTGAAACACAAGCTGGAGA------------------------------------------------------------------------------------------------------------------------------------------------------------------------------------------------------------------------------------------------------------------------------------------------------------------------------------------------------------------------------------------------------------------------------------------------------------------------------------------------------------------------------------------------------------
	'LEMN_Lemna_minor'                   ------------------------------------------------------------------------------------------------------------------------------------------------------------------------------------------------------------------------------GAGAATGAGAATGTAGGTATTGTTGTCTTTGGTAGTGATACCGCTATTAAAGAAGGAGATCTTGTCAAGCGCACTGGATCTATTGTGGATGTCCCTGCGGGAAAGGCCATGTTAGGCCGTGTGGTCGACGCGTTGGGAGTACCCATTGATGGAAGAGGGGCTCTAAGCGATCACGAACGAAGACGTGTCGAAGTGAAAGCCCCAGGGATTATTGAACGTAAATCTGTGCACGAACCTATGCAAACAGGGTTAAAAGCAGTGGATAGCCTGGTTCCTATAGGCCGTGGTCAACGAGAACTTATAATCGGGGACAGACAAACAGGAAAAACAGCTATTGCTATCGATACTATATTAAACCAAAAGCAAATGAACTCAAG------CTCTGAGAGTGACACATTGTATTGTGTTTATGTAGCGATTGGACAGAAACGCTCGACTGTGGCACAATTAGTGCAAATTCTGTCCGAAGCAAATGCTTTAGAATATTCCATTCTTGTAGCAGCCACCGCTTCGGATCCAGCTCCTTTGCAATTTCTGGCCCCATATTCTGGGTGTGCCATGGGGGAATATTTCCGCGATAATGGAATGCACGCATTAATAATATATGATGATCTTAGTAAACAGGCGGTAGCATATCGACAAATGTCATTATTGTTACGCCGACCACCAGGCCGTGAGGCTTTCCCAGGGGATGTTTTCTATTTACATTCCCGTCTCTTAGAAAGGGCCGCTAAACGATCGGACCAGACAGGTGCAGGTAGCTCGACCGCTTTACCCGTCATTGAAACACAAGCTGGAG-------------------------------------------------------------------------------------------------------------------------------------------------------------------------------------------------------------------------------------------------------------------------------------------------------------------------------------------------------------------------------------------------------------------------------------------------------------------------------------------------------------------------------------------------------------
	'LEMN_Lemna trisulca'                ------------------------------------------------------------------------------------------------------------------------------------------------------------------------------------------------------------------------AATCTGGAGAATGAGAATGTAGGTATTGTTGTCTTTGGTAGTGATACCGCTATTAAAGAAGGAGATCTTGTCAAGCGCACTGGATCTATTGTGGATGTCCCTGCGGGAAAGGCCATGTTAGGCCGTGTGGTCGACGCGTTGGGAGTACCTATTGATGGAAGAGGGGCTCTAAGCGATCACGAACGAAGACGTGTCGAAGTGAAAGCCCCAGGGATTATTGAACGTAAATCTGTGCACGAACCTATGCAAACAGGGTTAAAAGCAGTGGATAGCCTGGTTCCTATAGGCCGTGGTCAACGAGAACTTATAATCGGGGACAGACAAACAGGAAAAACAGCTATTGCTATCGATACTATATTAAACCAAAAGCAAATGAACTCAAG------CTCTGAGAGTGACACATTGTATTGTGTTTATGTAGCGATTGGACAGAAACGCTCGACTGTGGCACAATTAGTGCAAATTCTGTCCGAAGCAAATGCTTTAGAATATTCCATTCTTGTAGCAGCCACCGCTTCGGATCCAGCTCCTTTGCAATTTCTGGCCCCATATTCTGGGTGTGCCATGGGGGAATATTTCCGCGATAATGGAATGCACGCATTAATAATATATGATGATCTTAGTAAACAGGCGGTAGCATATCGACAAATGTCATTATTGTTACGCCGACCACCAGGCCGTGAGGCTTTCCCAGGGGATGTTTTCTATTTACATTCCCGTCTCTTAGAAAGGGCCGCTAAACGATCGGACCAGACAGGTGCAGGTAGCTCGACCGC------------------------------------------------------------------------------------------------------------------------------------------------------------------------------------------------------------------------------------------------------------------------------------------------------------------------------------------------------------------------------------------------------------------------------------------------------------------------------------------------------------------------------------------------------------------------------------------
	'LEMN_Wolffia borealis'              ------------------------------------------------------------------------------------------------------------------------------------------------------------------------------------------------------------------------AATCTTGAGAATGAGAATGTAGGTATTGTTGTCTTTGGTAGTGATACCGCTATTAAAGAAGGAGATCTTGTCAAGCGCACTGGATCTATTGTGGATGTCCCTGCGGGAAAGGCCATGTTAGGCCGTGTGGTCGACGCGTTGGGAGTACCTATTGATGGAAGAGGGGCTCTAAGCGATCACGAACGAAGACGTGTCGAAGTGAAAGCCCCAGGGATTATTGAACGTAAATCTGTGCACGAACCTATGCAAACAGGGTTAAAAGCTGTGGATAGCCTGGTTCCTATAGGCCGTGGTCAACGAGAACTTATAATCGGGGACAGACAAACTGGAAAAACAGCGATTGCTATCGATACTATATTAAACCAAAAGCAAATGAACTCAAG------CTCTGAGAGTGACACATTGTATTGTGTTTATGTAGCGATTGGGCAGAAACGCTCGACTGTGGCACAATTAGTGCAAATTCTGTCCGAAGCAAATGCTTTAGAATATTCCATTCTTGTAGCAGCCACCGCTTCGGATCCAGCTCCTTTGCAATTTCTGGCCCCATATTCTGGGTGTGCCATGGGGGAATATTTCCGCGATAATGGAATGCACGCATTAATAATATATGATGATCTTAGTAAACAGGCGGTAGCATATCGACAAATGTCATTATTGTTACGCCGACCACCAGGCCGTGAGGCTTTCCCAGGGGATGTTTTCTATTTACATTCCCGTCTCTTAGAAAGGGCCGCTAAACGATCGGACCAGACAGGTGCAGGTAGCTGGACCGC------------------------------------------------------------------------------------------------------------------------------------------------------------------------------------------------------------------------------------------------------------------------------------------------------------------------------------------------------------------------------------------------------------------------------------------------------------------------------------------------------------------------------------------------------------------------------------------
	'ORON_Symplocarpus foetidus'         ------------------------------------------------------------------------------------------------------------------------------------------------------------------------------------------------------------------------AATCTGGAGAATGAGAATGTAGGTATTGTTGTCTTTGGTAGTGATACCGCTATTAAAGAAGGAGATCTTGTCAAGCGCACTGGATCTATTGTGGATGTTCCCGCGGGAAAGGCCATGTTAGGCCGTGTGGTCGACGCGTTGGGAGTACCTATTGATGGAAGAGGGGCTCTAAGCGATCACGAACGAAGACGTGTCGAAGTGAAAGCCCCAGGGATTATTGAACGTAAATCTGTGCACGAACCTATGCAAACAGGGTTAAAAGCAGTGGATAGCCTGGTTCCTATAGGCCGTGGTCAACGAGAACTTATAATCGGGGACAGACAAACTGGAAAAACTGCTATTGCTATCGATACTATATTAAACCAAAAGCAAATGAACTCAAGGGGCACCTCTGAGAGTGAGACATTGTATTGTGTCTATGTAGCGATTGGACAGAAACGCTCGACTGTGGCACAATTAGTTAAAATTCTTTCAGAAGCGAATGCTTTGGAATATTCCATTCTTGTAGCAGCCACCGCTTCGGATCCTGCTCCTCTGCAATTTCTGGCCCCATATTCTGGGTGTGCCATGGGGGAATATTTCCGCGATAATGGAATGCACGCATTAATCATATATGATGATCTTAGTAAACAGGCGGTGGCATATCGACAAATGTCATTATTGTTACGCCGACCACCAGGCCGTGAGGCTTTCCCAGGGGATGTTTTCTATTTACATTCCCGTCTCTTAGAAAGAGCCGCTAAACGATCGGACCAGACAGGTGCAGGTAGCTCGACCGCGTTACC------------------------------------------------------------------------------------------------------------------------------------------------------------------------------------------------------------------------------------------------------------------------------------------------------------------------------------------------------------------------------------------------------------------------------------------------------------------------------------------------------------------------------------------------------------------------------------
	'ZOST_Zostera_marina'                ------------------------------------------------------------------------------------GAGATTGGTCGCGTGATCTCCGTCGGAGATGGCATAGCCCGTGTTTATGGATTAAAGGATATTCAAGCTGGGGAAATGGTAGAATTTGCCAATGCCAACACCAGCGGGGTCAAAGTCAAAGGAATCGCTTTGAATCTTGAAAATGAGAATGTGGGTATTGTTGTCTTTGGTAGTGATACAGCTATTAAAGAAGGAGATCTTGTCAAGCGCACTGGGTCTATTGTGGATGTTCCCGCGGGAAAATCCTTGTTAGGCCGTGTGGTCGATGCTCTGGGAGTACCCATTGATGGCAGAGGTTCTCTAAGCGATCACGAACGAAGACGGGTCGAAGTGAAAGCCCCAGGTATTATTGAGCGTCGATCCGTGCACGAACCCATGCAAACAGGCTTAAAAGCGGTGGATAGCCTGGTTCCTATAGGTCGTGGTCAACGAGAATTGATAATTGGAGACAGGCAAACAGGAAAAACCGCTATAGCGGTAGATACCATATTAAACCAAAAAGAACTGAATGCAACGGCAAAA---GAAAATGCAAAATTGTATTGTGTCTATGTGGCGATTGGGCAGAAACGCTCGACTGTGGCACAATTAGTGCAAATTCTTTCATCAGCAAATGCATTGGAATATTCAATTATTGTAGCTGCCACCGCTTCGGATCCTGCTCCCCTCCAATTTTTGGCCCCATATTCGGGCTGTGCCCTGGGGGAATATTTCCTCGATAATGGAATGCACGCATTAATAATATATGATGATTTGAGTAAACAAGCAGTAGCATATCGCCAAATGTCATTATTGTTACGCCGACCACCAGGCCGAGAGGCTTTCCCCGGGGACGTCTTCTACTTGCATTCCCGTCTTTTAGAAAGAGCGGCTAAACGATCAGAAGAGACAGGAGCGGGTAGCTTGACGGCCTTACCTGTCATTGAAACACAAGCTGGAGACGTATCGGCATATATCCCAACCAATGTTATTCCCATTACAGATGGACAAATCTGTTTAGAAACAGAGCTCTTTTATCGTGGACTCCGACCCGCTATTAACGTGGGCTTATCCGTCAGTCGCGTCGGGTCGGCAGCTCAGTTGAAAGCTATGAAACAAGTCCGCGGGAGTTCAAAACTGGAATTGGCACAATATCGAGAAGTAGCAGCCTTCGCGCAATTTGGCTCAGACCTTGATGCTGCCACTCAAGCATTACTAAATAGAGGTGCAAGGCTAACAGAAGTTCCAAAACAACCACAATATGAACCACTGCCCATTGAAAAACAAATTATAGTAATTTATGCAGCTGTCAACGGCTTCTGTGATCGAATGCCACTAGAAAGAATTGATCAATATGAGAGAGCCATTCCAAGTACCATTGATCCGCAATTACTCAACGAACTTGCATCAAAAGGT---GGC------TTAACATCAGAAAGAAAGATGGAACCAGAGACTTCCTTAAAAGAA--AGCGC---TTTGCCTTACCAAT-----
	'ACOR_Acorus gramineus'              ---------------------------------------------------------------------------------------atcggtcgagtggtctcagttggggatggtattgcccgcgtagacggtttgaatgagattcaagctggagaaatggttgaattttccaatgg------------------tgtacagggaatcgctttaaatctggagaatgaaaatgtgggtatagtgatatttggtagtgataccgcaattaaggagggagatcttgtcaagcgcactggatctattgtggatgttcctgtaggtaaggcaatgttaggccgtgtggttgatgcattgggagtacctattgatggaaaaggagctttaagtgattacgaacgaaaacgtgtggaagtgaaagcgcctgggattattgaacgtaaatctgtacacgaacctatgcaaacagggttaaaagcagtagatagtctagttcccataggccgtggtcaacgagaactgatcatcggagacagacaaacaggaaaaacagctattgctatcgatactatcttaaatcaaaaacaattgaactccaggggtaa---tgagcaagaaaaattatattgtgtttatgtagcgattggacagaaacgttcgactgtagcacaattagtacagattctttcagcgaatcaagccttggaatattcaattcttgtagcagccaccgcttcagatccagctcctcttcaatttcttgccccatattctggatgtgccatgggggaatacttccgagataatggaatgcacgcattaataatatatgatgatttgagtaaacaagcagtggcatatcgacaaatgtccttattgttacgccgaccaccaggccgtgaggctttcccaggagatgtattctatttacattcacgtctattagaaagagcatcaaaacgatcggatcaaacaggggcaggtagcttgaccgctttaccagtcattgaaacacaagctggagacgtatcggcgtatatacctaccaatgtgatctccattacggatggacaaatctgtttggaaacagagctcttttatcgcggaattagaccagctattaacgttggattatctgtcagtcgagtcgggtctgccgctcagttgaaagctatgaaacaagtatgcgggagtttaaaactagaattagcacaatatagggaagtggccgcattcgctcaatttggttcagacctagatgccgcgactcagtcattactaaatagaggtgctaggctaactgaagttctaaaacaaccgcaatatgaaccattaacaattgaaaaacaaattctagtaatttaYgcagctgtc-----------------------------------------------------------------------------------------------------------------------------------------------------------------------------------------------
	'ALIS_Alisma plantagoaquatica'       --------------------------------------------------------------------------------------------------------------agatggaattgcMcgtgtttatggattaaaggaaattcaatctggtgaaatggtagaatttgccagcgg------------------ggtcaaaggcatagctttgaatttagaaaatgagaatgtaggtattgttgtctttggtagtgataccgctattaaagaaggagatcttgtaaagcgcactgggtctattgtggatgttcctgcgggaaaatgcttgttaggtcgtgtggtcgatgctttgggggtacccattgatggcaaaggttctctaagcgatcacgaacggagacgcgtcgaagtgaaagcccctggtattattgagcgtcgatctgtgcacgaaccaatgcaaactggcttaaaagcagtggatagcctggttcctataggtcgtggtcaacgagaattaataataggagacaggcaaacaggaaaaaccgctatagcggtagataccatattaaaccaaaaagaactgaatcaaaaggcaaaa---gaaaatgacaaattgtattgtgtctatgtggcgattggacaaaaacgctcgactgtggcacaattagtacaaattctgtcatcagccaatgcattggaatattccattcttgtagcggccaccgcttcggatcctgctcctctccaatttttagcaccatattctggctgcgctatgggggaatatttccgcgataatggaatgcatgcattaatcatatatgatgatttaagtaaacaggcggtggcatatcgccaaatgtcattattgttacgccgaccaccaggccgggaggctttccccggagatgtcttctacttgcattcccgtctcttagagagagccgcgaaacgatctgaagaaacaggagcaggtagcttaaccgccttacccgtcattgaaacacaagcgggagacgtatcggcatatattcctactaatgtgatttcaatcacagatggacaaatatgtttggaaacagagctcttttatcgcggactccgaccagctattaacgttggcttatccgtcagtcgcgtcgggtcggccgctcagttgaaggctatgaaacaagtctgtggtagtttaaaactggaattggcacaatatcgagaagtagcagccttcgctcaatttggctcagaccttgacgcagccactcaagccttactaaataagggtgaacgactaacagaagttctaaaacaaccacaatatgaaccactgcctattgaagatcaaattcttgtcatttaYgc------------------------------------------------------------------------------------------------------------------------------------------------------------------------------------------------------
	'POTA_Potamogeton berchtoldii'       ---------------------------------------------------------------------------------------------------------------------------cgtgtttatggattaaaggagattcaagctggggaaatggtcgaatttgcctgcgg------------------tgtcaaaggaatcgctttgaatcttgaaaatgagaatgtgggtattgttgtctttggtagtgataccgctattaaagaaggagatcttgtcaagcgcactgggtctattgtggatgttcccgcgggaaaatccttgttaggccgtgtggtcgatgctctgggagtacccattgatggcagaggttctctaagcgctcacgaacgaagacgggtcgaagtgaaagccccaggtattattgagcgtcgatccgtgcacgaacccatgcaaacaggcttaaaagcggtggatagcctggttcctataggtcgtggtcaacgagaattgataattggagacaggcaaacaggaaaaaccgctatagcgatagataccatattaaaccaaaaagaactgaatgcaacggcaaaa---gaaaatgaaaaattgtattgtgtctatgtggcgattgggcagaaacgctcgactgtggcacaattagtgcaaattctttcatcagcaaatgcattggaatattccattcttgtcgcagccaccgcttcggatcctgcccccctccaatttttggccccatattcgggctgtgccctgggggaatatttccgagataatggaatgcacgcattaatcatatatgatgatttgagtaaacaagcagtagcatatcgccaaatgtcattattgttacgccgaccaccaggccgagaggctttccccggggacgtcttctacttgcattcccgtcttttagaaagagcggctaaacgatcagaagagacaggagcaggtagcttgacggccttacctgtcattgaaacacaagctggagacgtatcggcatatatcccaaccaatgtgattcccattacagatggacaaatctgtttagaaacggagctcttttatcgcggactccgacctgctattaacgtgggcttatccgtcagtcgcgtcgggtcggcagctcagttgaaagctatgaaacaagtccgcgggagttcaaaactagaattggcacaatatcgagaagtagcagccttcgcgcaatttggctcagaccttgatgctgccactcaagcattactaaatagaggtgcaaggctaacagaagttccaaaacaaccacaatatgaaccactgcccattgaaaaagaaattctagtaatttaYgccgctgtc-----------------------------------------------------------------------------------------------------------------------------------------------------------------------------------------------
	'HYDR_Stratiotes aloides'            ------------------------------------------------------------------------------------GAGATCGGTCGCGTGATTTCAGTTGGAGACGGGATTGCACGTGTTTATGGATTGAAGGAGATTCAAGCTGGGGAAATGGTAGAATTTTCCAGCGG------------------TGTCAAAGGAATCGCTTTGAATCTTGAGAATGAGAATGTAGGTATTGTCATCTTTGGTAGTGATACCGCTATTAAAGAAGGAGATCTTGTCAAGCGCACTGGGTCTATTGTGGATGTTCCTGCAGGAAAATCCTTGTTAGGCCGTGTGGTCGATGCTTTGGGAGTACCCATTGATGGCAGAGGTTCTTTAAGCGATCACGAACGAAGACGTGTAGAAGTGAAAGCCCCTGGTATTATTGAGCGTCGATCTGTGCACGAACCCATGCAAACTGGCTTAAAAGCGGTGGATAGCCTGGTTCCTATAGGTCGTGGTCAACGAGAATTGATAATTGGAGACAGGCAAACAGGAAAAACAGCTATAGCGGTGGATACCATATTAAACCAAAAAGAACTGAATGCAAAGGCCAAA---GAAAATGCTAAATTGTATTGTGTCTATGTGGCGATTGGGCAGAAACGCTCGACTGTGGCACAATTAGTACAAATTCTTGAATCAGCCAATGCATTGGAATATTCCATTCTTGTCGCAGCCACCGCTTCGGATCCTGCTCCTCTCCAATTTTTTGCCCCATATTCTGGCTGTGCCATGGGGGAATATTTCCGCGATAATGGAATGCACGCATTAATCATATATGATGATTTAAGTAAACAGGCGGTGGCATATCGCCAAATGTCATTATTGTTACGCCGACCGCCAGGCCGAGAGGCTTTCCCCGGGGACGTCTTCTACTTGCATTCCCGTCTCTTAGAAAGAGCGGCTAAACGATCAGAAGAGACAGGAGCAGGTAGCTTGACGGCCTTACCTGTCATTGAAACACAAGCTGGAGACGTATCGGCATATATCCCAACCAATGTGATTCCCATTACAGATGGACAAATCTGTTTGGAAACAGAGCTCTTTTATCGCGGACTCCGACCAGCTATTAACGTTGGCTTATCTGTCAGTCGCGTCGGGTCGGCAGCTCAGTTGAAAGCTATGAAACAAGTCCGCGGTAGTTTAAAACTGGAATTGGCACAATATCGAGAAGTAGCAGCCTTCGCTCAATTTGGCTCAGACCTTGATGCTGCCACTCAAGCATTACTAAATAGAGGTGCAAGGCTAACAGAAGTTCCAAAACAACCACAATATTCACCACTTCCCATTGAAAAGCAAATTCTAGTCATTTATGCTGCTGTCAACGGATTCTGTGATCGAATGCCACTAGACAGAATCAATCAATATGAGAGAGCCATTCCAAGTACCATCGATCCACAATTACTCAAAGAACTTGCAG------GT---GGC------TTAACAGCAGAAAGCAAAATAGAACTAGAGACTTCCTTAAAAGAA--AGCGC--AAAAACCTT-CATCT-----
	'ALIS_Albidella_oligococca'          ------------------------------------------------------------------------------------GAGATCGGGCGCGTTATCTCAGTTGGAGATGGGATTGCGCGTGTTTATGGATTAAAGGAAATTCAATCTGGTGAAATGGTAGAATTTGCCAGCGG------------------GGTCAAAGGCATAGCTTTGAATCTCGAAAATGAGAATGTAGGTATTGTTGTCTTTGGTAGTGATACCGCCATTAAAGAGGGGGATCTTGTAAAGCGCACTGGGTCTATTGTGGATGTTCCTGCGGGAAAATCCTTGTTAGGCCGTGTGGTCGATGCTTTGGGGGTACCCATTGATGGCAAAGGTTCTCTAAGTGAGAACGAACGGAGACGTGTCGAAGTGAAAGCCCCTGGTATTATTGAGCGTCGATCTGTGCACGAACCAATGCAAACTGGCTTAAAAGCAGTGGATAGCCTGGTTCCTATAGGTCGTGGTCAACGAGAATTGATAATAGGAGACAGGCAAACAGGAAAAACCGCTATAGCGGTAGATACCATATTAAACCAAAAATCACTGAA-TCAAAAGGCAAAA--GAAAATGACAAATTGTATTGTGTCTATGTGGCGATTGGACAAAAACGCTCGACTGTGGCACAATTAGTACAAATTATGTCATCGAGCCATGCATTGGAATATTCCATTCTTGTAGCGGCCACCGCTTCGGATCCTGCTCCTCTCCAATTTTTAGCCCCATATTCTGGCTGCGCTATGGGGGAATATTTCCGTGATAATGGAATGCATGCATTAATCATCTATGATGATTTAAGTAAACAGGCGGTGGCATATCGCCAAATGTCATTATTGTTACGCCGACCACCAGGCCGGGAGGCTTTCCCCGGGGATGTCTTCTACTTGCATTCCCGTCTCTTAGAAAGAGCCGCTAAACGATCTGAAGAAACAGGAGCAGGTAGCTTAACCGCCTTACCCGTCATTGAAACACAAGCGGGAGACGTATCGGCATATATTCCTACCAATGTGATTTCCATCACAGATGGGCAAATCTGTTTGGAAACAGAGCTCTTTTATCGCGGACTCCGACCTGCTATTAACGTTGGCTTATCCGTCAGTCGCGTCGGGTCGGCCGCTCAGTTGAAGGCTATGAAACAGGTCTGTGGTAGTTTAAAGCTGGAATTAGCACAATATCGAGAAGTAGCTGCCTTCGCTCAATTTGGCTCAGACCTTGACGCAGCCACTCAAGCCTTACTAAATAAGGGTGAACGACTAACAGAAGTTCTCAAACAACCACAATATGAACCACTTCCCATTGAAAATCAAATTCTTGTCATTTATGCTGCTGTCAATGGATTCTGTGATCGAATGCCACTAGAAAAAATCCATCAATATGAAAAAGCCATTTTAAGTACCATCGATCCACAATTACTCAAAGAACTTGCATCAAAAGGAAATGGG------TTAACTAAAGAAAGAAAAGTGGAACTTGACACTTTCTTAAAAGAA--AGTGC---TTTA----ACCTGT-----
	'ALIS_Hydrocleys_nymphoides'         ------------------------------------------------------------------------------------GAGATCGGGCGCGTTATCTCAGTTGGAGATGGGATTGCGCGTGTTTATGGATTAAAGGAAATTCAATCTGGTGAAATGGTAGAATTTGCCAGCGG------------------GGTCAAAGGCATAGCTTTGAATCTCGAAAATGAGAATGTAGGTATTGTTGTCTTTGGTAGTGATACCACTATTAAAGAAGGAGATCTTGTAAAGCGCACTGGGTCTATTGTGGATGTTCCTGCGGGAAAATCCTTGTTAGGTCGTGTGGTCGATGCTTTGGGGGTACCCATTGATGGCAAAGGTTCTCTAAGCGAGAACGAACGGAGACGTGTCGAAGTGAAAGCCCCTGGTATTATTGAGCGTCGATCTGTGCACGAACCAATGCAAACTGGCTTAAAAGCAGTGGATAGCCTGGTTCCTATAGGTCGTGGTCAACGAGAATTGATAATAGGAGACAGGCAAACAGGAAAAACCGCTATAGCGGTAGATACCATATTAAACCAAAAAGAACTGAA-TCAAAAGGCAAAA--GAAAATGAAAAATTGTATTGTGTCTATGTGGCGATTGGACAAAAACGCTCGACTGTGGCACAATTAGTACAAATTCTGTCATCAGCCAATGCATTGGAATATTCCATTCTTGTAGCAGCCACCGCTTCGGATCCTGCTCCTCTCCAATTTTTAGCCCCATATTCTGGCTGCGCTATGGGGGAATATTTCCGCGATAATGGAATGCATGCATTAATCATATATGATGATTTAAGTAAACAGGCGGTGGCATATCGCCAAATGTCATTATTGTTACGCCGACCACCAGGCCGGGAGGCTTTCCCCGGGGATGTCTTCTACTTGCATTCCCGTCTCTTAGAAAGAGCCGCTAAACGATCTGAAGAAACAGGAGCAGGTAGCTTAACCGCCTTACCCGTCATTGAAACACAAGCGGGAGACGTATCGGCATATATTCCTACTAATGTGATTTCCATCACAGATGGACAAATCTGTTTGGAAACAGAGCTCTTTTATCGCGGACTCCGACCAGCTATTAACGTTGGCTTATCCGTCAGTCGCGTCGGGTCGGCCGCTCAGTTGAAAGCTATGAAACAAGTCTGTGGTAGTTTAAAACTGGAATTGGCACAATATCGAGAAGTCGCAGCCTTCGCTCAATTTGGCTCAGACCTTGACGCTGCCACTCAAGCCTTACTAAATAAGGGTGAACGACTAACAGAAGTTCTCAAACAACCACAATATGAACCACTTCCCATTGAAAATCAAATTCTTGTCATTTATGCTGCTGTCAATGGATTCTGTGATCGAATGCCACTAGACAAAATCCATCAATATGAAAAAGCCATTTCAAGTACCATCGATCCACAATTACTCAAAGAGCTTGCATCAAAAGGA---AAAGC---TTTAACGGCAGAAAGAAAAGTAGAACTTGAGACTTTCTTAAAATCA--AGTGC--AAATTTGTT-CCAAT-----
	'ALIS_Limnocharis_flava'             ------------------------------------------------------------------------------------GAGATCGGGCGCGTTATCTCAGTTGGAGATGGGATTGCGCGTGTTTATGGATTAAAGGAAATTCAATCAGGTGAAATGGTCGAATTTGCCAGCGG------------------GGTCAAAGGCATAGCTTTGAATCTCGAAAATGAGAATGTAGGTATTGTTGTCTTTGGTAGTGATACCGCTATTAAAGAAGGAGATCTTGTAAAGCGCACTGGGTCTATTGTGGATGTTCCTGCGGGAAAATCCTTGTTAGGTCGTGTGGTCGATGCTTTGGGGGTACCCATTGATGGCAAAGGTTCTCTAAGCGAGAACGAACGGAGACGTGTCGAAGTGAAAGCCCCAGGTATTATTGAGCGTCGATCTGTGCACGAACCAATGCAAACTGGCTTAAAAGCAGTGGATAGCCTGGTTCCTATAGGTCGTGGTCAACGAGAATTGATAATAGGAGACAGGCAAACAGGAAAAACCGCTATAGCGGTAGATACCATATTAAACCAAAAAGAACTGAA-TCAAAAGGCAAAA--GCAAATGAAAAATTGTATTGTGTCTATGTGGCGATTGGACAAAAACGCTCGACTGTGGCACAATTAGTACAAATTCTGTCATCAGCCAATGCATTGGAATATTCCATTCTTGTAGCAGCCACCGCTTCGGATCCTGCTCCTCTCCAATTTTTAGCCCCATATTCTGGCTGCGCTATGGGGGAATATTTCCGCGATAATGGAATGCATGCATTAATCATATATGATGATTTAAGTAAACAGGCGGTGGCATATCGCCAAATGTCATTATTGTTACGCCGGCCACCAGGCCGGGAGGCTTTCCCCGGGGATGTCTTCTACTTGCATTCCCGTCTCTTAGAAAGAGCCGCTAAACGATCTGAAGAAACTGGAGCAGGTAGYTTAAMCGCCTTACCCGTCATTGAAACACAAGCGGGAGACGTATCGGCATATATTCCGACTAATGTGATTTCCATCACAGATGGCCAAATCTGTTTGGAAACAGAGCTCTTTTATCGCGGACTCCGACCAGCTATTAACGTTGGCTTATCCGTCAGTCGCGTCGGGTCGGCCGCTCAATTGAAAGCTATGAAACAAGTCTGCGGTAGTTTAAAACTGGAATTGGCACAATATCGAGAAGTCGCAGCCTTCGCTCAATTTGGCTCAGACCTTGACGCAGCCACTCAAGCCTTACTAAATAAGGGTGAACGACTAACAGAAGTTCTAAAACAACCACAATATGAACCACTTCCCATTGAAAATCAAATTCTTGTCATTTATGCTGCTGTCAATGGATTCTGTGATCGAATGCCACTAGACAAAATCCATCAATATGAAAAAGCCATTTTAAGTACCATCGATCCACAATTACTCAAAGAACTTGCATCAAAAGGA---AGC------TTCGCGGCAGAAAGAAAAGTCGAACTTGAGACTTTCTTAAAAGAA--AGTGCAAATTTGTTCGGGGGGT-----
	'ALIS_Luronium_natans'               ------------------------------------------------------------------------------------GAGATCGGGCGCGTTATTTCCGTTGGAGATGGGATTGCGCGTGTTTATGGATTAAAGGAAATTCAATCTGGTGAAATGGTAGAATTTGCCTGCGG------------------GGTCAAAGGCATAGCTTTAAATTTAGAAAATGAGAATGTAGGTATTGTTGTCTTTGGTAGTGATACCGCTATTAAAGAAGGGGATCTTGTAAAGCGCACTGGGTCTATTGTGGATGTTCCTGCGGGAAAATGCTTGTTAGGTCGTGTGGTCGATGCTTTGGGGGTACCCATTGATGGCAAAGGTTCTCTAAGCGATCACGAATGGAGACGCGTCGAAGTGAAAGCCCCTGGTATTATTGAGCGTCGATCTGTGCACGAACCAATGCAAACTGGCTTAAAAGCAGTGGATAGCCTGGTTCCTATAGGTCGTGGTCAACGAGAATTAATAATAGGAGACAGGCAAACAGGAAAAACCGCTATAGCGGTAGATACCATATTAAACCAAAAAGAACTGAA-TCAAAAGGCAAAA--GAAAATGACAAATTGTATTGTGTCTATGTGGCGATTGGACAAAAACGCTCGACTGTGGCACAATTAGTCCAAATTCTGTCATCAGGCAATGCATTGGAATATTCCATTCTTGTAGCGGCCACCGCTTCGGATCCTGCTCCTCTCCAATTTTTAGCACCATATTCTGGCTGCGCTATGGGGGAATATTTCCGCGATAATGGAATGCATGCATTAATCATATATGATGATTTAAGTAAACAGGCGGTGGCATATCGCCAAATGTCATTATTGTTACGCCGACCACCAGGCCGGGAGGCTTTCCCCGGGGATGTCTTCTACTTGCATTCCCGTCTCTTAGAGAGAGCCGCGAAACGATCTGAAGAAACAGGAGCGGGTAGCTTAACCGCCTTACCCGTCATTGAAACACAAGCGGGAGACGTATCGGCATATATTCCTACTAATGTGATTTCAATCACAGATGGACAAATATGTTTGGAAACAGAGCTCTTTTACCGCGGAATCCGACCAGCTATTAACGTTGGCTTATCCGTCAGTCGCGTCGGGTCGGCCGCTCAATTGAAGGCTATGAAACAAGTCTTTGGTAGTTTAAAACTGGAATTGGCACAATATCGAGAAGTAGCAGCCTTCGCTCAATTTGGCTCAGACCTCGACGCAGCCACTCAAGCCTTACTAAATAAGGGTGAACGACTAACAGAAGTTCTAAAACAACCACAATATGAACCACTGCCCATTGAAAATCAAATTCTTGTCCTTTATGCAGCTGTCAATGGATTCTGTGATCGAATGCCACTAGAAAAAATACATCAATATGAAAAAACCATTTCAAGTACCATCGATCCACAATTACTCAAAGAACTTGCATCAAAAGGA---AAAGBTGCCTTAACGGCAGAAAGAAAAGTGGAACTAGAGACTTTCTTAAAAKAA-----------------------------
	'ALIS_Ranalisma_humile'              ------------------------------------------------------------------------------------GAGATYRGGCATGTTATCTCAGTTGGAGATGGGATTGCACGTGTTTATGGATTAAAGGAAATTCAATCTGGTGAAATGGTAGAATTTGCCAGCGG------------------GGTCAAAGGAATCGCTTTGAATCTCGAAAATGAGAATGTAGGTATTGTTGTCTTTGGTAGTGATACCGCCATTAAAGAAGGAGATCTTGTAAAGCGCACTGGGTCTATTGTGGATGTTCCTGCGGGAAAATCCTTGTTAGGCCGTGTGGTCGATGCTTTGGGGGTACCCATTGATGGCAAAGGTTCTCTAAGCGAGAACAAACGGAGACGTGTCAAAGTGAAAGCCCCTGGTATTATTGAGCATCGATCTGTGCACATGCCAATGCAAACTGGCTTGAAAGCAGTGGATAGCCTGGTTCCTATAGGTCGTGGTCAACGAGAATTGATAATAGGGGATAGGCAAACAGGAAAAACCGCTATAGCTGTAGATACTATATTAAACCAAAAAGAACTGAA-TCAAAAGGCAAAA--GAAAATGAAAAATTGTATTGTGTCTATGTGGCGATTGGGCAAAAACGCTCGACTGTGGCACAATTAGTACAAATTCTTTCATCAGCCAATGCATTGGAATATTCCATTCTWGTAGCGKCCACCGCTTTGGATCCTGCTCCTCTCCAATTTTTAGCCCCGTATTCTGGCTGCGCTATGGGAGAATATTTCCGCGATAATGGAATGCATGCATTAATCATATATGATGATTTAAGTAAACAGGCGGTGGCATATCGCCAAATGTCATTATTGTTACGCCGACCACCAGGCAGGGAGGCTTTCCCCGGGGATGTCTTCTACTTGCATTCCCGTCTCTTAGARAGAGCGGCTAAACGATCAGAAGARACAGGAGCRGGTAGCTTAATTGCCTTACCC??????GAAACACAAGCGGGAGACGTATTGGCATATATCCCGACTAATGTGATTTCGATCACTGATGGACAAATCTGTTTGGAAACAGAGCTCTTTTATCGCGGGCTACGACCAGCTATTAACGTTGGCTTATCCGTCAGTCGCGTCGGGTCGGCCGCTCAGTTAAAGGCTATGAAACAAGTCTGTGGTAGTTTAAAACTGGAATTAGCGCAATATCGAGAAGTAGCTGCCTTCGCTCAATTTGGCTCAGACCTTGACGCTGCCACTCAAGCCTTACTAAATAAGGGTGAGCGGCTGACAGAGGTTCTAAAACAACCACAATATGAACCACTTCCCATTGAAAATCAAATTCTTGTCATTTATGTTGCTGTCAATGGATTCTGTGATCGAATGCCACTAGACAAAATCCATCAATATGAAAAAGCGATTTCAAGTACCATCGATCCACAATTACTCAAAGAACTTGCATCAAAAGGAA--AAGCCGGC-TTAACGGCAGAAAGAAAAGTGGAACTTGAGACTTTCTTAAAAGAA--AGTGCCAATTTGTTCCAGTAG------
	'ALIS_Sagittaria_latifolia'          ---------------------------------------------------------------------------------------------------------GTTGGAGATGGGATTGCACGTGTTTATGGATTAAAGCAAATTCAATCCGGTGAAATGGTCGAATTTGCCAGCGG------------------GGTCAAAGGCATAGCTTTGAATCTAGAAAATGAGAATGTGGGTATTGTTGTCTTTGGTAGTGATACCGCTATTAAAGAAGGGGATCTTGTAAAGCGCACAGGGTCTATTGTGGATGTTCCTGCGGGAAAATCCTTGTTAGGTCGTGTGGTCGATGCTTTGGGGGTACCCATTGATGGCAAAGGTTCTCTAAGCGAGAACGAACGGAGACGTGTCGAAGTGAAAGCCCCTGGTATTATTGAGCGTCGATCTGTGCACGAACCAATGCAAACTGGCTTAAAAGCAGTGGATAGTCTGGTTCCTATAGGTCGTGGTCAACGAGAATTGATAATAGGGGACAGGCAAACAGGAAAAACAGCTATAGCGGTAGATACCATATTAAACCAAAAAGAACTGAA-TAAAAAGGCAAAA--GAAAATGACAAATTGTATTGTGTCTATGTGGCGATTGGACAAAAACGCTCGACTGTGGCACAATTAGTACAAATTCTGTCATCAGCCAATGCATTGGAATATTCCATTCTTGTAGCGGCCACCGCTTCGGATCCTGCTCCTCTCCAATTTTTAGCCCCGTATTCTGGCTGCGCTATGGGGGAGTATTTCCGCGATAATGGRATGCATGCATTAATCATATATGATGATTTAAGTAAACAGGCGGTGGCATATCGCCAAATGTCATTATTGTTACGCCGACCACCAGGCCGGGAGGCTTTCCCCGGGGATGTCTTCTACTTGCATTCCCGTCTCTTAGARAGAGCCGCTAAACGATCAGAAGAAACAGGAGCAGGTAGCTTAACCGCTTTACCAGTCATCGAAACCCAAGCCGGAGACGTTTCGGCATATATTCCGACCAATGTGATTAGTATCACAGATGGACAAATCTGTTTGGAAACAGAGCTCTTTTATCGCGGACTCCGACCAGCTATTAACGTTGGCTTATCCGTCAGTCGCGTCGGGTCGGCCGCTCAGTTAAAAGCTATGAAACAAGTCTGTGGTAGTTTAAAACTGGAATTAGCACAATATCGAGAAGTGGCTGCCTTCGCTCAATTTGGCTCAGACCTTGACGCTGCCACTCAAGCCTTACTAAATAAGGGTGAACGACTAACAGAAGTTCTAAAACAACCACAATATGAACCACTTCCCATTGAAAATCAAATTCTTGTCATTTATGCAGCT--------------------------------------------------------------------------------------------------------------------------------------------------------------------------------------------------
	'HYDR_Hydrocharis_morsusranae'       -----------------------------------------------------------------------------------------------------------------------------TGTTTATGGATTGAAAGAGATTCAAGCCGGGGAAATGGTCGAATTTGCCAGCGG------------------TGTCAAAGGAATAGCTTTGAATCTTGAGAATGATAATGTAGGTATTGTCATCTTTGGTAGTGATACCGCTATTAAAGAAGGAGATCTTGTCAAGCGCACAGGGTCTATTGTGGATGTTCCCGCGGGAAAATCCTTGTTAGGCCGTGTGGTCGATGCTTTGGGGGTACCCATTGATGGCAGAGGTTCTTTAAGCGATCACGAACGAAGACGTGTAGAAGTGAAAGCCCCAGGTATTATTGAGCGTCGATCTGTGCACGAACCCATGCAAACTGGCTTAAAAGCGGTGGATAGCCTGGTTCCTATAGGTCGTGGTCAACGAGAATTGATAATTGGAGACAGGCAAACAGGAAAAACTGCTATAGCGGTGGATACCATATTAAACCAAAAAGAACTGAATGCAAAGGAAAAA---GAAAATGATAAATTGTATTGTGTTTATGTGGCGATTGGACAGAAACGCTCGACTGTGGCACAATTAGTACAAATTCTTTCATCAGCCAATGCATTGGAATATTCCATTCTTGTCGCAGCCACCGCTTCGGATCCAGCTCCTCTCCAATTTTTTGCCCCATATTCTGGCTGTGCCATGGGGGAATATTTCCGCGATAATGGAATGCACGCATTAATCATATATGATGATTTGAGTAAACAGGCGGTGGCATATCGCCAAATGTCATTATTGTTACGCCGACCGCCAGGCCGAGAGGCTTTCCCCGGGGACGTCTTCTACTTGCATTCCCGTCTCTTAGAAAGAGCGGCTAAACGATCTGAAGAGACAGGAGCAGGTAGCTTGACGGCCTTACCCGTCATTGAAACACAAGCTGGAGACGTATCGGCATATATCCCAACCAATGTGATTTCCATTACAGATGGACAAATATGCTTGGAAACAGAGCTGTTTTATCGCGGACTCCGACCTGCTATTAACGTTGGCTTATCTGTCAGTCGCGTCGGGTCGGCAGCTCAGTTGAAAGCTATGAAACAAGTCTGCGGTAGTTTAAAACTGGAATTGGCACAATATCG---------------------------------------------------------------------------------------------------------------------------------------------------------------------------------------------------------------------------------------------------------------------------------------------------------------------------------------------------------
	'HYDR_Lagarosiphon_major'            ----------------------------------------------------------------------------------------------------------------------------GTGTTTATGGATTGAAGGAGATTCAAGCTGGGGAAATGGTCGAATTTTCCAGCGG------------------TGTCAAAGGAATCGCTTTGAATCTTGAGAATGAGAATGTAGGTATTGTCATCTTTGGTAGTGATACCGCTATTAAAGAAGGAGATCTTGTCAAGCGCACTGGATCTATTGTTGATGTTCCTGCGGGAAAATCCTTGTTAGGCCGTGTGGTCGATGCTTTGGGAGTACCCATTGATGGCAGAGGTTCTTTAAGCGATCACGAACGAAGACGTGTAGAAGTGAAAGCCCCTGGTATTATTGAGCGTCGATCTGTGCACGAACCCATGCAAACTGGCTTAAAAGCGGTGGATAGCCTGGTTCCTATAGGTCGTGGTCAACGAGAATTGATAATTGGAGACAGGCAAACAGGAAAAACAGCTATAGCGGTGGATACCATATTAAACCAAAAAGAACTGAATGCAAAGGCCAAA---GAAAATGAGAAATTGTATTGTGTCTATGTGGCGATTGGGCAGAAACGCTCGACTGTGGCACAATTAGTACAAATTCTTTCTTCAGCCAATGCATTTGAATATTCCATTCTTGTTGCAGCCACCGCTTCGGATCCTGCTCCTCTCCAATTTTTGGCCCCATATTCTGGCTGTGCCATGGGGGAATATTTCCGCGATAATGGAATGCACGCATTAATCATATATGATGATTTGAGTAAACAGGCGGTGGCATATCGCCAAATGTCATTATTGTTACGCCGACCGCCAGGCCGAGAGGCTTTCCCCGGGGACGTCTTCTACTTGCATTCCCGTCTCTTAGAAAGAGCGGCTAAACGATCAGAAGAGACAGGAGCAGGTAGCTTGACGGCCTTACCAGTCATTGAAACACAAGCTGGAGACGTATCGGCATATATCCCAACCAATGTGATTTCCATTACAGATGGACAAATCTGTTTGGAAACAGAGCTCTTTTATCGCGGACTCCGACCAGCTATTAACGTTGGCTTATCTGTCAGTCGCGTCGGGTCGGCAGCTCAGTTGAAAGCTATGAAACAAGTCTGCGGTAGTTTCAAACTGGAATTGGCACAATATCGAGAAGTAGCAGCCTTCGCTCAATTTGGCTCAGACCTTGATGCTGCCACTCAAGCATTACTAAATAGAGGTGCAAGGC----------------------------------------------------------------------------------------------------------------------------------------------------------------------------------------------------------------------------------------------------------------------------
	'HYDR_Nechamandra_alternifolia'      ---------------------------------------------------------------------------------------------------------------------------CGTGTTTATGGATTGAAGGAGATTCAAGCTGGGGAAATGGTCGAATTTGCCAGCGG------------------TGTAAAAGGAATCGCTTTGAATCTTGAGAATGAGAATGTAGGTATTGTCATCTTTGGTAGTGATACCGCTATTAAAGAAGGAGATCTTGTCAAGCGCACTGGGTCTATTGCGGATGTTCCTACAGGACAATCCTTGTTAGGCCGTGTGGTCGATGCTTTGGGAGTACCCATTGATGGCAGAGGTTCTTTAAGCGATCACGAACGAAGACGTGTAGAAGTGAAAGCCCCTGGTATTATTGAGCGTCGATCTGTGCACGAACCCATGCAAACTGGCTTAAAAGCGGTGGATAGCCTGGTTCCTATAGGTCGTGGTCAACGAGAATTGATAATTGGAGACAGGCAAACAGGAAAAACTGCTATAGCGGTGGATACCATATTAAACCAAAAAGAACTGAATGCAAAGGCCAAA---GACAATGCCAAATTGTATTGTGTCTATGTGGCGATTGGGCAGAAACGCTCGACTGTGGCACAATTAGTACAAATTCTGTCATCAGCCAATGCATTGGAATATTCCATTCTGGTCGCAGCCACCGCTTCGGATCCTGCTCCTCTCCAATTTTTTGCCCCATATTCTGGCTGTGCCATGGGGGAATATTTCCGCGATAATGGAATGCACGCATTAATCATATATGATGATTTGAGTAAACAGGCGGTGGCATATCGCCAAATGTCATTATTGTTACGCCGACCGCCAGGCCGAGAGGCTTTCCCCGGGGACGTCTTCTACTTGCATTCCCGTCTCTTAGAAAGAGCGGCTAAACGATCAGAAGAGACAGGAGCAGGTAGCTTGACGGCCTTACCTGTCATTGAAACACAAGCTGGAGACGTATCGGCATATATCCCAACCAATGTGATTTCCATTACAGATGGACAAATCTTTTTGGAAACAGAGCTCTTTTATCGCGGACTCCGACCAGCTATTAACGTTGGCTTATCTGTCAGTCGCGTCGGGTCGGCAGCTCAGTTGAAAGCTATGAAACGAGTCTGCGGTAGTTTAAAACTGGAATTGGCACAATATCGAGAAGTCGCA-----------------------------------------------------------------------------------------------------------------------------------------------------------------------------------------------------------------------------------------------------------------------------------------------------------------------------------------------
	'HYDR_Ottelia_ovalifolia'            -----------------------------------------------------------------------------------------------------------------------------------------------------AGCTGGGGAAATGGTAGAATTTTCCAGCGG------------------TGTCAAAGGAATCGCTTTGAATCTTGAGAATGAGAATGTAGGTATTGTCATCTTTGGTAGTGATACCGCTATTAAAGAAGGAGATCTTGTCAAGCGCACTGGGTCTATTGTGGATGTTCCCGCAGGAAAATCCTTGTTAGGCCGTGTGGTCGATGCTTTGGGAGTACCCATTGATGGCAGAGGTTCTTTAGGCGATCACGAACGAAGACGTGTAGAAGTGAAAGCCCCTGGTATTATTGAGCGTCGATCTGTGCACGAACCCATGCAAACTGGCTTAAAAGCGGTGGATAGCCTGGTTCCTATAGGTCGTGGTCAACGAGAATTGATAATTGGAGACAGGCAAACAGGAAAAACCGCTATAGCGGTGGATACCATATTAAACCAAAAAGAACTGAATGCAAAGGCCAAA---GAAAATGAAAAATTGTATTGTGTCTATGTGGCGATTGGGCAGAAACGCTCGACTGTGGCACAATTAGTACAAATTCTTTCATCAGCCAATGCATTGGAATATTCCATTCTTGTCGCTGCCACCGCTTCGGATCCTGCTCCTCTCCAATTTTTTGCCCCATATTCTGGCTGTGCCATGGGGGAATATTTCCGCGATAATGGAATGCACGCATTAATCATATATGATGATTTGAGTAAACAGGCGGTGGCATATCGCCAAATGTCATTATTGTTACGCCGACCGCCAGGTCGAGAGGCTTTCCCCGGGGACGTCTTCTACTTGCATTCCCGTCTCTTAGAAAGAGCGGCTAAACGATCAGAAGAGACAGGAGCAGGTAGCTTGACGGCCTTACCTGTCATTGAAACACAAGCTGGAGACGTATCGGCATATATCCCAACCAATGTGATTCCCATTACAGATGGACAAATCTGTTTGGAAACAGAGCTCTTTTATCGCGGACTCCGACCTGCTATTAACGTTGGCTTATCTGTCAGTCGCGTCGGGTCGGCAGCTCAGTTGAAAGCTATGAAACAAGTCCGCGGTAGTTTAAAACTGGAATTGGCACAATATCGAGAAGTAGCAGCCTTCGCTCAATTTGGCTCAGACCTTGATGCTGCCACTCAAGCATTACTAAATAGAGGTGCAAGGCTAACAGAAGTTCCAAAA-----------------------------------------------------------------------------------------------------------------------------------------------------------------------------------------------------------------------------------------------------------
	'MAUN_Maundia_triglochinoides'       ------------------------------------------------------------------------------------GAAATCGACCGCGTGATCTCCGTTGGAGACGGGATAACACGTATTTATGGATTAAAGGAGATTCAAGCGGGGGAAATGGTCGAATTTGGCTGCGG------------------TGTTCTCGGAATAGCTTTGAATCTTGAAAATGAGAATGTAGGTATTGTTGTCTTTGGTAATGATACCGCTATTAAAGAAGGAGACCTTGTCAAGCGCACTGGGTCTATTGTGGATGTTCCCGCAGGAAAATCCTTGTTAGGCCGTGTGGTCGATGCTTTGGGAGTACCTATTGATGGCAGAGGTTCTTTAAGCGATCACGAACGAAGACGGGTCGAAGTGAAAGCACCAGGTATTATAGAGCGTCGATCTGTGCACGAACCCATGCAAACTGGCTTAAAAGCGGTGGATAGCCTGGTTCCTATAGGTCGTGGTCAACGAGAATTGATAATTGGAGACAGGCAAACAGGAAAAACCGCTATAGCGGTGGATACCATATTAAACCAAAAAGAACTGAATGCAAGGGCAAAA---GAAAATGAAAAATTGTATTGTGTCTATGTGGCGATTGGGCAGAAACGCTCGACTGTGGCACAATTAGTGCAAATTCTTTCATCAGCAAATGCATTGGAATATTCCATTCTCGTCGCAGCCACCGCTTCGGATCCCGCTCCCCTCCAATTTTTGGCCCCATATTCTGGGTGTGCCCTGGGGGAATATTTTCGAGATAATGGAATGCACGCATTAATCATATATGATGATTTGAGTAAACAGGCAGTGGCATATCGCCAAATGTCATTATTGTTACGCCGACCACCAGGCCGAGAGGCTTTCCCCGGGGACGTCTTCTACTTGCATTCCCGTCTCTTAGAAAGAGCGGCTAAACGATCAGAAGAGACAGGAGCAGGTAGCTTGACGGCCTTACCTGTCATTGAAACACAAGCTGGAGACGTATCGGCATATATACCGACCAATGTGATTCCCATTACAGATGGACAAATTTGTTTAGAAACTGAGCTCTTTTATCGCGGACTCCGACCAGCTATTAACGTGGGCTTATCTGTCAGTCGCGTGGGGTCGGCAGCTCAGTTGAAAGCTATGAAACAAGTCCGCGGTAGTTCAAAACTGGAATTGGCACAATATCGAGAAGTAGCAGCCTTCGCTCAATTTGGCTCAGACCTTGATGCTGCCACTCAAGCATTACTAAATAGAGGTGCAAGGCTAACAGAAGTTCCAAAACAACCACAATATGAACCACTGCCCATTGAAAAACAAATTCTAGTAATTTATGCAGCTGTCAACGGCTTCTGTGATCGAATGCCACTAGACAGAATTTCTCAATATGAGAGAGCCATTCCAAGTACCATCGATCCACAATTACTCAACGAACTTGCATCAAAAGGT---GGC------TTAACGGAAGAAAGAAAGATGGAACCAGAGACTTCCTTAAAAGAA--AGCGC---TTTGCCTTACCTAT-----
	'POTA_Potamogeton_natans'            -------------------------------------------------------------------------------------------------TGGTCTCAGTTGGAGATGGGATTGCACGTGTTTATGGATTGAACGAGATTCAAGCTGGAGAAATGGTTGAATTTGCCAGCGG------------------TGTGAAAGGAATAGCCTTGAATCTTGAGAATGAGAATGTAGGTATTGTTGTCTTTGGTAGTGATACCGCTATTAAAGAAGGAGATCTTGTCAAGCGCACTGGATCTATTGTGGATGTTCCTGCGGGAAAGGCCATGTTAGGCCGTGTGGTCGACGCGTTGGGAGTACCYATTGATGGAAGAGGGGCTCTAAGCGATCACGAACGAAGACGTGTCGAAGTGAAAGCCCCAGGGATTATTGAACGTAAATCTGTGCACGAACCCATGCAAACAGGCTTAAAAGCAGTGGATAGCCTGGTTCCTATAGGTCGTGGTCAACGAGAATTGATAATTGGAGACAGGCAAACAGGAAAAACCGCTATAGCGATAGATACCATATTAAACCAAAAAGAACTGAATGCAACGGCAAAA---GAAAATGAAAAATTGTATTGTGTCTATGTGGCGATTGGGCAGAAACGCTCGACTGTGGCACAATTAGTGCAAATTCTTTCATCAGCAAATGCATTGGAATATTCCATTCTTGTCGCAGCCACCGCTTCGGATCCTGCCCCCCTCCAATTTTTGGCCCCATATTCGGGCTGTGCCCTGGGGGAATATTTCCGAGATAATGGAATGCACGCATTAATCATATATGATGATTTGAGTAAACAAGCAGTAGCATATCGCCAAATGTCATTATTGTTACGCCGACCACCAGGCCGAGAGGCTTTCCCCGGGGACGTCTTCTACTTGCATTCCCGTCTTTTAGAAAGAGCGGCTAAACGATCAGAAGAGACAGGAGCAGGTAGCTTGACGGCCTTACCTGTCATTGAAACACAAGCTGGAGACGTATCGGCATATATCCCAACCAATGTGATTCCCATTACAGATGGACAAATCTGTTTAGAAACAGAGCTCTTTTATCGCGGACTCCGACCAGCTATTAACGTGGGCTTATCCGTCAGTCGCGTCGGGTCGGCAGCTCAGTTGAAAGCTATGAAACAAGTCCGCGGGAGTTCAAAACTAGAATTGGCACAATATCGAGAAGTAGCAGCCTTCGCGCAATTTGGCTCAGACCTTGATGCTGCCACTCAAGCATTACTAAATAGAGGTGCAAGGCTAACAGAAGTTCCAAAACAACCACAATATGAACCACTGCCCATTGAAAAAGAAATTGTAGTAATTTATGC------------------------------------------------------------------------------------------------------------------------------------------------------------------------------------------------------
	'POTA_Zannichellia_palustris'        ------------------------------------------------------------------------------------GAGATCGGTCGCGTGATCTCAGTTGGAGATGGGATAGCACGTGTTTATGGATTAAAGGAGATTCAAGCTGGGGAAATGGTGGAATTTGCCAGCGG------------------TGTCAAAGGAATAGCTTTGAATCTAGAAAATGAGAATGTGGGTATTGTTGTCTTTGGTAGTGATACCGCTATTAAAGAAGGAGATCTTGTCAAGCGCACTGGGTCTATTGTGGATGTTCCCGCGGGAAAATCCTTGTTAGGCCGTGTGGTCGATGCTCTGGGAGTACCCATTGATGGCAGAGGTTCTCTAAGCGCTCACGAACGCAGACGGGTCGAAGTGAAAGCCCCTGGTATTATTGAGCGTCGATCCGTGCACGAACCCATGCAAACAGGCTTAAAAGCGGTGGATAGCCTGGTTCCTATAGGTCGTGGTCAACGAGAATTGATAATAGGAGACAGGCAAACAGGAAAAACTGCTATAGCGATAGATACCATATTAAACCAAAAAGAACTGAATGCAACGGCGAAA---GAAAATGAAAAATTGTATTGTGTCTATGTGGCGATTGGGCAGAAACGCTCGACAGTGGCACAATTAGTGCAAATTCTTTCATCCGCAAATGCATTGGAATATTCCATTCTTGTCGCTGCCACCGCTTCGGATCCTGCCCCCCTCCAATTTTTGGCCCCATATTCGGGCTGTGCCCTGGGGGAATATTTCCGAGATAATGGAATGCACGCATTAATCATATATGATGATTTGAGTAAACAAGCAGTAGCATATCGCCAAATGTCATTATTGTTACGCCGACCACCAGGCCGAGAGGCTTTCCCCGGGGACGTCTTCTACTTGCATTCCCGTCTTTTAGAAAGAGCGGCTAAACGATCAGAAGAGACTGGAGCAGGTAGCTTGACGGCCTTACCTGTCATTGAAACACAAGCTGGAGACGTATCGGCATATATCCCAACCAATGTGATTCCCATTACAGATGGACAAATCTGTTTAGAAACAGAGCTCTTTTATCGCGGACTCCGACCTGCTATTAACGTGGGCTTATCCGTCAGTCGCGTCGGGTCAGCAGCTCAGTTGAAAGCTATGAAACAAGTCCGCGGGAGTTCAAAACTAGAATTGGCACAATATCGAGAAGTAGCAGCCTTCGCGCAATTTGGCTCAGACCTTGATGCTGCCACTCAAGCATTACTAAATAGAGGTGCAAGGCTAACAGAAGTTCCAAAACAACCACAATATGAACCACTGCCCATTGAAAAAGAAATTATAGTAATTTATGCGGCCGTCAACGGCTTCTGTGATCGAATGCCACTAGACAGAATTTCTCAATATGAGAAAGCCATTCCAAGTACCATCGATCCACAATTACTCCACGAACTTTCATCCAAAGGT---GGG------TTAACTAAAGAAAGAAAGATGGAACCAGAGACTTCCTTAAAGGAAAAACTGC---TTTACCTTACCTATAA---
	'JUNC_Triglochin maritima'           -----------------------------------------------------------------------------------------cggtcgagtggtctccgttgRagatgggatagcacgtgtttatggattaaaggagattcaagctggagaaatggtcgaatttgccagcgg------------------tgtcaaaggaatagctttaaatcttgaaaatgagaatgtgggtattgttgtctttggtagtgataccgctattaaagaaggagatcttgtcaagcgcactgggtctattgtggatgttcccgcaggaaaatccttgttaggccgtgtggtcgatgctttgggagtacccattgatggcagaggttctctaagcgatcacgaacgaagacgggtcgaagtgaaagccccaggtattattgagcgtcgatctgtgcacgaacccatgcaaactggcttaaaagcggtggatagcctggttcctataggtcgtggtcaacgagaattgataattggagacaggcaaacaggaaaaaccgctatagcagtagataccatattaaaccaaaaagaactgaatgcaacggcaaaa---gaaaatgagaaattgtattgtgtctatgtggcgattgggcagaaacgctcgactgtggcacaattagtgcaaattcttgaatcagcaaatgcattggaatattccattcttgtcgcagccaccgcttcggatcctgctcccctacaatttttgtccccatattctggctgtgccctgggggaatatttccgcgatcatggaatgcacgcattaatcatatatgatgatttgagtaaacaggcagtggcatatcgccaaatgtcattattgttacgccgaccaccaggccgagaggctttccccggggacgtcttctacttgcattcccgtctcttagaaagagcggctaaacgatctgaagagacaggagcaggtagcttgacggctttacctgtcattgaaacacaggctggagacgtatcggcatatatcccaaccaatgtgattcccattacagatggacaaatctgtttggaaacagagctcttttatcgcggactccgaccagctattaacgtgggcttatccgtcagtcgcgtcgggtcggcagctcagttgaaagctatgaaacaagtccgcggtagttcaaaactggaattggcacaatatcgagaagtagcagccttcgctcaatttggctcagaccttgatgctgccactcaagcattactaaatagaggtgcaaggctaacagaagttccaaaacaaccacaatatgaaccacttcccattgaaaaacaaattctagtcatttaYgcagctgtca----------------------------------------------------------------------------------------------------------------------------------------------------------------------------------------------
	'ARAC_Spathiphyllum wallisii'        -----------------------------------------------------------------------------------------CGGTCGAGTGGTCTCAGTTGGAGATGGGATTGCACGTGTTTATGGATTGAACGAGATTCAAGCTGGGGAAATGGTGGAATTTGCCAGTGG------------------TGTGAAAGGAATAGCGTTAAATCTTGAGAATGAGAATGTAGGTATTGTTGTCTTTGGTAGTGATACCGCTATTAAAGAAGGAGACCTTGTCAAGCGCACTGGATCTATTGTGGATGTTCCTGCGGGAAAGGCCATGTTAGGCCGTGTGGTCGACGCGTTGGGAGTACCTATTGATGGAAGAGGGGCTCTAAGCGATCACGAACGAAGACGTGTCGAAGTGAAAGCCCCAGGGATTATTGAACGTAAATCTGTGCACGAACCTATGCAAACAGGGTTAAAAGCAGTGGATAGCCTGGTTCCTATAGGCCGTGGTCAACGAGAACTTATAATCGGGGACAGACAAACTGGAAAAACAGCTATTGCTATCGATACTATATTAAACCAAAAGCAAATGAACTCAAGGGGCACCTCTGAGAGTGAGACATTGTATTGTGTTTATGTAGCGATTGGACAGAAACGCTCGACTGTGGCACAATTAGTGCAAATTCTGTCAGAAGCAAATGCTTTGGAATATTCCATTCTTGTAGCAGCCACCGCTTCGGATCCTGCTCCTCTGCAATTTCTTGCCCCATATTCTGGGTGTGCCATGGGGGAATATTTCCGTGATAATGGAATGCACGCATTAATAATATATGATGATCTTAGTAAACAGGCGGTAGCATATCGACAAATGTCATTATTGTTACGCCGACCACCAGGCCGTGAGGCTTTCCCAGGGGATGTTTTCTATTTACATTCCCGTCTCTTAGAAAGGGCCGCTAAACGATCGGACCAGACAGGTGCAGGTAGCTCGACCGCCTTACCCGTCATTGAAACACAAGCTGGAGACGTATCGGCCTATATCCCCACCAATGTGATCTCCATAACAGATGGACAAATCTGTTTGGAAACAGAGCTCTTTTATCGCGGAATTAGACCAGCTATTAACGTTGGCTTATCTGTCAGTCGCGTCGGGTCTGCCGCTCAGTTGAAAGCCATGAAACAAGTCCGCGGAAGTTCAAAACTTGAATTGGCACAATATCGCGAAGTAGCCGCCTTCGCTCAATTTGGGTCAGACCTTGATGCTGTTACTCAGGCATTACTAAATAGAGGTGCAAGGCTTACAGAAGTGCCCAAACAACCACAATATGAACCACTTCCAATTGAAAAACAAATTCTAGTTATTTACGC------------------------------------------------------------------------------------------------------------------------------------------------------------------------------------------------------
	'ARAC_Xanthosoma sagittifolium'      -----------------------------------------------------------------------------------------------------TTCAGTTGGAGATGGGATTGCACGTGTTTATGGATTGAACGAGATTCAAGCTGGGGAAATGGTGGAATTTGCCAGTGG------------------TGTGAAAGGAATAGCATTAAATCTTGAGAATGAAAATGTAGGTATTGTTGTCTTTGGTAGTGATACCGCTATTAAAGAAGGAGATCTTGTCAAGCGCACTGGATCTATTGTGGATGTTCCTGCGGGAAAGGCCATGTTAGGCCGTGTGGTCGACGCGTTGGGAGTACCTATTGATGGAAGAGGGGCTCTAAGCGATCACGAACGAAGACGTGTCGAAGTGAAAGCCCCAGGGATTATTGAACGTAAATCTGTGCACGAACCTATGCAAACGGGGTTAAAAGCAGTGGATAGCCTGGTTCCTATAGGCCGTGGTCAACGAGAACTTATAATCGGGGACAGACAAACTGGAAAAACAGCTATTGCTATCGATACTATATTAAACCAAAAGCAAATGAACTCAAG------CTCTGAGAGTGAGACATTGTATTGTGTTTATGTAGCGATTGGACAGAAACGCTCGACTGTGGCACAATTAGTGCAAATTCTGTCAGAAGCAAATGCTTTGGAATATTCCATTCTTGTAGCAGCCACCGCTTCGGATCCTGCTCCTCTGCAATTTCTGGCCCCATATTCTGGGTGTGCCATGGGGGAATATTTCCGCGATAATGGAATGCACGCATTAATAATATATGATGATCTTAGTAAACAGGCGGTAGCATATCGACAAATGTCATTATTGTTACGCCGACCACCAGGCCGTGAGGCTTTCCCAGGGGATGTTTTCTATTTACATTCCCGTCTCTTAGAAAGGGCCGCTAAACGATCGGACCAGACAGGTGCAGGTAGCTCGACCGCCTTACCCGTCATTGAAACACAAGCTGGAGACGTATCGGCCTATATCCCCACCAATGTGATCTCCATAACAGATGGACAAATCTGTTTGGAAACTGAGCTCTTTTATCGCGGAATTAGACCAGCTATTAACGTTGGCTTATCTGTCAGTCGCGTCGGGTCTGCCGCTCAGTTGAAAGCCATGAAACAAGTCCGCGGAAGTTCAAAACTGGAATTGGCACAATATCGCGAAGTAGCCGCCTTCGCTCAATTTGGGTCAA-------------------------------------------------------------------------------------------------------------------------------------------------------------------------------------------------------------------------------------------------------------------------------------------------------------------------
	'BUTO_Butomus umbellatus'            -------------------------------------------------------------------------------------------------------CAGTTGGAGATGGGATTGCACGTGTTTATGGATTGAAGGAGATTCAAGCCGGGGAAATGGTAGAATTTTCCAGCGG------------------TGTCAAAGGAATCGCTTTGAATCTTGAAAATGAGAATGTAGGTATTGTAGTCTTTGGTAGTGATACCGCTATTAAAGAAGGAGATCTTGTCAAGCGCACTGGGTCTATTGTGGATGTTCCTGCAGGAAAATCCTTGTTAGGCCGTGTGGTCGATGGTTTGGGAGTACCCATTGATGGCAGAGGTTCTCTAAGCGATCACGAACGAAGACGTGTCGAAGTGAAAGCCCCTGGTATTATTGAGCGTCGATCTGTGCACGAACCCATGCAAACTGGCTTAAAAGCGGTGGATAGCCTGGTTCCTATAGGTCGTGGTCAACGAGAATTGATAATTGGAGACAGGCAAACAGGAAAAACAGCTATAGCGGTAGATACCATATTAAACCAAAAAGAACTGAATGCAAAGGCAAAA---GAAAATGAAAAATTGTATTGTGTCTATGTGGCGATTGGGCAGAAACGCTCGACTGTGGCACAATTAGTTCAAATTTTTGCATCAGCCAATGCATTGGAATATTCCATTCTTGTCGCAGCCACCGCTTCGGATCCTGCTCCTCTCCAATTTTTGGCCCCATATTCTGGCTGTGCCATGGGGGAATATTTCCGCGATAATGGAATGCACGCATTAATCATATATGATGATTTGAGTAAACAGGCGGTGGCATATCGCCAAATGTCATTATTGTTACGCCGACCGCCAGGCCGAGAGGCTTTCCCCGGGGACGTCTTCTACTTGCATTCCCGTCTCTTAGAAAGAGCGGCTAAACGATCAGAAGAGACAGGAGCAGGTAGCTTGACGGCCTTACCTGTCATTGAAACACAAGCTGGAGACGTATCGGCATATATCCCAACCAATGTGATTCCCATTACAGATGGACAAATCTGTTTGGAAACAGAGCTCTTTTATCGCGGACTCCGACCAGCTATTAACGTTGGCTTATCCGTCAGTCGCGTCGGGTCGGCAGCTCAATTGAAAGCTATGAAACAAGTCCGCGGTAGTTCAAAACTGGAATTGGCACAATATCGAGAAGTAGCAGCCTTCGCTCAATTTGGCTCAGACCTTGATGCTGCCACTCAGGCATTACTCAATAGAGGTGCAAGGCTCACAGAAGTTCCAAAACAACCACAATATGAACCACTTCCCATTGAAAAGCAAATTATAGTAATTTATGCTGC---------------------------------------------------------------------------------------------------------------------------------------------------------------------------------------------------
	'HYDR_Hydrilla verticillata'         -------------------------------------------------------------------------------------------------------------------------------------------------------------------------------------------------------------------------ATCTTGAGAATGAGAATGTAGGTATTGTCATCTTTGGGAGTGATACCACTATTAAAGAAGGAGATCTTGTCAAGCGCACTGGGTCTATTGCGGATGTTCCTGTAGGCAAATCCTTGTTAGGCCGTGTGGTCGATGCTTTGGGCGTACCCATTGATGGCAGAGGTTCTTTAAGCGATCACGAACGAAGACGTGTAGAAGTGAAAGCCCCAGGTATTATTGAGCGTCGATCTGTGCACGAACCAATGCAAACAGGCTTAAAAGCGGTGGATAGCCTGGTTCCTATAGGTCGTGGTCAACGAGAATTGATAATTGGAGACAGGCAAACGGGAAAAACAGCTATAGCGGTGGATACCATATTAAACCAAAAAGAACTGAATGCAAAGGCCAAA---GAAAATGCGAAATTGTATTGTGTCTATGTGGCGATTGGGCAGAAACGCTCGACTGTGGCACAATTAGTACAAATTCTTTCATCAGCCAATGCATTGGAATATTCCATGATTGTCGCAGCCACCGCTTCGGATCCAGCTCCTCTCCCATTTTTTGCCCCTTATTCTGGCTGTGCCATGGGGGAATATTTCCGCGATAATGGAATGCACGCATTAATCATATATGATGATTTGAGTAAACAGGCGGTGGCATATCGCCAAATGTCATTATTGTTACGCCGACCGCCAGGCCGAGAGGCTTTCCCCGGGGACGTCTTCTACTTGCATTCCCGTCTCTTAGAAAGAGCGGCTAAACGATCTTCAGAGACAGGAGCAGGTAGCTGGAC---------------------------------------------------------------------------------------------------------------------------------------------------------------------------------------------------------------------------------------------------------------------------------------------------------------------------------------------------------------------------------------------------------------------------------------------------------------------------------------------------------------------------------------------------------------------------------------------
	'LEMN_Spirodela polyrhiza'           ------------------------------------------------------------------------------------GAGATCGGTCGAGTGGTCTCAGTTGGAGATGGGATTGCACGTGTTTATGGATTGAACGAGATTCAAGCTGGGGAAATGGTGGAATTTGCCAGTGG------------------TGTGAAAGGAATAGCGTTAAATCTTGAGAATGAGAATGTAGGTATTGTTGTCTTTGGTAGTGATACCGCTATTAAAGAAGGAGATCTTGTCAAGCGCACTGGATCTATTGTGGATGTCCCTGCGGGAAAGGCCATGTTAGGCCGTGTGGTCGACGCGTTGGGAGTACCTATTGATGGAAGAGGGGCTCTAAGCGATCACGAACGAAGACGTGTCGAAGTGAAAGCCCCAGGGATTATTGAACGTAAATCTGTGCACGAACCTATGCAAACAGGGTTAAAAGCAGTGGATAGCCTGGTTCCTATAGGCCGTGGTCAACGAGAACTTATAATCGGGGACAGACAAACTGGAAAAACAGCTATTGCTATCGATACTATATTAAACCAAAAGCAAATGAACTCAAGGGGCACCTCTGAGAGTGACACATTGTATTGTGTTTATGTAGCGATTGGACAGAAACGCTCGACTGTGGCACAATTAGTGCAAATTCTGTCCGAAGCAAATGCTTTGGAATATTCTATTCTTGTAGCAGCCACCGCTTCGGATCCTGCTCCTCTGCAATTTCTGGCCCCATATTCTGGGTGTGCCATGGGGGAATATTTCCGCGATAATGGAATGCACGCATTAATAATATATGATGATCTTAGTAAACAGGCGGTAGCATATCGACAAATGTCATTATTGTTACGCCGACCACCAGGCCGTGAGGCTTTCCCAGGGGATGTTTTCTATTTACATTCCCGTCTCTTAGAAAGGGCCGCTAAACGATCGGACCAGACAGGTGCAGGTAGCTCGACCGCCTTACCCGTCATTGAAACACAAGCTGGAGACGTATCGGCCTATATCCCCACCAATGTGATCTCCATAACAGATGGACAAATCTGTTTGGAAACAGAGCTCTTTTATCGCGGAATTAGACCAGCTATTAACGTTGGCTTATCTGTCAGTCGCGTCGGGTCTGCCGCTCAGTTGAAAGCCATGAAACAAGTCCGCGGAAGTTCAAAACTGGAATTGGCACAATATCGCGAAGTAGCCGCCTTCGCTCAATTTGGGTCAGACCTTGATGCTGTTACTCAGGCATTACTAAATAGAGGTGCAAGGCTTACAGAAGTGCCCAAACAACCACAATATTCACCACTTCCAATTGAAAAACAAATTCTAGTTATTTATGCTGCTGTCAAGGGCTTCTGTGATCGAATGCCACTAGAAAGAATTTCTCAATATGAGAAAGCCATTACAAGTAGTGTAGATCCCGAATTACTAAAATCCTTTTTAGAAAAAGGG---GGG------TTAACTAACGAAAGAAAGATGGAACCAGATGCTTCTTTAAAAGAA--AGCGC---TTTGCCTTACCTAT-----
	'ORON_Orontium aquaticum'            --------------------------------------------------------------------------------------AATCGGTCGAGTGGTCTCAGTTGGAGATGGGATTGCACGTGTTTATGGATTGAACGAGATTCAAGCTGGGGAAATGGTGGAATTTGCCAGCGG------------------TGTCAAAGGAATAGCGTTAAATCTTGAGAATGAGAATGTAGGTATTGTTGTCTTTGGTAGTGATACCGCTATTAAAGAAGGAGATCTTGTCAAGCGCACTGGATCTATTGTGGATGTTCCCGCGGGAAAGGCCATGTTAGGCCGTGTGGTCGACGCGTTGGGAGTACCTATTGATGGAAGAGGGGCTCTAAGCGATCACGAACGAAGACGTGTCGAAGTGAAAGCCCCAGGGATTATTGAACGTAAATCTGTGCACGAACCTATGCAAACAGGGTTAAAAGCAGTGGATAGCCTGGTTCCTATAGGCCGTGGTCAACGAGAACTTATAATCGGGGACAGACAAACTGGAAAAACAGCTATTGCTATCGATACAATATTAAACCAAAAGCAAATGAACTCAAGGGGCACCTCTGAGAGTGAGACATTGTATTGTGTCTATGTAGCGATTGGACAGAAACGCTCGACTGTGGCACAATTAGTTCAAATTCTTTCAGAAGCGAATGCTTTGGAATATTCCATTCTTGTAGCAGCCACCGCTTCGGATCCTGCTCCTCTGCAATTTCTGGCCCCATATTCTGGGTGTGCCATGGGGGAAGATTTCCGCGATAATGGAATGCACGCATTAATCATATATGATGATCTTAGTAAACAGGCGGTGGCATATCGACAAATGTCATTATTGTTACGCCGACCACCAGGCCGTGAGGCTTTCCCAGGGGATGTTTTCTATTTACATTCCCGTCTCTTAGAAAGAGCCGCTAAACGATCGGACCAGACAGGTGCAGGTAGCTCGACCGCGTTACCCGTCATTGAAACACAAGCTGGAGACGTATCGGCCTATATCCCCACCAATGTGATCTCCATAACAGATGGACAAATCTGTTTGGAAACAGAGCTCTTTTATCGCGGAATTAGACCAGCTATTAACGTTGGCTTATCTGTCAGTCGCGTCGGGTCTGCCGCTCAGTTGAAAGCCATGAAACAAGTCCGCGGAAGTTCAAAACTGGAATTGGCACAATATCGCGAAGTGGCCGCCTTCGCTCAATTTGGGTCAGACCTTGATGCTGTTACTCAGGCATTACTAAATAGAGGTGCAAGGCTTACAGAAGTGCCCAAACAACCACAATATTCACCACTTCCAATTGAAAAACAAATTCTAGTGATTTA---------------------------------------------------------------------------------------------------------------------------------------------------------------------------------------------------------
	'SCHE_Scheuchzeria_palustris'        ------------------------------------------------------------------------------------GAGATCGGTCGCGTGATCTCAGTTGGAGATGGGATTGCACGTGTTTATGGATTGAAGGAGATTCAAGCTGGGGAAATGGTCGAATTTGCCAGCGG------------------TGTCAAAGGAATAGCTTTGAATCTTGAGAATGAGAATGTGGGTATTGTTGTCTTTGGTAGTGATACCACTATTAAAGAAGGAGATCTTGTCAAGCGCACTGGGTCTATTGTGGATGTTCCTGCAGGAAAATCCTTGTTAGGCCGTGTGGTCGATGCTTTGGGAGTACCCATTGATGGCAGAGGTTCTCTAAGCGATCACGAACGAAGACGTGTCGAAGTGAAAGCCCCTGGTATTATTGAGCGTCGATCTGTGCACGAACCCATGCAAACTGGCTTAAAAGCGGTGGATAGCCTGGTTCCTATAGGTCGTGGTCAACGAGAATTGATAATTGGAGACAGGCAAACAGGAAAAACCGCTATAGCGGTGGATACCATATTAAACCAAAAAGAACTGAATGCAAAGGCTAAA---GAAAATGAAAAATTGTATTGTGTCTATGTGGCGATTGGGCAGAAACGCTCGACTGTGGCACAATTAGTGCAAATTCTTTCATCAGCCAATGCATTGGAATATTCCATTCTTGTCGCAGCCACCGCTTCGGATCCTGCTCCTCTCCAATTTTTGGCCCCATATTCTGGCTGTGCCATGGGGGAATATTTCCGCGATAATGGAATGCACGCATTAATCATATATGATGATTTGAGTAAACAGGCGGTGGCATATCGCCAAATGTCATTATTGTTACGCCGACCACCAGGCCGAGAGGCTTTCCCCGGGGACGTCTTCTACTTGCATTCCCGTCTCTTAGAAAGAGCGGCTAAACGATCAGAAGAGACAGGAGCAGGTAGCTTGACGGCCTTACCTGTCATTGAAACACAAGCAGGAGACGTATCGGCATATATCCCAACCAATGTGATTCCCATTACAGATGGACAAATCTGTTTGGAAACAGAGCTCTTTTATCGCGGACTCCGACCAGCTATTAACGTTGGCTTATCCGTCAGTCGCGTCGGGTCGGCTGCTCAGTTGAAAGCTATGAAACAAGTCCGCGGTAGTTCAAAACTTGAATTGGCACAATATCGAGAAGTAGCAGCCTTCGCTCAATTTGGCTCAGACCTTGATGCTGCCACTCAAGCATTACTAAATAGAGGTGCAAGGCTAACAGAAGTTCCAAAACAACCACAATATGAACCACTTCCCATTGAAAAGCAAATTATAGTCATTTATGCTGCTGTCAACGGCTTCTGTGATCGAATGCCACTAGACAGAATTTCTCAATATGAGAGAGCCATTCCAAGTACCATCGATCCACAATTACTCAAAGAACTTGCATCAAAAGGT---GGC------TTAACGGAAGAAAGAAAGATGGAACCAGAGACTTCCTTAAAAGAA--AG-------------------------
	'TOFI_Pleea tenuifolia'              ----------------------------------------------------------------------------------------TCGGTCGAGTGGTCTCAGTTGAAGATGGGATTGCACGTGTTTATGGCTTGAACGAGATTCAAGCTGGGGAAATGGTGGAATTTGCCAGCGG------------------TGTGAAAGGAATAGCGTTGAATCTGGAGAATGAGAATGTAGGTATTGTTGTCTTTGGTAGTGATACCGCTATTAAAGAAGGAGATCTTGTCAAGCGCACTGGATCAATTGTGGATGTTCCTGCGGGAAAGGCCATGTTAGGCCGTGTGGTCGACGCGTTGGGAGTCCCTATTGATGGAAGAGGGGCTCTAAGCGATCACGAACGAAGACGTGTCGAAGTGAAAGCCCCAGGGATTATTGAACGTAAATCCGTGCACGAACCTATGCAAACAGGGTTAAAAGCAGTGGATAGCCTGGTTCCTATAGGCCGTGGTCAACGAGAACTTATAATCGGGGACAGACAAACTGGAAAAACAGCTATTGCTATCGATACTATATTAAACCAAAAGCAATTGAACTCAAGGGGCACCTCTGAGAGTGAGACATTGTATTGTGTCTATGTAGCGATTGGACAGAAACGCTCGACTGTAGCACAATTAGTTCAAATTCTTTCAGAAGCGAATGCTTTGGAATATTCCATTCTTGTAGCAGCCACCGCTTCGGATCCTGCTCCTCTGCAATTTCTGGCCCCATATTCTGGGTGTGCCATGGGGGAATATTTCCGCGATAATGGAATGCACGCATTAATAATATATGATGATCTTAGTAAACAGGCGGTGGCATATCGACAAATGTCATTATTGTTACGCCGACCACCAGGCCGTGAGGCTTTCCCCGGGGATGTTTTCTATTTACATTCCCGTCTCTTAGAAAGAGCCGCTAAACGATCGGACCAGACAGGTGCAGGTAGCTTGACCGCCTTACCCGTCATTGAAACACAAGCTGGAGACGTATCGGCCTATATCCCCACCAATGTGATCTCCATTACAGATGGACAAATCTGTTTGGAAACAGAGCTCTTTTATCGCGGAATTAGACCTGCTATTAACGTTGGCTTATCTGTCAGTCGCGTCGGGTCTGCCGCTCAGTTGAAAGCTATGAAACAAGTCCGCGGTAGTTCAAAACTGGAATTGGCACAATATCGCGAAGTGGCCGCCTTCGCTCAATTTGGGTCAGACCTTGATGCTGTTACTCAGGCATTACCAAATAGAGGTGCAAGGCTTACAGAAGTGCCCAAACAACCACAATATGAACCACTTCCAATTGAAAAACAAATTGTAGTCATTTAYGCAGCTG-------------------------------------------------------------------------------------------------------------------------------------------------------------------------------------------------
	'TOFI_Tofieldia_coccinea'            ------------------------------------------------------------------------------------GAGATCGGTCGAGTGGTCTCAGTTGGAGATGGGATTGCACGTGTTTATGGCTTGAACGAGATTCAAGCTGGGGAAATGGTGGAATTTGCCAGCGG------------------TGTGAAAGGAATAGCGTTGAATCTTGAGAATGAGAATGTAGGTATTGTTGTCTTTGGTAGTGATACCGCTATTAAAGAAGGAGATCTTGTCAAGCGCACTGGATCAATTGTGGATGTTCCTGCGGGAAAGGCCATGTTAGGCCGTGTGGTCGACGCGTTGGGAGTCCCTATTGATGGAAGAGGGGCTCTAAGCGATCACGAACGAAGACGTGTCGAAGTGAAAGCCCCAGGGATTATTGAACGTAAATCCGTGCACGAACCTATGCAAACTGGGTTAAAAGCAGTGGATAGCCTGGTTCCTATAGGCCGTGGTCAACGAGAACTTATAATCGGGGACAGGCAAACTGGAAAAACAGCTATTGCTATCGATACTATATTAAACCAAAAGCAATTGAACTCAAGGGGCACCTCTGAGAGTGAGACATTGTATTGTGTCTATGTAGCGATTGGACAGAAACGCTCGACTGTGGCACAATTAGTTCAAATTCTTTCAGAAGCGAATGCTTTGGAATATTCCATTCTTGTAGCAGCCACCGCTTCGGATCCTGCTCCTCTGCAATTTCTGGCCCCATATTCTGGGTGTGCAATGGGGGAATATTTCCGCGATAATGGAATGCACGCATTAATAATCTATGATGATCTTAGTAAACAGGCGGTGGCATATCGACAAATGTCATTATTGTTACGCCGACCACCAGGCCGTGAGGCTTTCCCCGGGGATGTTTTCTATTTACATTCCCGTCTCTTAGAAAGAGCCGCTAAACGATCGGACCAGACAGGTGCAGGTAGCTTGACCGCCTTACCCGTCATTGAAACACAAGCTGGAGACGTATCGGCCTATATCCCCACCAATGTGATCTCCATTACAGATGGACAAATCTGTTTGGAAACAGAGCTCTTTTATCGCGGAATTAGACCTGCTATTAACGTTGGCTTATCTGTCAGTCGCGTCGGGTCTGCCGCTCAGTTGAAAGCTATGAAACAAGTCCGCGGTAGTTCAAAACTGGAATTGGCACAATATCGCGAAGTGGCCGCCTTCGCTCAATTTGGGTCAGACCTTGATGCTGTTACTCAGGCATTACCAAATAGAGGTGCAAGGCTTACAGAAGTGCCCAAACAACCACAATATTCACCACTTCCAATTGAAAAACAAATTGTAGTCATTTATGCTGCTGTCAAGGGCTTCTGTGATCGAATGCCACTAGACAAAATTTCTCAATATGAGAGAGCCATTCTAAGTAGTATAGATCCCGAATTACTAAAATCCTTTTTAGAAAAAGGT---GGG------TTAACTAACGAAAGAAAGATGGAACCAGATGCTTCCTTAAAAGAA--AACGC---TTT----------------
	'TOFI_Tofieldia calyculata'          ---------------------------------------------------------------------------------------ATCGGTCGAGTGGTCTCAGTTGGAGATGGGATTGCACGTGTTTATGGCTTGAACGAGATTCAAGCTGGGGAAATGGTGGAATTTGCCAGCGG------------------TGTGAAAGGAATAGCGTTGAATCTTGAGAATGAGAATGTAGGTATTGTTGTCTTTGGTAGTGATACCGCTATTAAAGAAGGAGATCTTGTCAAGCGCACTGGATCAATTGTGGATGTTCCTGCGGGAAAGGCCATGTTAGGCCGTGTGGTCGACGCGTTGGGAGTCCCTATTGATGGAAGAGGGGCTCTAAGCGATCACGAACGAAGACGTGTCGAAGTGAAAGCCCCAGGGATTATTGAACGTAAATCCGTGCACGAACCTATGCAAACTGGGTTAAAAGCAGTGGATAGCCTGGTTCCTATAGGCCGTGGTCAACGAGAACTTATAATCGGGGACAGGCAAACTGGAAAAACAGCTATTGCTATCGATACTATATTAAACCAAAAGCAATTGAACTCAAGGGGCACCTCTGAGAGTGAGACATTGTATTGTGTCTATGTAGCGATTGGACAGAAACGCTCGACTGTGGCACAATTAGTTCAAATTCTTTCAGAAGCGAATGCTTTGGAATATTCCATTCTTGTAGCAGCCACCGCTTCGGATCCTGCTCCTCTGCAATTTCTGGCCCCATATTCTGGGTGTGCAATGGGGGAATATTTCCGCGATAATGGAATGCACGCATTAATAATCTATGATGATCTTAGTAAACAGGCGGTGGCATATCGACAAATGTCATTATTGTTACGCCGACCACCAGGCCGTGAGGCTTTCCCCGGGGATGTTTTCTATTTACATTCCCGTCTCTTAGAAAGAGCCGCTAAACGATCGGACCAGACAGGTGCAGGTAGCTTGACCGCCTTACCCGTCATTGAAACACAAGCTGGAGACGTATCGGCCTATATCCCCACCAATGTGATCTCCATTACAGATGGACAAATCTGTTTGGAAACAGAGCTCTTTTATCGCGGAATTAGACCTGCTATTAACGTTGGCTTATCTGTCAGTCGCGTCGGGTCTGCCGCTCAGTTGAAAGCTATGAAACAAGTCCGCGGTAGTTCAAAACTGGAATTGGCACAATATCGCGAAGTGGCCGCCTTCGCTCAATTTGGGTCAGACCTTGATGCTGTTACTCAGGCATTACCAAATAGAGGTGCAAGGCTTACAGAAGTGCCCAAACAACCACAATATTCACCACTTCCAATTGAAAAACAAATTGTAGTCATTTAYGC------------------------------------------------------------------------------------------------------------------------------------------------------------------------------------------------------
	'CYMO_Amphibolis_griffithii'         ------------------------------------------------------------------------------------------------------------------------------GTTTATGGATTAAAGGAGATTCAAGCTGGGGAAATGGTAGAATTTGCTAGCGG------------------TGTCAAAGGAATAGCTTTGAATCTTGAAAATGAGAATGTGGGTATTGTTGTCTTTGGTAGTGATACCGCTATTAAAGAAGGAGATCTTGTCAAGCGCACAGGGTCTATTGTGGATGTTCCCGCAGGAAAATCCTTGTTAGGCCGTGTGGTCGATGCTTTGGGAGTACCCATTGATGGCAGAGGTTCTCTAAGCGATCACGAACGAAGACGGGTCGAAGTGAAAGCCCCAGGTATTATTGAGCGTCGATCTGTGCACGAACCCATGCAAACAGGCTTAAAAGCGGTGGATAGCCTGGTTCCTATAGGTCGTGGTCAACGAGAATTGATAATTGGAGACAGGCAAACAGGAAAAACCGCTATAGCGGTAGATACCATATTAAACCAAAAAGAACTTCATGCAATGGCAAAAGAAGAAAATGAAAAATTGTATTGTGTCTATGTGGCGATTGGGCAGAAACGCTCGACTGTGGCACAATTAGTGCAAATTCTTTCATCAGCAAATGCATTGGAATATGCCATGATTGTCGCAGCCACCGCTTCGGATCCTGCTCCCCTCCAATTTTTGGCCCCATATTCTGGCTGTGCCCTGGGGGAATATTTCCGAGATAATGGAATGCACGCATTAATCATATATGATGATTTGAGTAAACAAGCAGTAGCATATCGCCAAATGTCATTATTGTTACGCCGACCACCAGGCCGAGAGGCTTTCCCCGGGGACGTCTTCTACTTGCATTCCCGTCTCTTAGAAAGAGCGGCTAAACGATCAGAAGAGACAGGAGCTGGTAGCTTGACGGCCTTACCTGTCATTGAAACACAAGCTGGAGACGTATCGGCATATATCCCAACTAATGTGATTCCCATTACAGATGGACAAATCTGTTTGGAAACAGAGCTCTTTTATCGCGGACTCCGACCAGCTATTAACGTGGGCTTATCCGTCAGTCGCGTCGGGTCGGCAGCTCAGTTGAAAGCTATGAAACAAGTCCGCGGTAGTTCAAAACTGGAATTGGCACAATATCGAGAAGTAGCA-----------------------------------------------------------------------------------------------------------------------------------------------------------------------------------------------------------------------------------------------------------------------------------------------------------------------------------------------

;


END;

BEGIN CHARACTERS;
	TITLE  matR;
	DIMENSIONS  NCHAR=3111;
	FORMAT DATATYPE = DNA GAP = - MISSING = ?;
	MATRIX
	'HYDR_Thalassia_testudinum'          ---------------------------------------------------------------------------------------------------------------------------------------------------------------------------------------------------------------------------------------------------------------------------------------------------------------------------------------------------------------------------------------------------------------------------------------------------------------------------------------------------------------------------------------------------------------------------------------------------------------------------------------------------------------------------------------------------------------------------------------------------------------------------------------------------------------------------------------------------------------------------------------------------------------------------------------------------------------------------------------------------------------------------------------------------------------------------------------------------------------------------------------------------------------------------------------------------------------------------------------------------------------------------------------------------------------------------------------------------------------------------------------------------------------------------------------------------------------------------------------------------------------------------------------------------------------------------------------------------------------------------------------------------------------------------------------------------------------------------------------------------------------------------------------------------------------------------------------------------------------------------------------------------------------------------------------------------------------------------------------------------------------------------------------------------------------------------------------------------------------------------------------------------------------------------------------------------------------------------------------------------------------------------------------------------------------------------------------------------------------------------------------------------------------------------------------------------------------------------------------------------------------------------------------------------------------------------------------------------------------------------------------------------------------------------------------------------------------------------------------------------------------------------------------------------------------------------------------------------------------------------------------------------------------------------------------------------------------------------------------------------------------------------------------------------------------------------------------------------------------------------------------------------------------------------------------------------------------------------------------
	'ARAC_Arisaema_tortuosum'            ---------------------------------------------------CCCGAATCCATTTACGATCCCGAGTTTCCAGACACATCGCACTTCCGCTCGGGTCGAGGCTGTCACTCGGCCCTAAGACGGATCAAAGAAGAGTGGGGAAC---------------------------------------------------------------------------------CTCTCGC-TGGTTTTTGGAAT-----TCGACATCAGGAAGTGTTTTCACACCATCGACCAACATCGATTCATCCCAATCTTTAAGGAAGAGATCGACGATCCCAAGTTCTTTTACCCCACTCAGAAACTTTTTTCCGCCGGACGACTCGT------------AGGAGGTGAGAAGGGCCCTGACTCCGTCCCACACAGTGTACTACTATCGGCCCTATCAGGCAACATCTACCTACACAAGCTCGATCAGGAGATAGGGAGGATCCGACAGAAGCACGAAATTCCTCTTGTTCAGAGAATCAGATCGGTTCTA---TTAAGGACAGGTCGTCGTATTGATGACC---AAGAAAACTCTGGA-GAAG-AAGCAAGCTTCAACGCTCCCCA------CAGAGCCGT---TATTGTGGGAAGGGT--------------AAAGAGCATCCAAC-------------GCAAAGCGACCTTTCATTCCCTTGTTTCGTCGTGGCACACCCCCCCCG---CAAGCACCCCCCGGCGAAGGGGGGACCAGAAAACGC----CTTTCGTTTTC-------CCTCCTTCAT--CGGCCCTTGCCGCCTTCCTTAACAAGCCCTCGAGCCTCCTTTGCGCCGCCTTCCTCA--------------------------------------------------------------------------TAGAAGCCGCCGGGTTGACCCCGAGGGCCGAATTCTATGG-TAGAGAACGCTT--TC-CAAA-AAATTTGGCCATGAGAGA------------------------------------------------------CCTTTTTAAGTCTTACAAAAGAAGGGGCCTGCTGATAGAGCTGGGCGGGGAGGCGATACTAGTTAT----------------CAGGTCAGAGAGACGCCTGGCCCGTAA-GCT----------------------------------------------------------------------------------------------------------------GGCCCCTTTTAA---AACCCATTACT-TAATAA-GGATTTGTTACGCGCGATATGCCGACGACTCACTACTGGGAATCGTGGGTGCCGTAGAGCTTCTCATAGAAATACAAAAACGTATCACCCACTT---------CCTACAATCCGGCCTGAACCTTTGGGTAGGCTCCGCAGGATCAAAAACC--A-TAGC--TGCAC-------GGAGT--------ACGGTAGA----ATTCCCCGGTACGGTCATTCGGGAAGTCCCTCCGAGGACGACTCCCATACAATTCTTGCGAGAGCTGGAGAAGCGTCTACGGGTAAAGCACCGTATCCATATAACTGCTTGCCACCTACGCTCCGCCATCCATTCCAAGTTTAGGGACCTAGGTTATAGTATCCCGATCAAACAGCTGACGAAGGGGATGA------------------GCGGAACGGGGAGTCTACTGGATGCGGTTCAACTAGCGGAGACTCTTGGAACAGCTGGAGTAAGAAGTCCCCAAGTTA-------------------------------------------------------------------------------------------------------------------------------------------------------------------------------------------------------------------------------------------------------------------------------------------------------------------------------------------------------------------------------------------------------------------------------------------------------------------------------------------------------------------------------------------------------------------------------------------------------------GCGTATGTTGGGGGATCATCAAGCACATCC---------GGCAAGGATCAAGGGAGATCTCGTTG-TTGC--ATAGCTCAGGTCGGAGCAACGTGCCATTGGACGTTCAACAGGCAGTCTCACGATCGGGCATGAGTGTCCGGAAGTTTT-------------------------------------------CATTGTATACTCCCGCGGGTCGGAAGGCGG---GGGAAGGA---------------GGGGGAAACTGGACGGGATCTTTCAGCAGCGAATTTCCCATACAGATAGAGGCACCTATCAAAAAGATACTCCGAAGGCTTCGGGATCGAGGTCTCATTAGCCGAAGAAGACCCTGGCCAATCCACGTGGCCTGCTTGACGAACGTCAGCGACGGAGACATCGTAAATCGGTCCGCGGGCATCGCGATAAGTCCTCTGTCC----------------------------------------------------------------------------------------------------------------------------------------------------------------------------------------------------------------------------------------------------
	'LEMN_Landoltia punctata'            ---------------------------------------------------CCCGAATCCATTTACGATCCCGTGTTTTCAGACACATCGCACTTCCGCTCGGGTCGAGGCTGCCACTCGGCCCTAAGACAGATCAAAGAAGAGTGGGGAAT---------------------------------------------------------------------------------CTCTCGC-TGGTTTTTGGAAT-----TCGATATCAGGAAGTGTTTTCACATCATCGACCGACATCGATTCATTCCAATCTTTAAGGAAGAGATTGACGATCCCAAGTTCTTTTACCCCACTCAGACACTTTTTTTCGCCGGACGA------------------AGAGGTGAGAAGGGCCCTTACTCCGTCTCACACAGTGTACTACTATCGGCCCTATCAGGCAACATCTACCTACACAAGCTCGATCAGGAGATAGGGAGGATCCGACAGAAGCACGAAATCCCTCTTGTTCAGAGAATCAGATCGGTTTTA---TTAAGGACAGGTCGTCGTATTGATGACC---AAGAAAACTCTGGA-GAAG-AAGCAAGCTTCAACGCTCCCCAAGACAACAGAGCCGT---TATTGTGGGAAGGTT---------------------CTGCAAGA------------ACAAAGCGACCTTTAAAAACCTTGTATCGTCGTGGCACACCCCCCCCG---CAAGCACCCCCAGGCGAAGGGGGGACCAGAAAACTCTCATTTTCTGGCCTCGCTACC-GCGCCTTAAAGTCGAACCTTGCTGCCTTCCTTAACAAGCCCTCGAGCCTCCTTTGCGCCGCCTTCCTCA--------------------------------------------------------------------------TAGAAGCCGCCGGGTTGACCCCGAAGGCCGAATTCTATGG-TAGAGAACGCTT--TA-ATCC-AAATTTGGCCATGAGATA------------------------------------------------------CCTTTTCAAGTTTTGCAAAAGAAGGGGCCTGCTAATAGAGCTGGGCGGGGAGGCGATACTAGTTAT----------------CAGGTCAGAGAGACGCCTGTCCCGTAA-GCT----------------------------------------------------------------------------------------------------------------GGCCCCTTTAAA---AACCCATTACT-TAATAA-GAATTTGTTACGCGCGATATGCCGACGACTCACTACTGGGAATCGTGGGTGCCGTAGAGCTTCTCATAGAAATACAAAAACGTATCACCCACTT---------CCTACAATCTGGCCTGAACCTTTGGGTAGGCTTCGCAGGATCAATAACC--A-TAGC--TGCAC-------GGAGT--------ACGGTAGA----ATTCCCCGGTACGGTAATTCGGGAAGTCCCTCCGAGGACGACTCCCATACAATTCTTGCGAGAGCTGGAGAAGCGTCTACGGGTAAAGCACCGTATCCATATAACAGCTTGCCACCTACGCTCCGCCATCCATTCCAAGTTTAGGGACCTAGGTTATAATATCCCGATCAAACAGCTGACGAAGGGGATGA------------------GCGGAACAGGGAGTCTACTGGACGCGGTTCAACTAGCGGAGACTCTTGGAACAGCTGGAGTCAGAAGTCCCCAAGTTA-------------------------------------------------------------------------------------------------------------------------------------------------------------------------------------------------------------------------------------------------------------------------------------------------------------------------------------------------------------------------------------------------------------------------------------------------------------------------------------------------------------------------------------------------------------------------------------------------------------GCGTATGTTGGGGGATCGTCAAGCACATCC---------GGCAAGGATCAAGGGGGATCTCGTTG-TTGC--ATAGCTCAGGTCGGAGCAACGTGCCATCGGACGTTCAACAGGCAATCTCACGATCGGACATGAGTGTCCAGAAGTTTT-------------------------------------------CATTGTATACTCCCGCGGGTCGGAAGGCGGCGGAGGAAGGAGGT---------TCTGAAAGAAACTGGACGGGATCTTTCAGCAG----TTCC--ATACAGATAGAGGCGCCTATCAAAAAGATACTCCGAAGGCTTCGGGATCGAGGTCTCATTAGCCGAAGAAGACCCTGGCCAATCCACGTGGCCTGCTTGACGAACGTCAGCGACGGAGACATCGTAAATCGGTCCGCGGGCATCGCGATAAGTCCTCTGTCC----------------------------------------------------------------------------------------------------------------------------------------------------------------------------------------------------------------------------------------------------
	'POTA_Potamogeton cristatus'         ---------------------------------------------------CTCGAATCCATTTACGATCCCGAGTTTCCAGACACATCGCACTTCCGCTCGGGTCGAGGCTGCCACTCGGCCCTAAGACGGATCAAAGAAGAGTGGGGAAC---------------------------------------------------------------------------------CTCTCGC-TGGTTTTTAGAAT-----TCGAGGTAAGGAAGTGTTTTCACACCATCGACCGACATCGATTCATCCCAATCTTTAAGGAAGAGATCGACGATCCCAAGTTCTTTTACCCCATTAATAAAAAGTTTTCCGCCGGACGACTCGT------------AGGAGGTGAGAAGGGCCCTGACTCTGTCCCACACAGTGTACTACTATCGGCCCTATCAGGCAACATCTATCTAAACAAGCTCGATCAGGAGATAGGGAGGATCCGACAGAAGCACGAAATTCCTCTGGTTCAGAGAATAAGATCGGTTCTA---TTAAGGGCAGGTCGTCGTATTGATGACC---AATCAAACTCTGGA-GAAG-AAGCAAGCTTCAACGCTCCCCAAGACAACAGAGCCGTCGTCATTGTGGGAAGGGA--------------CGAGTTCCCCCAAAAGA----------GCAAAGCGACC---??TTCCCTTGTTTCGTCCTGGCGCACCCCC-CTG?-----TCCCCCCCCTCCGTCGTGGGGACCAGAAAAGGC----CTTTCGTTTTC-------CCCCCAGTGA--CTCCCCCCGCAGCCTTCCTTAACAAGCCCTCGAGCCTCCTTTGCGCCGCCTTCCTCA--------------------------------------------------------------------------TGGAAGCCACCGGGTTGACCCCGA---------TCAAAAG-TAGAGAACGCTTTTTGGAGAA-GAATTTGGCCATGAGAGA------------------------------------------------------CCTTCTCCAGTATTGCAAAAGACGGGGCCTGCTGATAGAGCTGGGCGGGGAGGCGATCCCCTTCTT-------------CCGAAGGTCAGAGAGAGGCCTGGCCCGAAA-GC----------------------------------------------------------------------------------------------------------------------CCTCCAA---AACCCATTACT-GGAGAA-GGATTTGTTACGCGCGATATGCCGACGACTCATTACTGGGAATCGTGGGTGCCGTAGAGCTTCTCATAGAAATACAAAAACGTATCACCCACTT---------C---------GGCCTGAACCTTTGGGGGTTACCCGCTGGATCAACAACC--A-TAGC--TGCAC-------GGAGT--------ACGGTAGA----ATTCCTCGGTACGGTCATTCGGGAAGTCCCTCCGAGGACGACTCCTATCCCCTTCTTGCGAGAGCTGGAGAAGCGTCTACGGGTAAAGCACCGGGTACATATAACTGCTTGCCACCTACGCTCCGCCATCCATTCCAAGT------GGCCAGGTGAGGGTATCCCGATCAAAGAGCTGACGAAGGGGATGA------------------GCGGAACAGGGAGTCCACTAGACGCGGTTCAACTTTCAGAGACTCTTGGAACAGCTGGAGTAATCAGTCCCCAAGTTT-------------------------------------------------------------------------------------------------------------------------------------------------------------------------------------------------------------------------------------------------------------------------------------------------------------------------------------------------------------------------------------------------------------------------------------------------------------------------------------------------------------------------------------------------------------------------------------------------------------GCGTCTCCTGGGGGATCGTCAAGCACATCC---------GGCAAGGATCAAGGGAGATCGAGTTC-CCGC--AGGGATCAGGTCGGAGCAACGTGCCATCGGACGTTCAACAGGCAGTCTCACGATCGGGCATGAGTGTCCGGAAGTTTTATT----------------------------------------CATTGTATACTCCCGCGGGTCGGAAGGCGGCGGGGGAAGGA---------------GGGGGACACTGGACGGGATCTTTCAGCAGCGAATTCCCCATACAGATAGAGGCGCCGGTGAAAAAGATACTCCGGAGGCTTCGGGATCGGGGTCTCATTAGCCGAAGAAGACCCTGGCCAATTCACGTGGCCTGCTTGACGAACGTCAGCGACGGAGACATCGTAAATTGGTCCGCGGGCATCGCTATCAGTCCTCTGTCC----------------------------------------------------------------------------------------------------------------------------------------------------------------------------------------------------------------------------------------------------
	'POTA_Potamogeton distinctus'        ---------------------------------------------------CTCGAATCCATTTACGATCCCGAGTTTCCAGACACATCGCACTTCCGCTCGGGTCGAGGCTGCCACTCGGCCCTAAGACGGATCAAAGAAGAGTGGGGAAC---------------------------------------------------------------------------------CTCTCGC-TGGTTTTTAGAAT-----TCGAGGTAAGGAAGTGTTTTCACACCATCGACCGACATCGATTCATCCCAATCTTTAAGGAAGAGATCGACGATCCCAAGTTCTTTTACCCCATTAATAAAAAGTTTTCCGCCGGGCGACTCGT------------AGGAGGTGAGAAGGGCCCTGACTCTGTCCCACACAGTGTACTACTATCGGCCCTATCAGGCAACATCTATCTAAACAAGCTCGATCAGGAGATAGGGAGGATCCGACAGAAGCACGAAATTCCTCTGGTTCAGAGAATAAGATCGGTTCTA---TTAAGGGCAGGTCGCCGTATTGATGACC---AATCAAACTCTGGA-GAAG-AAGCAAGCTTCAACGCTCCCCAAGACAACAGAGCCGTCGTCATTGTGGGAAGGGA--------------CGAGTTCCCCCAAAAGA----------GCAAAGCGACC------TCCCTTGTTTCGTCCTGGCACACCCCC-CTG?-----TCCCCCCCCTCCGCCGTGGGGACCAGAAAAGGC----CTTTCGTTTTC-------CCCCCAGTGA--CTCCCCCCGCAGCCTTCCTTAACAAGCCCTCGAGCCTCCTTTGCGCCGCCTTCCTCA--------------------------------------------------------------------------TGGAAGCCACCGGGTTGACCCCGA---------TCAAAAG-TAGAGAACGCTTTTTGGAGAA-GAATTTGGCCATGAGAGA------------------------------------------------------CCTTCTCCAGTATTGCAAAAGACGGGGCCTGCTGATAGAGCTGGGCGGGGAGGCGATCCCCTTCTT-------------CCGAAGGTCAGAGAGAGGCCTGGCCCGAAA-GCA----------------------------------------------------------------------------------------------------------------GGCTCCCTCCAA---AACCCATTACT-GGAGAA-GGATTTGTTACGCGCGATATGCCGACGACTCACTACTGGGAATCGTGGGTGCCGTAGAGCTTCTCATAGAAATACAAAAACGTATCACCCACTT---------C---------GGCCTGAACCTTTGGGGGTTACCCGCTGGATCAACAACC--A-TAGC--TGCAC-------GGAGT--------ACGGTAGA----ATTCCTCGGTACGGTCATTCGGGAAGTCCCTCCGAGGACGACTCCTATCCCCTTCTTGCGAGAGCTGGAGAAGCGTCTACGGGTAAAGCACCGGGTACATATAACTGCTTGCCACCTACGCTCCGCCATCCATTCCAAGT------GGCCAGGTGAGGGTATCCCGATCAAAGAGCTGACGAAGGGGATGA------------------GCGGAACAGGGAGTCCACTAGACGCGGTTCAACTTTCAGAAACTCTTGGAACAGCTGGAGTAATCAGTCCCCAAGTTT-------------------------------------------------------------------------------------------------------------------------------------------------------------------------------------------------------------------------------------------------------------------------------------------------------------------------------------------------------------------------------------------------------------------------------------------------------------------------------------------------------------------------------------------------------------------------------------------------------------GCGTCTCCTGGGGGATCGTCAAGCACATCC---------GGCAAGGATCAAGGGAGATCGAGTTC-CTGC--AGGGATCAGGTCGGAGCAACGTGCCATCGGACGTTCAACAGGCAGTCTCACGATCGGGCATGAGTGTCCGGAAGTTTTATT----------------------------------------CATTGTATACTCCCGCGGGTCGGAAGGCGGCGGGGGAAGGA---------------GGGGGACACTGGGCGGGATCTTTCAGCAGCGAATTCCCCATACAGATAGAGGCGCCGGTGAAAAAGATACTCCGGAGGCTTCGGGATCGGGGTCTCATTAGCCGAAGAAGACCCTGGCCAATTCACGTGGCCTGCTTGACGAACGTCAGCGACGGAGACATCGTAAATTGGTCCGCGGGCATCGCTATCAGTCTTCTGTCC----------------------------------------------------------------------------------------------------------------------------------------------------------------------------------------------------------------------------------------------------
	'POTA_Potamogeton oxyphyllus'        ---------------------------------------------------CTCGAATCCATTTACGATCCCGAGTTTCCAGACACATCGCACTTCCGCTCGGGTCGAGGCTGCCACTCGGCCCTAAGACGGATCAAAGAAGAGTGGGGAAC---------------------------------------------------------------------------------CTCTCGC-TGGTTTTTAGAAT-----TCGAGGTAAGGAAGTGTTTTCACACCATCGACCGACATCGATTCATCCCAATCTTTAAGGAAGAGATCGACGATCCCAAGTTCTTTTACCCCATTAATAAAAAGTTTTCCGCCGGACGACTCGT------------AGGAGGTGAGAAGGGCCCTGACTCTGTCCCACACAGTGTACTACTATCGGCCCTATCAGGCAACATCTATCTAAACAAGCTCGATCAGGAGATAGGGAGGATCCGACAGAAGCACGAAATTCCTCTGGTTCAGAGAATAAGATCGGTTCTA---TTAAGGGCAGGTCGTCGTATTGATGACC---AATCAAACTCTGGA-GAAG-AAGCAAGCTTCAACGCTCCCCAAGACAACAGAGCCGTCGTCATTGTGGGAAGGGA--------------CGAGTTCCCCCAAAAGA----------GCAAAGCGACC---??TTCCCTTGTTTCGTCCTGGCACAC?CCCCCTG------TCCCCCCCCTCCGCCGTGGGGACCAGAAAAGGC----CTTTCGTTTTC-------CCCCCAGTGA--CTCCCCCCGCGGCCTTCCTTAACAAGCCCTCGAGCCTCCTTTGCGCCGCCTTCCTCA--------------------------------------------------------------------------TGGAAGCCACCGGGTTGACCCCGA---------TCAAAAG-TAGAGAACGCTTTTTGGAGAA-GAATTTGGCCATGAGAGA------------------------------------------------------CCTTCTCCAGTATTGCAAAAGACGGGGCCTGCTGATAGAGCTGGGCGGGGAGGCGATCCCCTTCTT-------------CCGAAGGTCAGAGAGAGGCCTGGCCCGAAA-GC----------------------------------------------------------------------------------------------------------------------CCTCCAA---AACCCATTAC--GGAGAAAGGATTTGTTACGCGCGATATGCCGACGACTCATTACTGGGAATCGTGGGTGCCGTAGAGCTTCTCATAGAAATACAAAAACGTATCACCCACTT---------C---------GGCCTGAACCTTTGGGGGTTACCCGCTGGATCAACAACC--A-TAGC--TGCAC-------GGAGT--------ACGGTAGA----ATTCCTCGGTACGGTCATTCGGGAAGTCCCTCCGAGGACGACTCCTATCCCCTTCTTGCGAGAGCTGGAGAAGCGTCTACGGGTAAAGCACCGGGTACATATAACTGCTTGCCACCTACGCTCCGCCATCCATTCCAAGT------GGCCAGGTGAGGGTATCCCGATCAAAGAGCTGACGAAGGGGATGA------------------GCGGAACAGGGAGTCCACTAGACGCGGTTCAACTTTCAGAGACTCTTGGAACAGCTGGAGTAATCAGTCCCCAAGTTT-------------------------------------------------------------------------------------------------------------------------------------------------------------------------------------------------------------------------------------------------------------------------------------------------------------------------------------------------------------------------------------------------------------------------------------------------------------------------------------------------------------------------------------------------------------------------------------------------------------GCGTCTCCTGGGGGATCGTCAAGCACATCC---------GGCAAGGATCAAGGGAGATCGAGTTC-CTGC--AGGGATCAGGTCGGAGCAACGTGCCATCGGACGTTCAACAGGCAGTCTCACGATCGGGCATGAGTGTCCGGAAGTTTTATT----------------------------------------CATTGTATACTCCCGCGGGTCGGAAGGCGGCGGGGGAAGGA---------------GGGGGACACTGGACGGGATCTTTCAGCAGCGAATTCCCCATACAGATAGAGGCGCCGGTGAAAAAGATACTCCGGAGGCTTCGGGATCGGGGTCTCATTAGCCGAAGAAGACCCTGGCCAATTCACGTGGCCTGCTTGACGAACGTCAGCGACGGAGACATCGTAAATTGGTCCGCGGGCATCGCTATCAGTCCTCTGTCC----------------------------------------------------------------------------------------------------------------------------------------------------------------------------------------------------------------------------------------------------
	'POTA_Stuckenia filiformis'          ----------------------------------------------------------------------------------------------------CGGGTCGAGGCTGCCACTCGGCCCTAAGACGGATCAAAGAAGAGTGGGGAAC---------------------------------------------------------------------------------CTCTCGC-TGGTTTTTGGAAT-----TCGAGGTAAGGAAGTGTTTTCACACCATCGACCGACATCGATTCATCCCAATCTTTAAGGAAGAGATCGACGATCCCAAGTTCTTTTACCCCATTAATAAAAAGTTTTCCGCCGGACGACTCGT------------AGGAGGTGAGAAGGGCCCTGACTCTGTCCCACACAGTGTACTACTATCGGCCCTATCAGGCAACATCTATCTAAACAAGCTCGATCAGGAGATAGGGAGGATCCGACAGAAGCACGAAATTCCTCTGGTTCAGAGAATAAGATCGGTTCTA---TTAAGGACAGGTCGTCGTATTGATGACC---AATCAAACTCTGGA-GAAG-AAGCAAGCTTCAACGCTCCCCAAGACAACAGAGCCGTCGTCATTGTGGGAAGGGA--------------CGAGTTCCCCCAAAAGA----------GCAAAGCGACC---??TTCCCTTGTTTCGTCCTGGCACACCCCC-CTG?-----TCCCCCCCCTCCGCCGTGGGGACCAGAAAAGGC----CTTTCGTTTTC-------CCCCCTGTGA--CCCCCCCCGCAGCCTTCCTTAACAAGCCCTCGAGCCTCCTTTGCGCCGCCTTCCTCA--------------------------------------------------------------------------TGGAAGCCACCGGGTTGACCCCGA---------TCAAAAG-TAGAGAACGCTTTTTGGAGAA-GAATTTGGCCATGAGAGA------------------------------------------------------CCTTCTCCAGTATTGCAAAAGACGGGGCCTGCTGATAGAGCTGGGCGGGGAGGCGATCCCCTTCTT-------------CCGAAGGTCAGAGAGAGGCCTGGCCCGAAA-GCA----------------------------------------------------------------------------------------------------------------GGCTCCCTCCAA---AACCCATTACT-GGAGAA-GGATTTGTTACGCGCGATATGCCGACGACTCACTACTGGGAATCGTGGGTGCCGTAGAGCTTCTCATAGAAATACAAAAACGTATCACCCACTT---------C---------GGCCTGAACCTTTGGGGGTTACCCGCTGGATCAACAACC--A-TAGC--TGCAC-------GGAGT--------ACGGTAGA----ATTCCTCGGTACGGTCATTCGGGAAGTCCCTCCGAGGACGACTCCTATCCCCTTCTTGCGAGAGCTGGAGAAGCGTCTACGGGTAAAGCACCGGGTACATATAACTGCTTGCCACCTACGCTCCGCCATCCATTCCAAGT------GGCCAGGTGAGGGTATCCCGATCAAAGAGCTGACGAAGGGGATGA------------------GCGGAACAGGGAGTCCACTAGACGCGGTTCAACTTTCAGAGACTCTTGGAACAGCTGGAGTAATCAGTCCCCAAGTTT-------------------------------------------------------------------------------------------------------------------------------------------------------------------------------------------------------------------------------------------------------------------------------------------------------------------------------------------------------------------------------------------------------------------------------------------------------------------------------------------------------------------------------------------------------------------------------------------------------------TCGTCTCCTGGGGGATCGTCAAGCACATCC---------GGCAAGGATCAAGGGAGATCGAGTTC-CTGC--AGGGATCAGGTCGGAGCAACGTGCCATCGGACGTTCAACAGGCAGTCTCACGATCGGGCATGAGTGTCCGGAAGTTTTATT----------------------------------------CATTGTATACTCCCGCGGG--------------------------------------------------------------------------------------------------------------------------------------------------------------------------------------------------------------------------------------------------------------------------------------------------------------------------------------------------------------------------------------------------------------------------------------------------------------------------------------------------
	'POTA_Stuckenia pectinata'           ---------------------------------------------------CTCGAATCCATTTACGATCCCGAGTTTCCAGACACATCGCACTTCCGCTCGGGTCGAGGCTGCCACTCGGCCCTAAGACGGATCAAAGAAGAGTGGGGAAC---------------------------------------------------------------------------------CTCTCGC-TGGTTTTTGGAAT-----TCGAGGTAAGGAAGTGTTTTCACACCATCGACCGACATCGATTCATCCCAATCTTTAAGGAAGAGATCGACGATCCCAAGTTCTTTTACCCCATTAATAAAAAGTTTTCCGCCGGACGACTCGT------------AGGAGGTGAGAAGGGCCCTGACTCTGTCCCACACAGTGTACTACTATCGGCCCTATCAGGCAACATCTATCTAAACAAGCTCGATCAGGAGATAGGGAGGATCCGACAGAAGCACGAAATTCCTCTGGTTCAGAGAATAAGATCGGTTCTA---TTAAGGACAGGTCGTCGTATTGATGACC---AATCAAACTCTGGA-GAAG-AAGCAAGCTTCAACGCTCCCCAAGACAACAGAGCCGTCGTCATTGTGGGAAGGGA--------------CGAGTTCCCCCAAAAGA----------GCAAAGCGACC------TCCCTTGTTTCGTCCTGGCACACCCCC-CTG?-----TCCCCCCCCTCCGCCGTGGGGACCAGAAAAGGC----CTTTCGTTTTC-------CCCCCTGTGA--CCCCCCCCGCAGCCTTCCTTAACAAGCCCTCGAGCCTCCTTTGCGCCGCCTTCCTCA--------------------------------------------------------------------------TGGAAGCCACCGGGTTGACCCCGA---------TCAAAAG-TAGAGAACGCTTTTTGGAGAA-GAATTTGGCCATGAGAGA------------------------------------------------------CCTTCTCCAGTATTGCAAAAGACGGGGCCTGCTGATAGAGCTGGGCGGGGAGGCGATCCCCTTCTT-------------CCGAAGGTCAGAGAGAGGCCTGGCCCGAAA-GCA----------------------------------------------------------------------------------------------------------------GGCTCCCTCCAA---AACCCATTACT-GGAGAA-GGATTTGTTACGCGCGATATGCCGACGACTCACTACTGGGAATCGTGGGTGCCGTAGAGCTTCTCATAGAAATACAAAAACGTATCACCCACTT---------C---------GGCCTGAACCTTTGGGGGTTACCCGCTGGATCAACAACC--A-TAGC--TGCAC-------GGAGT--------ACGGTAGA----ATTCCTCGGTACGGTCATTCGGGAAGTCCCTCCGAGGACGACTCCTATCCCCTTCTTGCGAGAGCTGGAGAAGCGTCTACGGGTAAAGCACCGGGTACATATAACTGCTTGCCACCTACGCTCCGCCATCCATTCCAAGT------GGCCAGGTGAGGGTATCCCGATCAAAGAGCTGACGAAGGGGATGA------------------GCGGAACAGGGAGTCCACTAGACGCGGTTCAACTTTCAGAGACTCTTGGAACAGCTGGAGTAATCAGTCCCCAAGTTT-------------------------------------------------------------------------------------------------------------------------------------------------------------------------------------------------------------------------------------------------------------------------------------------------------------------------------------------------------------------------------------------------------------------------------------------------------------------------------------------------------------------------------------------------------------------------------------------------------------TCGTCTCCTGGGGGATCGTCAAGCACATCC---------GGCAAGGATCAAGGGAGATCGAGTTC-CTGC--AGGGATCAGGTCGGAGCAACGTGCCATCGGACGTTCAACAGGCAGTCTCACGATCGGGCATGAGTGTCCGGAAGTTTTATT----------------------------------------CATTGTATACTCCCGCGGGTCGGAAGGCGGCGGGGGAAGGA---------------GGGGGACACTGGGCGGGATCTTTCAGCAGCGAATTCCCCATACAGATAGAGGCGCCGGTGAAAAAGATACTC-------------------------------------------------------------------------------------------------------------------------------------------------------------------------------------------------------------------------------------------------------------------------------------------------------------------------------------------------------------------------------------
	'CYMO_Syringodium_filiforme'         ---------------------------------------------------------------------------------------------------------------------------------------------------------------------------------------------------------------------------------------------------------------------------------------------------------------------------------------------------------------------------------------------------------------------------------------------------------------------------------------------------------------------------------------------------------------------------------------------------------------------------------------------------------------------------------------------------------------------------------------------------------------------------------------------------------------------------------------------------------------------------------------------------------------------------------------------------------------------------------------------------------------------------------------------------------------------------------------------------------------------------------------------------------------------------------------------------------------------------------------------------------------------------------------------------------------------------------------------------------------------------------------------------------------------------------------------------------------------------------------------------------------------------------------------------------------------------------------------------------------------------------------------------------------------------------------------------------------------------------------------------------------------------------------------------------------------------------------------------------------------------------------------------------------------------------------------------------------------------------------------------------------------------------------------------------------------------------------------------------------------------------------------------------------------------------------------------------------------------------------------------------------------------------------------------------------------------------------------------------------------------------------------------------------------------------------------------------------------------------------------------------------------------------------------------------------------------------------------------------------------------------------------------------------------------------------------------------------------------------------------------------------------------------------------------------------------------------------------------------------------------------------------------------------------------------------------------------------------------------------------------------------------------------------------------------------------------------------------------------------------------------------------------------------------------------------------------------------------------------------
	'CYMO_Syringodium_isoetifolium'      ---------------------------------------------------------------------------------------------------------------------------------------------------------------------------------------------------------------------------------------------------------------------------------------------------------------------------------------------------------------------------------------------------------------------------------------------------------------------------------------------------------------------------------------------------------------------------------------------------------------------------------------------------------------------------------------------------------------------------------------------------------------------------------------------------------------------------------------------------------------------------------------------------------------------------------------------------------------------------------------------------------------------------------------------------------------------------------------------------------------------------------------------------------------------------------------------------------------------------------------------------------------------------------------------------------------------------------------------------------------------------------------------------------------------------------------------------------------------------------------------------------------------------------------------------------------------------------------------------------------------------------------------------------------------------------------------------------------------------------------------------------------------------------------------------------------------------------------------------------------------------------------------------------------------------------------------------------------------------------------------------------------------------------------------------------------------------------------------------------------------------------------------------------------------------------------------------------------------------------------------------------------------------------------------------------------------------------------------------------------------------------------------------------------------------------------------------------------------------------------------------------------------------------------------------------------------------------------------------------------------------------------------------------------------------------------------------------------------------------------------------------------------------------------------------------------------------------------------------------------------------------------------------------------------------------------------------------------------------------------------------------------------------------------------------------------------------------------------------------------------------------------------------------------------------------------------------------------------------------------
	'HYDR_Halophila_decipiens'           ---------------------------------------------------------------------------------------------------------------------------------------------------------------------------------------------------------------------------------------------------------------------------------------------------------------------------------------------------------------------------------------------------------------------------------------------------------------------------------------------------------------------------------------------------------------------------------------------------------------------------------------------------------------------------------------------------------------------------------------------------------------------------------------------------------------------------------------------------------------------------------------------------------------------------------------------------------------------------------------------------------------------------------------------------------------------------------------------------------------------------------------------------------------------------------------------------------------------------------------------------------------------------------------------------------------------------------------------------------------------------------------------------------------------------------------------------------------------------------------------------------------------------------------------------------------------------------------------------------------------------------------------------------------------------------------------------------------------------------------------------------------------------------------------------------------------------------------------------------------------------------------------------------------------------------------------------------------------------------------------------------------------------------------------------------------------------------------------------------------------------------------------------------------------------------------------------------------------------------------------------------------------------------------------------------------------------------------------------------------------------------------------------------------------------------------------------------------------------------------------------------------------------------------------------------------------------------------------------------------------------------------------------------------------------------------------------------------------------------------------------------------------------------------------------------------------------------------------------------------------------------------------------------------------------------------------------------------------------------------------------------------------------------------------------------------------------------------------------------------------------------------------------------------------------------------------------------------------------------------
	'HYDR_Najas_guadalupensis'           ---------------------------------------------------------------------------------------------------------------------------------------------------------------------------------------------------------------------------------------------------------------------------------------------------------------------------------------------------------------------------------------------------------------------------------------------------------------------------------------------------------------------------------------------------------------------------------------------------------------------------------------------------------------------------------------------------------------------------------------------------------------------------------------------------------------------------------------------------------------------------------------------------------------------------------------------------------------------------------------------------------------------------------------------------------------------------------------------------------------------------------------------------------------------------------------------------------------------------------------------------------------------------------------------------------------------------------------------------------------------------------------------------------------------------------------------------------------------------------------------------------------------------------------------------------------------------------------------------------------------------------------------------------------------------------------------------------------------------------------------------------------------------------------------------------------------------------------------------------------------------------------------------------------------------------------------------------------------------------------------------------------------------------------------------------------------------------------------------------------------------------------------------------------------------------------------------------------------------------------------------------------------------------------------------------------------------------------------------------------------------------------------------------------------------------------------------------------------------------------------------------------------------------------------------------------------------------------------------------------------------------------------------------------------------------------------------------------------------------------------------------------------------------------------------------------------------------------------------------------------------------------------------------------------------------------------------------------------------------------------------------------------------------------------------------------------------------------------------------------------------------------------------------------------------------------------------------------------------------------
	'HYDR_Ottelia_acuminata'             ---------------------------------------------------------------------------------------------------------------------------------------------------------------------------------------------------------------------------------------------------------------------------------------------------------------------------------------------------------------------------------------------------------------------------------------------------------------------------------------------------------------------------------------------------------------------------------------------------------------------------------------------------------------------------------------------------------------------------------------------------------------------------------------------------------------------------------------------------------------------------------------------------------------------------------------------------------------------------------------------------------------------------------------------------------------------------------------------------------------------------------------------------------------------------------------------------------------------------------------------------------------------------------------------------------------------------------------------------------------------------------------------------------------------------------------------------------------------------------------------------------------------------------------------------------------------------------------------------------------------------------------------------------------------------------------------------------------------------------------------------------------------------------------------------------------------------------------------------------------------------------------------------------------------------------------------------------------------------------------------------------------------------------------------------------------------------------------------------------------------------------------------------------------------------------------------------------------------------------------------------------------------------------------------------------------------------------------------------------------------------------------------------------------------------------------------------------------------------------------------------------------------------------------------------------------------------------------------------------------------------------------------------------------------------------------------------------------------------------------------------------------------------------------------------------------------------------------------------------------------------------------------------------------------------------------------------------------------------------------------------------------------------------------------------------------------------------------------------------------------------------------------------------------------------------------------------------------------------------------
	'HYDR_Ottelia_alismoides'            ---------------------------------------------------------------------------------------------------------------------------------------------------------------------------------------------------------------------------------------------------------------------------------------------------------------------------------------------------------------------------------------------------------------------------------------------------------------------------------------------------------------------------------------------------------------------------------------------------------------------------------------------------------------------------------------------------------------------------------------------------------------------------------------------------------------------------------------------------------------------------------------------------------------------------------------------------------------------------------------------------------------------------------------------------------------------------------------------------------------------------------------------------------------------------------------------------------------------------------------------------------------------------------------------------------------------------------------------------------------------------------------------------------------------------------------------------------------------------------------------------------------------------------------------------------------------------------------------------------------------------------------------------------------------------------------------------------------------------------------------------------------------------------------------------------------------------------------------------------------------------------------------------------------------------------------------------------------------------------------------------------------------------------------------------------------------------------------------------------------------------------------------------------------------------------------------------------------------------------------------------------------------------------------------------------------------------------------------------------------------------------------------------------------------------------------------------------------------------------------------------------------------------------------------------------------------------------------------------------------------------------------------------------------------------------------------------------------------------------------------------------------------------------------------------------------------------------------------------------------------------------------------------------------------------------------------------------------------------------------------------------------------------------------------------------------------------------------------------------------------------------------------------------------------------------------------------------------------------------------
	'HYDR_Ottelia_balansae'              ---------------------------------------------------------------------------------------------------------------------------------------------------------------------------------------------------------------------------------------------------------------------------------------------------------------------------------------------------------------------------------------------------------------------------------------------------------------------------------------------------------------------------------------------------------------------------------------------------------------------------------------------------------------------------------------------------------------------------------------------------------------------------------------------------------------------------------------------------------------------------------------------------------------------------------------------------------------------------------------------------------------------------------------------------------------------------------------------------------------------------------------------------------------------------------------------------------------------------------------------------------------------------------------------------------------------------------------------------------------------------------------------------------------------------------------------------------------------------------------------------------------------------------------------------------------------------------------------------------------------------------------------------------------------------------------------------------------------------------------------------------------------------------------------------------------------------------------------------------------------------------------------------------------------------------------------------------------------------------------------------------------------------------------------------------------------------------------------------------------------------------------------------------------------------------------------------------------------------------------------------------------------------------------------------------------------------------------------------------------------------------------------------------------------------------------------------------------------------------------------------------------------------------------------------------------------------------------------------------------------------------------------------------------------------------------------------------------------------------------------------------------------------------------------------------------------------------------------------------------------------------------------------------------------------------------------------------------------------------------------------------------------------------------------------------------------------------------------------------------------------------------------------------------------------------------------------------------------------------------
	'HYDR_Ottelia_emersa'                ---------------------------------------------------------------------------------------------------------------------------------------------------------------------------------------------------------------------------------------------------------------------------------------------------------------------------------------------------------------------------------------------------------------------------------------------------------------------------------------------------------------------------------------------------------------------------------------------------------------------------------------------------------------------------------------------------------------------------------------------------------------------------------------------------------------------------------------------------------------------------------------------------------------------------------------------------------------------------------------------------------------------------------------------------------------------------------------------------------------------------------------------------------------------------------------------------------------------------------------------------------------------------------------------------------------------------------------------------------------------------------------------------------------------------------------------------------------------------------------------------------------------------------------------------------------------------------------------------------------------------------------------------------------------------------------------------------------------------------------------------------------------------------------------------------------------------------------------------------------------------------------------------------------------------------------------------------------------------------------------------------------------------------------------------------------------------------------------------------------------------------------------------------------------------------------------------------------------------------------------------------------------------------------------------------------------------------------------------------------------------------------------------------------------------------------------------------------------------------------------------------------------------------------------------------------------------------------------------------------------------------------------------------------------------------------------------------------------------------------------------------------------------------------------------------------------------------------------------------------------------------------------------------------------------------------------------------------------------------------------------------------------------------------------------------------------------------------------------------------------------------------------------------------------------------------------------------------------------------------
	'HYDR_Vallisneria_natans'            ---------------------------------------------------------------------------------------------------------------------------------------------------------------------------------------------------------------------------------------------------------------------------------------------------------------------------------------------------------------------------------------------------------------------------------------------------------------------------------------------------------------------------------------------------------------------------------------------------------------------------------------------------------------------------------------------------------------------------------------------------------------------------------------------------------------------------------------------------------------------------------------------------------------------------------------------------------------------------------------------------------------------------------------------------------------------------------------------------------------------------------------------------------------------------------------------------------------------------------------------------------------------------------------------------------------------------------------------------------------------------------------------------------------------------------------------------------------------------------------------------------------------------------------------------------------------------------------------------------------------------------------------------------------------------------------------------------------------------------------------------------------------------------------------------------------------------------------------------------------------------------------------------------------------------------------------------------------------------------------------------------------------------------------------------------------------------------------------------------------------------------------------------------------------------------------------------------------------------------------------------------------------------------------------------------------------------------------------------------------------------------------------------------------------------------------------------------------------------------------------------------------------------------------------------------------------------------------------------------------------------------------------------------------------------------------------------------------------------------------------------------------------------------------------------------------------------------------------------------------------------------------------------------------------------------------------------------------------------------------------------------------------------------------------------------------------------------------------------------------------------------------------------------------------------------------------------------------------------------------
	'JUNC_Triglochin_palustris'          ---------------------------------------------------------------------------------------------------------------------------------------------------------------------------------------------------------------------------------------------------------------------------------------------------------------------------------------------------------------------------------------------------------------------------------------------------------------------------------------------------------------------------------------------------------------------------------------------------------------------------------------------------------------------------------------------------------------------------------------------------------------------------------------------------------------------------------------------------------------------------------------------------------------------------------------------------------------------------------------------------------------------------------------------------------------------------------------------------------------------------------------------------------------------------------------------------------------------------------------------------------------------------------------------------------------------------------------------------------------------------------------------------------------------------------------------------------------------------------------------------------------------------------------------------------------------------------------------------------------------------------------------------------------------------------------------------------------------------------------------------------------------------------------------------------------------------------------------------------------------------------------------------------------------------------------------------------------------------------------------------------------------------------------------------------------------------------------------------------------------------------------------------------------------------------------------------------------------------------------------------------------------------------------------------------------------------------------------------------------------------------------------------------------------------------------------------------------------------------------------------------------------------------------------------------------------------------------------------------------------------------------------------------------------------------------------------------------------------------------------------------------------------------------------------------------------------------------------------------------------------------------------------------------------------------------------------------------------------------------------------------------------------------------------------------------------------------------------------------------------------------------------------------------------------------------------------------------------------------------
	'POSI_Posidonia_oceanica'            ---------------------------------------------------------------------------------------------------------------------------------------------------------------------------------------------------------------------------------------------------------------------------------------------------------------------------------------------------------------------------------------------------------------------------------------------------------------------------------------------------------------------------------------------------------------------------------------------------------------------------------------------------------------------------------------------------------------------------------------------------------------------------------------------------------------------------------------------------------------------------------------------------------------------------------------------------------------------------------------------------------------------------------------------------------------------------------------------------------------------------------------------------------------------------------------------------------------------------------------------------------------------------------------------------------------------------------------------------------------------------------------------------------------------------------------------------------------------------------------------------------------------------------------------------------------------------------------------------------------------------------------------------------------------------------------------------------------------------------------------------------------------------------------------------------------------------------------------------------------------------------------------------------------------------------------------------------------------------------------------------------------------------------------------------------------------------------------------------------------------------------------------------------------------------------------------------------------------------------------------------------------------------------------------------------------------------------------------------------------------------------------------------------------------------------------------------------------------------------------------------------------------------------------------------------------------------------------------------------------------------------------------------------------------------------------------------------------------------------------------------------------------------------------------------------------------------------------------------------------------------------------------------------------------------------------------------------------------------------------------------------------------------------------------------------------------------------------------------------------------------------------------------------------------------------------------------------------------------------------
	'POTA_Groenlandia_densa'             ---------------------------------------------------------------------------------------------------------------------------------------------------------------------------------------------------------------------------------------------------------------------------------------------------------------------------------------------------------------------------------------------------------------------------------------------------------------------------------------------------------------------------------------------------------------------------------------------------------------------------------------------------------------------------------------------------------------------------------------------------------------------------------------------------------------------------------------------------------------------------------------------------------------------------------------------------------------------------------------------------------------------------------------------------------------------------------------------------------------------------------------------------------------------------------------------------------------------------------------------------------------------------------------------------------------------------------------------------------------------------------------------------------------------------------------------------------------------------------------------------------------------------------------------------------------------------------------------------------------------------------------------------------------------------------------------------------------------------------------------------------------------------------------------------------------------------------------------------------------------------------------------------------------------------------------------------------------------------------------------------------------------------------------------------------------------------------------------------------------------------------------------------------------------------------------------------------------------------------------------------------------------------------------------------------------------------------------------------------------------------------------------------------------------------------------------------------------------------------------------------------------------------------------------------------------------------------------------------------------------------------------------------------------------------------------------------------------------------------------------------------------------------------------------------------------------------------------------------------------------------------------------------------------------------------------------------------------------------------------------------------------------------------------------------------------------------------------------------------------------------------------------------------------------------------------------------------------------------------------
	'TOFI_Triantha_glutinosa'            ---------------------------------------------------------------------------------------------------------------------------------------------------------------------------------------------------------------------------------------------------------------------------------------------------------------------------------------------------------------------------------------------------------------------------------------------------------------------------------------------------------------------------------------------------------------------------------------------------------------------------------------------------------------------------------------------------------------------------------------------------------------------------------------------------------------------------------------------------------------------------------------------------------------------------------------------------------------------------------------------------------------------------------------------------------------------------------------------------------------------------------------------------------------------------------------------------------------------------------------------------------------------------------------------------------------------------------------------------------------------------------------------------------------------------------------------------------------------------------------------------------------------------------------------------------------------------------------------------------------------------------------------------------------------------------------------------------------------------------------------------------------------------------------------------------------------------------------------------------------------------------------------------------------------------------------------------------------------------------------------------------------------------------------------------------------------------------------------------------------------------------------------------------------------------------------------------------------------------------------------------------------------------------------------------------------------------------------------------------------------------------------------------------------------------------------------------------------------------------------------------------------------------------------------------------------------------------------------------------------------------------------------------------------------------------------------------------------------------------------------------------------------------------------------------------------------------------------------------------------------------------------------------------------------------------------------------------------------------------------------------------------------------------------------------------------------------------------------------------------------------------------------------------------------------------------------------------------------------------------
	'ARAC_Monstera_adansonii'            --------------------------------------------------------------------------------------------CTTCCGCTCGGGTCGAGGCTGCCACTCGGCCCTAAGACGGATCAAAGAAGAGTGGGGAAC---------------------------------------------------------------------------------CTCTCGC-TGGTTTTTGGAAT-----TCGACATCAGGAAGTGTTTTCACACCATCGACCGACATCGATTCATCCCAATCTTTAAGGAAGAGATCGACGATCCCAAGTTCTTTTACCCCACTCAGAAACTTTTTTCCGCCGGACGACTCGT------------AGGAGGTGAGAAGGGCCCTTACTCCGTCCCATACAGTGTACTACTATCGGCCCTATCAGGCAACATCTACCTACACAAGCTCGATCAGGAGATAGGGAGGATCCGACAGAAGCACGAAATTCCTCTTGTTCAGAGAATCAGATCGGTTCTA---TTAAGGACAGGTCGTCGTATTGATGACC---AAGAAAACTCTGGA-GAAG-AAGCAAGCTTCAACGCTCCCCAAGACAACAGAGCCGT---TATTGTGGGAAGGGT--------------AAAGAGCATCCAAC-------------GCAAAGCGACCTTTCATTCCCTTGTTTCGTCGTGGCACACCCCCCCCG---CAAGCACCCCCCGGCGAAGGGGGGACCAGAAAACGC----CTTTCGTTTTC-------CCTCCTTCAT--CGGCCCTTGCCGCCTTCCTTAACAAGCCCTCGAGCCTCCTTTGCGCCGCCTTCCTCA--------------------------------------------------------------------------TAGAAGCCGCCGGGTTGACCCCGAAGGCCGAATTCTATGG-TAGAGAACGCTT--TA-ATAA-AAATTTGGCCATGAGAGA------------------------------------------------------CCTTTTTAAGTCTTGCAAAAGAAGGGGCCTGCTGATAGAGCTGGGCGGGGAGGCGATACTAGTTAT----------------CAGGTCAGAGAGACGCCTGGCCCGTAA-GCT----------------------------------------------------------------------------------------------------------------TGCCCCTTTGAA---AACCCATTACT-TAATAA-GGATTTGTTACGCGCGATATGCCGACGACTCACTACTGGGAATCGTGGGTGCCGTAGAGCTTCTCATAGAAATACAAAAACGTATCACCCACTT---------CCTACAATCCGGCCTGA-----------------------------------------------------------------------------------------------------------------------------------------------------------------------------------------------------------------------------------------------------------------------------------------------------------------------------------------------------------------------------------------------------------------------------------------------------------------------------------------------------------------------------------------------------------------------------------------------------------------------------------------------------------------------------------------------------------------------------------------------------------------------------------------------------------------------------------------------------------------------------------------------------------------------------------------------------------------------------------------------------------------------------------------------------------------------------------------------------------------------------------------------------------------------------------------------------------------------------------------------------------------------------------------------------------------------------------------------------------------------------------------------------------------------------------------------------------------------------------------------------------------------------------------------------------------------------------------------------------------------------------------------------------------------------------------------------------------
	'ALIS_Echinodorus_grisebachii'       ---------------------------------------------------------------------------------------------------------------------------------------------------------------------------------------------------------------------------------------------------------------------------------------------------------------------------------------------------------------------------------------------------------------------------------------------------------------------------------------------------------------------------------------------------------------------------------------------------------------------------------------------------------------------------------------------------------------------------------------------------------------------------------------------------------------------------------------------------------------------------------------------------------------------------------------------------------------------------------------------------------------------------------------------------------------------------------------------------------------------------------------------------------------------------------------------------------------------------------------------------------------------------------------------------------------------------------------------------------------------------------------------------------------------------------------------------------------------------------------------------------------------------------------------------------------------------------------------------------------------------------------------------------------------------------------------------------------------------------------------------------------------------------------------------------------------------------------------------------------------------------------------------------------------------------------------------------------------------------------------------------------------------------------------------------------------------------------------------------------------------------------------------------------------------------------------------------------------------------------------------------------------------------------------------------------------------------------------------------------------------------------------------------------------------------------------------------------------------------------------------------------------------------------------------------------------------------------------------------------------------------------------------------------------------------------------------------------------------------------------------------------------------------------------------------------------------------------------------------------------------------------------------------------------------------------------------------------------------------------------------------------------------------------------------------------------------------------------------------------------------------------------------------------------------------------------------------------------------------------
	'APON_Aponogeton_distachyos'         ---------------------------------------------------------------------------------------------------------------------------------------------------------------------------------------------------------------------------------------------------------------------------------------------------------------------------------------------------------------------------------------------------------------------------------------------------------------------------------------------------------------------------------------------------------------------------------------------------------------------------------------------------------------------------------------------------------------------------------------------------------------------------------------------------------------------------------------------------------------------------------------------------------------------------------------------------------------------------------------------------------------------------------------------------------------------------------------------------------------------------------------------------------------------------------------------------------------------------------------------------------------------------------------------------------------------------------------------------------------------------------------------------------------------------------------------------------------------------------------------------------------------------------------------------------------------------------------------------------------------------------------------------------------------------------------------------------------------------------------------------------------------------------------------------------------------------------------------------------------------------------------------------------------------------------------------------------------------------------------------------------------------------------------------------------------------------------------------------------------------------------------------------------------------------------------------------------------------------------------------------------------------------------------------------------------------------------------------------------------------------------------------------------------------------------------------------------------------------------------------------------------------------------------------------------------------------------------------------------------------------------------------------------------------------------------------------------------------------------------------------------------------------------------------------------------------------------------------------------------------------------------------------------------------------------------------------------------------------------------------------------------------------------------------------------------------------------------------------------------------------------------------------------------------------------------------------------------------------------------
	'CYMO_Halodule_wrightii'             ---------------------------------------------------------------------------------------------------------------------------------------------------------------------------------------------------------------------------------------------------------------------------------------------------------------------------------------------------------------------------------------------------------------------------------------------------------------------------------------------------------------------------------------------------------------------------------------------------------------------------------------------------------------------------------------------------------------------------------------------------------------------------------------------------------------------------------------------------------------------------------------------------------------------------------------------------------------------------------------------------------------------------------------------------------------------------------------------------------------------------------------------------------------------------------------------------------------------------------------------------------------------------------------------------------------------------------------------------------------------------------------------------------------------------------------------------------------------------------------------------------------------------------------------------------------------------------------------------------------------------------------------------------------------------------------------------------------------------------------------------------------------------------------------------------------------------------------------------------------------------------------------------------------------------------------------------------------------------------------------------------------------------------------------------------------------------------------------------------------------------------------------------------------------------------------------------------------------------------------------------------------------------------------------------------------------------------------------------------------------------------------------------------------------------------------------------------------------------------------------------------------------------------------------------------------------------------------------------------------------------------------------------------------------------------------------------------------------------------------------------------------------------------------------------------------------------------------------------------------------------------------------------------------------------------------------------------------------------------------------------------------------------------------------------------------------------------------------------------------------------------------------------------------------------------------------------------------------------------------
	'HYDR_Enhalus_acoroides'             ---------------------------------------------------------------------------------------------------------------------------------------------------------------------------------------------------------------------------------------------------------------------------------------------------------------------------------------------------------------------------------------------------------------------------------------------------------------------------------------------------------------------------------------------------------------------------------------------------------------------------------------------------------------------------------------------------------------------------------------------------------------------------------------------------------------------------------------------------------------------------------------------------------------------------------------------------------------------------------------------------------------------------------------------------------------------------------------------------------------------------------------------------------------------------------------------------------------------------------------------------------------------------------------------------------------------------------------------------------------------------------------------------------------------------------------------------------------------------------------------------------------------------------------------------------------------------------------------------------------------------------------------------------------------------------------------------------------------------------------------------------------------------------------------------------------------------------------------------------------------------------------------------------------------------------------------------------------------------------------------------------------------------------------------------------------------------------------------------------------------------------------------------------------------------------------------------------------------------------------------------------------------------------------------------------------------------------------------------------------------------------------------------------------------------------------------------------------------------------------------------------------------------------------------------------------------------------------------------------------------------------------------------------------------------------------------------------------------------------------------------------------------------------------------------------------------------------------------------------------------------------------------------------------------------------------------------------------------------------------------------------------------------------------------------------------------------------------------------------------------------------------------------------------------------------------------------------------------------------------
	'HYDR_Vallisneria_americana'         ---------------------------------------------------------------------------------------------------------------------------------------------------------------------------------------------------------------------------------------------------------------------------------------------------------------------------------------------------------------------------------------------------------------------------------------------------------------------------------------------------------------------------------------------------------------------------------------------------------------------------------------------------------------------------------------------------------------------------------------------------------------------------------------------------------------------------------------------------------------------------------------------------------------------------------------------------------------------------------------------------------------------------------------------------------------------------------------------------------------------------------------------------------------------------------------------------------------------------------------------------------------------------------------------------------------------------------------------------------------------------------------------------------------------------------------------------------------------------------------------------------------------------------------------------------------------------------------------------------------------------------------------------------------------------------------------------------------------------------------------------------------------------------------------------------------------------------------------------------------------------------------------------------------------------------------------------------------------------------------------------------------------------------------------------------------------------------------------------------------------------------------------------------------------------------------------------------------------------------------------------------------------------------------------------------------------------------------------------------------------------------------------------------------------------------------------------------------------------------------------------------------------------------------------------------------------------------------------------------------------------------------------------------------------------------------------------------------------------------------------------------------------------------------------------------------------------------------------------------------------------------------------------------------------------------------------------------------------------------------------------------------------------------------------------------------------------------------------------------------------------------------------------------------------------------------------------------------------------------------
	'ALIS_Echinodorus_cordifolius'       ---------------------------------------------------------------------------------------------------------------------------------------------------------------------------------------------------------------------------------------------------------------------------------------------------------------------------------------------------------------------------------------------------------------------------------------------------------------------------------------------------------------------------------------------------------------------------------------------------------------------------------------------------------------------------------------------------------------------------------------------------------------------------------------------------------------------------------------------------------------------------------------------------------------------------------------------------------------------------------------------------------------------------------------------------------------------------------------------------------------------------------------------------------------------------------------------------------------------------------------------------------------------------------------------------------------------------------------------------------------------------------------------------------------------------------------------------------------------------------------------------------------------------------------------------------------------------------------------------------------------------------------------------------------------------------------------------------------------------------------------------------------------------------------------------------------------------------------------------------------------------------------------------------------------------------------------------------------------------------------------------------------------------------------------------------------------------------------------------------------------------------------------------------------------------------------------------------------------------------------------------------------------------------------------------------------------------------------------------------------------------------------------------------------------------------------------------------------------------------------------------------------------------------------------------------------------------------------------------------------------------------------------------------------------------------------------------------------------------------------------------------------------------------------------------------------------------------------------------------------------------------------------------------------------------------------------------------------------------------------------------------------------------------------------------------------------------------------------------------------------------------------------------------------------------------------------------------------------------------------
	'CYMO_Halodule_uninervis'            ---------------------------------------------------------------------------------------------------------------------------------------------------------------------------------------------------------------------------------------------------------------------------------------------------------------------------------------------------------------------------------------------------------------------------------------------------------------------------------------------------------------------------------------------------------------------------------------------------------------------------------------------------------------------------------------------------------------------------------------------------------------------------------------------------------------------------------------------------------------------------------------------------------------------------------------------------------------------------------------------------------------------------------------------------------------------------------------------------------------------------------------------------------------------------------------------------------------------------------------------------------------------------------------------------------------------------------------------------------------------------------------------------------------------------------------------------------------------------------------------------------------------------------------------------------------------------------------------------------------------------------------------------------------------------------------------------------------------------------------------------------------------------------------------------------------------------------------------------------------------------------------------------------------------------------------------------------------------------------------------------------------------------------------------------------------------------------------------------------------------------------------------------------------------------------------------------------------------------------------------------------------------------------------------------------------------------------------------------------------------------------------------------------------------------------------------------------------------------------------------------------------------------------------------------------------------------------------------------------------------------------------------------------------------------------------------------------------------------------------------------------------------------------------------------------------------------------------------------------------------------------------------------------------------------------------------------------------------------------------------------------------------------------------------------------------------------------------------------------------------------------------------------------------------------------------------------------------------------------------
	'HYDR_Elodea_nuttallii'              ---------------------------------------------------------------------------------------------------------------------------------------------------------------------------------------------------------------------------------------------------------------------------------------------------------------------------------------------------------------------------------------------------------------------------------------------------------------------------------------------------------------------------------------------------------------------------------------------------------------------------------------------------------------------------------------------------------------------------------------------------------------------------------------------------------------------------------------------------------------------------------------------------------------------------------------------------------------------------------------------------------------------------------------------------------------------------------------------------------------------------------------------------------------------------------------------------------------------------------------------------------------------------------------------------------------------------------------------------------------------------------------------------------------------------------------------------------------------------------------------------------------------------------------------------------------------------------------------------------------------------------------------------------------------------------------------------------------------------------------------------------------------------------------------------------------------------------------------------------------------------------------------------------------------------------------------------------------------------------------------------------------------------------------------------------------------------------------------------------------------------------------------------------------------------------------------------------------------------------------------------------------------------------------------------------------------------------------------------------------------------------------------------------------------------------------------------------------------------------------------------------------------------------------------------------------------------------------------------------------------------------------------------------------------------------------------------------------------------------------------------------------------------------------------------------------------------------------------------------------------------------------------------------------------------------------------------------------------------------------------------------------------------------------------------------------------------------------------------------------------------------------------------------------------------------------------------------------------------------------
	'HYDR_Vallisneria_spiralis'          ---------------------------------------------------------------------------------------------------------------------------------------------------------------------------------------------------------------------------------------------------------------------------------------------------------------------------------------------------------------------------------------------------------------------------------------------------------------------------------------------------------------------------------------------------------------------------------------------------------------------------------------------------------------------------------------------------------------------------------------------------------------------------------------------------------------------------------------------------------------------------------------------------------------------------------------------------------------------------------------------------------------------------------------------------------------------------------------------------------------------------------------------------------------------------------------------------------------------------------------------------------------------------------------------------------------------------------------------------------------------------------------------------------------------------------------------------------------------------------------------------------------------------------------------------------------------------------------------------------------------------------------------------------------------------------------------------------------------------------------------------------------------------------------------------------------------------------------------------------------------------------------------------------------------------------------------------------------------------------------------------------------------------------------------------------------------------------------------------------------------------------------------------------------------------------------------------------------------------------------------------------------------------------------------------------------------------------------------------------------------------------------------------------------------------------------------------------------------------------------------------------------------------------------------------------------------------------------------------------------------------------------------------------------------------------------------------------------------------------------------------------------------------------------------------------------------------------------------------------------------------------------------------------------------------------------------------------------------------------------------------------------------------------------------------------------------------------------------------------------------------------------------------------------------------------------------------------------------------------------
	'POTA_Potamogeton_lucens'            ---------------------------------------------------------------------------------------------------------------------------------------------------------------------------------------------------------------------------------------------------------------------------------------------------------------------------------------------------------------------------------------------------------------------------------------------------------------------------------------------------------------------------------------------------------------------------------------------------------------------------------------------------------------------------------------------------------------------------------------------------------------------------------------------------------------------------------------------------------------------------------------------------------------------------------------------------------------------------------------------------------------------------------------------------------------------------------------------------------------------------------------------------------------------------------------------------------------------------------------------------------------------------------------------------------------------------------------------------------------------------------------------------------------------------------------------------------------------------------------------------------------------------------------------------------------------------------------------------------------------------------------------------------------------------------------------------------------------------------------------------------------------------------------------------------------------------------------------------------------------------------------------------------------------------------------------------------------------------------------------------------------------------------------------------------------------------------------------------------------------------------------------------------------------------------------------------------------------------------------------------------------------------------------------------------------------------------------------------------------------------------------------------------------------------------------------------------------------------------------------------------------------------------------------------------------------------------------------------------------------------------------------------------------------------------------------------------------------------------------------------------------------------------------------------------------------------------------------------------------------------------------------------------------------------------------------------------------------------------------------------------------------------------------------------------------------------------------------------------------------------------------------------------------------------------------------------------------------------------------
	'RUPP_Ruppia_maritima'               ---------------------------------------------------------------------------------------------------------------------------------------------------------------------------------------------------------------------------------------------------------------------------------------------------------------------------------------------------------------------------------------------------------------------------------------------------------------------------------------------------------------------------------------------------------------------------------------------------------------------------------------------------------------------------------------------------------------------------------------------------------------------------------------------------------------------------------------------------------------------------------------------------------------------------------------------------------------------------------------------------------------------------------------------------------------------------------------------------------------------------------------------------------------------------------------------------------------------------------------------------------------------------------------------------------------------------------------------------------------------------------------------------------------------------------------------------------------------------------------------------------------------------------------------------------------------------------------------------------------------------------------------------------------------------------------------------------------------------------------------------------------------------------------------------------------------------------------------------------------------------------------------------------------------------------------------------------------------------------------------------------------------------------------------------------------------------------------------------------------------------------------------------------------------------------------------------------------------------------------------------------------------------------------------------------------------------------------------------------------------------------------------------------------------------------------------------------------------------------------------------------------------------------------------------------------------------------------------------------------------------------------------------------------------------------------------------------------------------------------------------------------------------------------------------------------------------------------------------------------------------------------------------------------------------------------------------------------------------------------------------------------------------------------------------------------------------------------------------------------------------------------------------------------------------------------------------------------------------------------
	'ZOST_Zostera_tasmanica'             ---------------------------------------------------------------------------------------------------------------------------------------------------------------------------------------------------------------------------------------------------------------------------------------------------------------------------------------------------------------------------------------------------------------------------------------------------------------------------------------------------------------------------------------------------------------------------------------------------------------------------------------------------------------------------------------------------------------------------------------------------------------------------------------------------------------------------------------------------------------------------------------------------------------------------------------------------------------------------------------------------------------------------------------------------------------------------------------------------------------------------------------------------------------------------------------------------------------------------------------------------------------------------------------------------------------------------------------------------------------------------------------------------------------------------------------------------------------------------------------------------------------------------------------------------------------------------------------------------------------------------------------------------------------------------------------------------------------------------------------------------------------------------------------------------------------------------------------------------------------------------------------------------------------------------------------------------------------------------------------------------------------------------------------------------------------------------------------------------------------------------------------------------------------------------------------------------------------------------------------------------------------------------------------------------------------------------------------------------------------------------------------------------------------------------------------------------------------------------------------------------------------------------------------------------------------------------------------------------------------------------------------------------------------------------------------------------------------------------------------------------------------------------------------------------------------------------------------------------------------------------------------------------------------------------------------------------------------------------------------------------------------------------------------------------------------------------------------------------------------------------------------------------------------------------------------------------------------------------------------
	'ACOR_Acorus calamus'                ---------------------------------------------------------------------------------------------------------------------------------------------------------------------------------------------------------------------------------------------------------------------------------------------------------------------------------------------------------------------------------------------------------------------------------------------------------------------------------------------------------------------------------------------------------------------------------------------------------------------------------------------------------------------------------------------------------------------------------------------------------------------------------------------------------------------------------------------------------------------------------------------------------------------------------------------------------------------------------------------------------------------------------------------------------------------------------------------------------------------------------------------------------------------------------------------------------------------------------------------------------------------------------------------------------------------------------------------------------------------------------------------------------------------------------------------------------------------------------------------------------------------------------------------------------------------------------------------------------------------------------------------------------------------------------------------------------------------------------------------------------------------------------------------------------------------------------------------------------------------------------------------------------------------------------------------------------------------------------------------------------------------------------------------------------------------------------------------------------------------------------------------------------------------------------------------------------------------------------------------------------------------------------------------------------------------------------------------------------------------------------------------------------------------------------------------------------------------------------------------------------------------------------------------------------------------------------------------------------------------------------------------------------------------------------------------------------------------------------------------------------------------------------------------------------------------------------------------------------------------------------------------------------------------------------------------------------------------------------------------------------------------------------------------------------------------------------------------------------------------------------------------------------------------------------------------------------------------------------------
	'ALIS_Baldellia_ranunculoides'       ---------------------------------------------------------------------------------------------------------------------------------------------------------------------------------------------------------------------------------------------------------------------------------------------------------------------------------------------------------------------------------------------------------------------------------------------------------------------------------------------------------------------------------------------------------------------------------------------------------------------------------------------------------------------------------------------------------------------------------------------------------------------------------------------------------------------------------------------------------------------------------------------------------------------------------------------------------------------------------------------------------------------------------------------------------------------------------------------------------------------------------------------------------------------------------------------------------------------------------------------------------------------------------------------------------------------------------------------------------------------------------------------------------------------------------------------------------------------------------------------------------------------------------------------------------------------------------------------------------------------------------------------------------------------------------------------------------------------------------------------------------------------------------------------------------------------------------------------------------------------------------------------------------------------------------------------------------------------------------------------------------------------------------------------------------------------------------------------------------------------------------------------------------------------------------------------------------------------------------------------------------------------------------------------------------------------------------------------------------------------------------------------------------------------------------------------------------------------------------------------------------------------------------------------------------------------------------------------------------------------------------------------------------------------------------------------------------------------------------------------------------------------------------------------------------------------------------------------------------------------------------------------------------------------------------------------------------------------------------------------------------------------------------------------------------------------------------------------------------------------------------------------------------------------------------------------------------------------------------------
	'ALIS_Helanthium_bolivianum'         ---------------------------------------------------------------------------------------------------------------------------------------------------------------------------------------------------------------------------------------------------------------------------------------------------------------------------------------------------------------------------------------------------------------------------------------------------------------------------------------------------------------------------------------------------------------------------------------------------------------------------------------------------------------------------------------------------------------------------------------------------------------------------------------------------------------------------------------------------------------------------------------------------------------------------------------------------------------------------------------------------------------------------------------------------------------------------------------------------------------------------------------------------------------------------------------------------------------------------------------------------------------------------------------------------------------------------------------------------------------------------------------------------------------------------------------------------------------------------------------------------------------------------------------------------------------------------------------------------------------------------------------------------------------------------------------------------------------------------------------------------------------------------------------------------------------------------------------------------------------------------------------------------------------------------------------------------------------------------------------------------------------------------------------------------------------------------------------------------------------------------------------------------------------------------------------------------------------------------------------------------------------------------------------------------------------------------------------------------------------------------------------------------------------------------------------------------------------------------------------------------------------------------------------------------------------------------------------------------------------------------------------------------------------------------------------------------------------------------------------------------------------------------------------------------------------------------------------------------------------------------------------------------------------------------------------------------------------------------------------------------------------------------------------------------------------------------------------------------------------------------------------------------------------------------------------------------------------------------------------
	'APON_Aponogeton_crispus'            ---------------------------------------------------------------------------------------------------------------------------------------------------------------------------------------------------------------------------------------------------------------------------------------------------------------------------------------------------------------------------------------------------------------------------------------------------------------------------------------------------------------------------------------------------------------------------------------------------------------------------------------------------------------------------------------------------------------------------------------------------------------------------------------------------------------------------------------------------------------------------------------------------------------------------------------------------------------------------------------------------------------------------------------------------------------------------------------------------------------------------------------------------------------------------------------------------------------------------------------------------------------------------------------------------------------------------------------------------------------------------------------------------------------------------------------------------------------------------------------------------------------------------------------------------------------------------------------------------------------------------------------------------------------------------------------------------------------------------------------------------------------------------------------------------------------------------------------------------------------------------------------------------------------------------------------------------------------------------------------------------------------------------------------------------------------------------------------------------------------------------------------------------------------------------------------------------------------------------------------------------------------------------------------------------------------------------------------------------------------------------------------------------------------------------------------------------------------------------------------------------------------------------------------------------------------------------------------------------------------------------------------------------------------------------------------------------------------------------------------------------------------------------------------------------------------------------------------------------------------------------------------------------------------------------------------------------------------------------------------------------------------------------------------------------------------------------------------------------------------------------------------------------------------------------------------------------------------------------------------
	'ARAC_Aglaonema_nitidum'             ---------------------------------------------------------------------------------------------------------------------------------------------------------------------------------------------------------------------------------------------------------------------------------------------------------------------------------------------------------------------------------------------------------------------------------------------------------------------------------------------------------------------------------------------------------------------------------------------------------------------------------------------------------------------------------------------------------------------------------------------------------------------------------------------------------------------------------------------------------------------------------------------------------------------------------------------------------------------------------------------------------------------------------------------------------------------------------------------------------------------------------------------------------------------------------------------------------------------------------------------------------------------------------------------------------------------------------------------------------------------------------------------------------------------------------------------------------------------------------------------------------------------------------------------------------------------------------------------------------------------------------------------------------------------------------------------------------------------------------------------------------------------------------------------------------------------------------------------------------------------------------------------------------------------------------------------------------------------------------------------------------------------------------------------------------------------------------------------------------------------------------------------------------------------------------------------------------------------------------------------------------------------------------------------------------------------------------------------------------------------------------------------------------------------------------------------------------------------------------------------------------------------------------------------------------------------------------------------------------------------------------------------------------------------------------------------------------------------------------------------------------------------------------------------------------------------------------------------------------------------------------------------------------------------------------------------------------------------------------------------------------------------------------------------------------------------------------------------------------------------------------------------------------------------------------------------------------------------------------------
	'CYMO_Amphibolis_antarctica'         ---------------------------------------------------------------------------------------------------------------------------------------------------------------------------------------------------------------------------------------------------------------------------------------------------------------------------------------------------------------------------------------------------------------------------------------------------------------------------------------------------------------------------------------------------------------------------------------------------------------------------------------------------------------------------------------------------------------------------------------------------------------------------------------------------------------------------------------------------------------------------------------------------------------------------------------------------------------------------------------------------------------------------------------------------------------------------------------------------------------------------------------------------------------------------------------------------------------------------------------------------------------------------------------------------------------------------------------------------------------------------------------------------------------------------------------------------------------------------------------------------------------------------------------------------------------------------------------------------------------------------------------------------------------------------------------------------------------------------------------------------------------------------------------------------------------------------------------------------------------------------------------------------------------------------------------------------------------------------------------------------------------------------------------------------------------------------------------------------------------------------------------------------------------------------------------------------------------------------------------------------------------------------------------------------------------------------------------------------------------------------------------------------------------------------------------------------------------------------------------------------------------------------------------------------------------------------------------------------------------------------------------------------------------------------------------------------------------------------------------------------------------------------------------------------------------------------------------------------------------------------------------------------------------------------------------------------------------------------------------------------------------------------------------------------------------------------------------------------------------------------------------------------------------------------------------------------------------------------------------
	'CYMO_Cymodocea_nodosa'              ---------------------------------------------------------------------------------------------------------------------------------------------------------------------------------------------------------------------------------------------------------------------------------------------------------------------------------------------------------------------------------------------------------------------------------------------------------------------------------------------------------------------------------------------------------------------------------------------------------------------------------------------------------------------------------------------------------------------------------------------------------------------------------------------------------------------------------------------------------------------------------------------------------------------------------------------------------------------------------------------------------------------------------------------------------------------------------------------------------------------------------------------------------------------------------------------------------------------------------------------------------------------------------------------------------------------------------------------------------------------------------------------------------------------------------------------------------------------------------------------------------------------------------------------------------------------------------------------------------------------------------------------------------------------------------------------------------------------------------------------------------------------------------------------------------------------------------------------------------------------------------------------------------------------------------------------------------------------------------------------------------------------------------------------------------------------------------------------------------------------------------------------------------------------------------------------------------------------------------------------------------------------------------------------------------------------------------------------------------------------------------------------------------------------------------------------------------------------------------------------------------------------------------------------------------------------------------------------------------------------------------------------------------------------------------------------------------------------------------------------------------------------------------------------------------------------------------------------------------------------------------------------------------------------------------------------------------------------------------------------------------------------------------------------------------------------------------------------------------------------------------------------------------------------------------------------------------------------------------------
	'CYMO_Cymodocea_rotundata'           ---------------------------------------------------------------------------------------------------------------------------------------------------------------------------------------------------------------------------------------------------------------------------------------------------------------------------------------------------------------------------------------------------------------------------------------------------------------------------------------------------------------------------------------------------------------------------------------------------------------------------------------------------------------------------------------------------------------------------------------------------------------------------------------------------------------------------------------------------------------------------------------------------------------------------------------------------------------------------------------------------------------------------------------------------------------------------------------------------------------------------------------------------------------------------------------------------------------------------------------------------------------------------------------------------------------------------------------------------------------------------------------------------------------------------------------------------------------------------------------------------------------------------------------------------------------------------------------------------------------------------------------------------------------------------------------------------------------------------------------------------------------------------------------------------------------------------------------------------------------------------------------------------------------------------------------------------------------------------------------------------------------------------------------------------------------------------------------------------------------------------------------------------------------------------------------------------------------------------------------------------------------------------------------------------------------------------------------------------------------------------------------------------------------------------------------------------------------------------------------------------------------------------------------------------------------------------------------------------------------------------------------------------------------------------------------------------------------------------------------------------------------------------------------------------------------------------------------------------------------------------------------------------------------------------------------------------------------------------------------------------------------------------------------------------------------------------------------------------------------------------------------------------------------------------------------------------------------------------------------
	'CYMO_Cymodocea_serrulata'           ---------------------------------------------------------------------------------------------------------------------------------------------------------------------------------------------------------------------------------------------------------------------------------------------------------------------------------------------------------------------------------------------------------------------------------------------------------------------------------------------------------------------------------------------------------------------------------------------------------------------------------------------------------------------------------------------------------------------------------------------------------------------------------------------------------------------------------------------------------------------------------------------------------------------------------------------------------------------------------------------------------------------------------------------------------------------------------------------------------------------------------------------------------------------------------------------------------------------------------------------------------------------------------------------------------------------------------------------------------------------------------------------------------------------------------------------------------------------------------------------------------------------------------------------------------------------------------------------------------------------------------------------------------------------------------------------------------------------------------------------------------------------------------------------------------------------------------------------------------------------------------------------------------------------------------------------------------------------------------------------------------------------------------------------------------------------------------------------------------------------------------------------------------------------------------------------------------------------------------------------------------------------------------------------------------------------------------------------------------------------------------------------------------------------------------------------------------------------------------------------------------------------------------------------------------------------------------------------------------------------------------------------------------------------------------------------------------------------------------------------------------------------------------------------------------------------------------------------------------------------------------------------------------------------------------------------------------------------------------------------------------------------------------------------------------------------------------------------------------------------------------------------------------------------------------------------------------------------------------------
	'CYMO_Halodule_pinifolia'            ---------------------------------------------------------------------------------------------------------------------------------------------------------------------------------------------------------------------------------------------------------------------------------------------------------------------------------------------------------------------------------------------------------------------------------------------------------------------------------------------------------------------------------------------------------------------------------------------------------------------------------------------------------------------------------------------------------------------------------------------------------------------------------------------------------------------------------------------------------------------------------------------------------------------------------------------------------------------------------------------------------------------------------------------------------------------------------------------------------------------------------------------------------------------------------------------------------------------------------------------------------------------------------------------------------------------------------------------------------------------------------------------------------------------------------------------------------------------------------------------------------------------------------------------------------------------------------------------------------------------------------------------------------------------------------------------------------------------------------------------------------------------------------------------------------------------------------------------------------------------------------------------------------------------------------------------------------------------------------------------------------------------------------------------------------------------------------------------------------------------------------------------------------------------------------------------------------------------------------------------------------------------------------------------------------------------------------------------------------------------------------------------------------------------------------------------------------------------------------------------------------------------------------------------------------------------------------------------------------------------------------------------------------------------------------------------------------------------------------------------------------------------------------------------------------------------------------------------------------------------------------------------------------------------------------------------------------------------------------------------------------------------------------------------------------------------------------------------------------------------------------------------------------------------------------------------------------------------------------------
	'HYDR_Blyxa_aubertii'                ---------------------------------------------------------------------------------------------------------------------------------------------------------------------------------------------------------------------------------------------------------------------------------------------------------------------------------------------------------------------------------------------------------------------------------------------------------------------------------------------------------------------------------------------------------------------------------------------------------------------------------------------------------------------------------------------------------------------------------------------------------------------------------------------------------------------------------------------------------------------------------------------------------------------------------------------------------------------------------------------------------------------------------------------------------------------------------------------------------------------------------------------------------------------------------------------------------------------------------------------------------------------------------------------------------------------------------------------------------------------------------------------------------------------------------------------------------------------------------------------------------------------------------------------------------------------------------------------------------------------------------------------------------------------------------------------------------------------------------------------------------------------------------------------------------------------------------------------------------------------------------------------------------------------------------------------------------------------------------------------------------------------------------------------------------------------------------------------------------------------------------------------------------------------------------------------------------------------------------------------------------------------------------------------------------------------------------------------------------------------------------------------------------------------------------------------------------------------------------------------------------------------------------------------------------------------------------------------------------------------------------------------------------------------------------------------------------------------------------------------------------------------------------------------------------------------------------------------------------------------------------------------------------------------------------------------------------------------------------------------------------------------------------------------------------------------------------------------------------------------------------------------------------------------------------------------------------------------------------------
	'HYDR_Egeria najas'                  ------------------------------------------------------------------------------------------CACTTCCGCTCGGGTCGAGGCT------CGGCCCTCAGACGGATCAAAGAAGAGTGGGGAAC---------------------------------------------------------------------------------CTCTCGC-TGGTTTTTGGAAT-----TCGAGGTCAGGAAGTGTTTTCACACCATCGACCGACATCGATTAATCCCAATCTTTAAGGAAGAGATCGACGATCCCAAGTTCTTTTACCCCATTCAGAAAGTCTTTTCCGCCGGACGACTCGT------------AGGAGGTGAGAAGGGCCCTGACTCCGTCCCACACAGTGTACTACTATCGGCCCTATTAGGCAACATCTACCTAAACAAGCTCGATCAGGAGATAGGGAGGATCCGACAGAAGCACGAAATTCCTCTTGTTCTGAGAATCAGATCGGTTCTC---TCCAAAAAGAGT------ATTGATGACC---AA------TCTGGA-GAAG-AAGCAAGCTTCAACGCTCCCCAAGACAACAGAGCCGT---TATTGTGGGAAGGG----------------ACGAGT-TCCCCC-------------GCAAAGCGACC----------------------------------------------------------------------------------------------------------------------------------------------------------------------------------------------------------------------------------------------------------------------------------------------------------------------------------------------------------------------------------------------------------------------------------------------------------------------------------------------------------------------------------------------------------------------------------------------------------------------------------------------------------------------------------------------------------------------------------------------------------------------------------------------------------------------------------------------------------------------------------------------------------------------------------------------------------------------------------------------------------------------------------------------------------------------------------------------------------------------------------------------------------------------------------------------------------------------------------------------------------------------------------------------------------------------------------------------------------------------------------------------------------------------------------------------------------------------------------------------------------------------------------------------------------------------------------------------------------------------------------------------------------------------------------------------------------------------------------------------------------------------------------------------------------------------------------------------------------------------------------------------------------------------------------------------------------------------------------------------------------------------------------------------------------------------------------------------------------------------------------------------------------------------------------------------------------------------------------------------------------------------------------------------------------------------------------------------------------------------------------------------------------------------------------------------------------------------------------------------------
	'HYDR_Elodea_canadensis'             ---------------------------------------------------------------------------------------------------------------------------------------------------------------------------------------------------------------------------------------------------------------------------------------------------------------------------------------------------------------------------------------------------------------------------------------------------------------------------------------------------------------------------------------------------------------------------------------------------------------------------------------------------------------------------------------------------------------------------------------------------------------------------------------------------------------------------------------------------------------------------------------------------------------------------------------------------------------------------------------------------------------------------------------------------------------------------------------------------------------------------------------------------------------------------------------------------------------------------------------------------------------------------------------------------------------------------------------------------------------------------------------------------------------------------------------------------------------------------------------------------------------------------------------------------------------------------------------------------------------------------------------------------------------------------------------------------------------------------------------------------------------------------------------------------------------------------------------------------------------------------------------------------------------------------------------------------------------------------------------------------------------------------------------------------------------------------------------------------------------------------------------------------------------------------------------------------------------------------------------------------------------------------------------------------------------------------------------------------------------------------------------------------------------------------------------------------------------------------------------------------------------------------------------------------------------------------------------------------------------------------------------------------------------------------------------------------------------------------------------------------------------------------------------------------------------------------------------------------------------------------------------------------------------------------------------------------------------------------------------------------------------------------------------------------------------------------------------------------------------------------------------------------------------------------------------------------------------------------------------
	'HYDR_Limnobium_laevigatum'          ---------------------------------------------------------------------------------------------------------------------------------------------------------------------------------------------------------------------------------------------------------------------------------------------------------------------------------------------------------------------------------------------------------------------------------------------------------------------------------------------------------------------------------------------------------------------------------------------------------------------------------------------------------------------------------------------------------------------------------------------------------------------------------------------------------------------------------------------------------------------------------------------------------------------------------------------------------------------------------------------------------------------------------------------------------------------------------------------------------------------------------------------------------------------------------------------------------------------------------------------------------------------------------------------------------------------------------------------------------------------------------------------------------------------------------------------------------------------------------------------------------------------------------------------------------------------------------------------------------------------------------------------------------------------------------------------------------------------------------------------------------------------------------------------------------------------------------------------------------------------------------------------------------------------------------------------------------------------------------------------------------------------------------------------------------------------------------------------------------------------------------------------------------------------------------------------------------------------------------------------------------------------------------------------------------------------------------------------------------------------------------------------------------------------------------------------------------------------------------------------------------------------------------------------------------------------------------------------------------------------------------------------------------------------------------------------------------------------------------------------------------------------------------------------------------------------------------------------------------------------------------------------------------------------------------------------------------------------------------------------------------------------------------------------------------------------------------------------------------------------------------------------------------------------------------------------------------------------------------------
	'HYDR_Thalassia_hemprichii'          ---------------------------------------------------------------------------------------------------------------------------------------------------------------------------------------------------------------------------------------------------------------------------------------------------------------------------------------------------------------------------------------------------------------------------------------------------------------------------------------------------------------------------------------------------------------------------------------------------------------------------------------------------------------------------------------------------------------------------------------------------------------------------------------------------------------------------------------------------------------------------------------------------------------------------------------------------------------------------------------------------------------------------------------------------------------------------------------------------------------------------------------------------------------------------------------------------------------------------------------------------------------------------------------------------------------------------------------------------------------------------------------------------------------------------------------------------------------------------------------------------------------------------------------------------------------------------------------------------------------------------------------------------------------------------------------------------------------------------------------------------------------------------------------------------------------------------------------------------------------------------------------------------------------------------------------------------------------------------------------------------------------------------------------------------------------------------------------------------------------------------------------------------------------------------------------------------------------------------------------------------------------------------------------------------------------------------------------------------------------------------------------------------------------------------------------------------------------------------------------------------------------------------------------------------------------------------------------------------------------------------------------------------------------------------------------------------------------------------------------------------------------------------------------------------------------------------------------------------------------------------------------------------------------------------------------------------------------------------------------------------------------------------------------------------------------------------------------------------------------------------------------------------------------------------------------------------------------------------------------
	'JUNC_Triglochin_scilloides'         ---------------------------------------------------------------------------------------------------------------------------------------------------------------------------------------------------------------------------------------------------------------------------------------------------------------------------------------------------------------------------------------------------------------------------------------------------------------------------------------------------------------------------------------------------------------------------------------------------------------------------------------------------------------------------------------------------------------------------------------------------------------------------------------------------------------------------------------------------------------------------------------------------------------------------------------------------------------------------------------------------------------------------------------------------------------------------------------------------------------------------------------------------------------------------------------------------------------------------------------------------------------------------------------------------------------------------------------------------------------------------------------------------------------------------------------------------------------------------------------------------------------------------------------------------------------------------------------------------------------------------------------------------------------------------------------------------------------------------------------------------------------------------------------------------------------------------------------------------------------------------------------------------------------------------------------------------------------------------------------------------------------------------------------------------------------------------------------------------------------------------------------------------------------------------------------------------------------------------------------------------------------------------------------------------------------------------------------------------------------------------------------------------------------------------------------------------------------------------------------------------------------------------------------------------------------------------------------------------------------------------------------------------------------------------------------------------------------------------------------------------------------------------------------------------------------------------------------------------------------------------------------------------------------------------------------------------------------------------------------------------------------------------------------------------------------------------------------------------------------------------------------------------------------------------------------------------------------------------------------
	'POSI_Posidonia_australis'           ---------------------------------------------------------------------------------------------------------------------------------------------------------------------------------------------------------------------------------------------------------------------------------------------------------------------------------------------------------------------------------------------------------------------------------------------------------------------------------------------------------------------------------------------------------------------------------------------------------------------------------------------------------------------------------------------------------------------------------------------------------------------------------------------------------------------------------------------------------------------------------------------------------------------------------------------------------------------------------------------------------------------------------------------------------------------------------------------------------------------------------------------------------------------------------------------------------------------------------------------------------------------------------------------------------------------------------------------------------------------------------------------------------------------------------------------------------------------------------------------------------------------------------------------------------------------------------------------------------------------------------------------------------------------------------------------------------------------------------------------------------------------------------------------------------------------------------------------------------------------------------------------------------------------------------------------------------------------------------------------------------------------------------------------------------------------------------------------------------------------------------------------------------------------------------------------------------------------------------------------------------------------------------------------------------------------------------------------------------------------------------------------------------------------------------------------------------------------------------------------------------------------------------------------------------------------------------------------------------------------------------------------------------------------------------------------------------------------------------------------------------------------------------------------------------------------------------------------------------------------------------------------------------------------------------------------------------------------------------------------------------------------------------------------------------------------------------------------------------------------------------------------------------------------------------------------------------------------------------------
	'RUPP_Ruppia_cirrhosa'               ---------------------------------------------------------------------------------------------------------------------------------------------------------------------------------------------------------------------------------------------------------------------------------------------------------------------------------------------------------------------------------------------------------------------------------------------------------------------------------------------------------------------------------------------------------------------------------------------------------------------------------------------------------------------------------------------------------------------------------------------------------------------------------------------------------------------------------------------------------------------------------------------------------------------------------------------------------------------------------------------------------------------------------------------------------------------------------------------------------------------------------------------------------------------------------------------------------------------------------------------------------------------------------------------------------------------------------------------------------------------------------------------------------------------------------------------------------------------------------------------------------------------------------------------------------------------------------------------------------------------------------------------------------------------------------------------------------------------------------------------------------------------------------------------------------------------------------------------------------------------------------------------------------------------------------------------------------------------------------------------------------------------------------------------------------------------------------------------------------------------------------------------------------------------------------------------------------------------------------------------------------------------------------------------------------------------------------------------------------------------------------------------------------------------------------------------------------------------------------------------------------------------------------------------------------------------------------------------------------------------------------------------------------------------------------------------------------------------------------------------------------------------------------------------------------------------------------------------------------------------------------------------------------------------------------------------------------------------------------------------------------------------------------------------------------------------------------------------------------------------------------------------------------------------------------------------------------------------------------------
	'ZOST_Phyllospadix_scouleri'         ---------------------------------------------------------------------------------------------------------------------------------------------------------------------------------------------------------------------------------------------------------------------------------------------------------------------------------------------------------------------------------------------------------------------------------------------------------------------------------------------------------------------------------------------------------------------------------------------------------------------------------------------------------------------------------------------------------------------------------------------------------------------------------------------------------------------------------------------------------------------------------------------------------------------------------------------------------------------------------------------------------------------------------------------------------------------------------------------------------------------------------------------------------------------------------------------------------------------------------------------------------------------------------------------------------------------------------------------------------------------------------------------------------------------------------------------------------------------------------------------------------------------------------------------------------------------------------------------------------------------------------------------------------------------------------------------------------------------------------------------------------------------------------------------------------------------------------------------------------------------------------------------------------------------------------------------------------------------------------------------------------------------------------------------------------------------------------------------------------------------------------------------------------------------------------------------------------------------------------------------------------------------------------------------------------------------------------------------------------------------------------------------------------------------------------------------------------------------------------------------------------------------------------------------------------------------------------------------------------------------------------------------------------------------------------------------------------------------------------------------------------------------------------------------------------------------------------------------------------------------------------------------------------------------------------------------------------------------------------------------------------------------------------------------------------------------------------------------------------------------------------------------------------------------------------------------------------------------------------------
	'ZOST_Zostera_noltii'                ---------------------------------------------------------------------------------------------------------------------------------------------------------------------------------------------------------------------------------------------------------------------------------------------------------------------------------------------------------------------------------------------------------------------------------------------------------------------------------------------------------------------------------------------------------------------------------------------------------------------------------------------------------------------------------------------------------------------------------------------------------------------------------------------------------------------------------------------------------------------------------------------------------------------------------------------------------------------------------------------------------------------------------------------------------------------------------------------------------------------------------------------------------------------------------------------------------------------------------------------------------------------------------------------------------------------------------------------------------------------------------------------------------------------------------------------------------------------------------------------------------------------------------------------------------------------------------------------------------------------------------------------------------------------------------------------------------------------------------------------------------------------------------------------------------------------------------------------------------------------------------------------------------------------------------------------------------------------------------------------------------------------------------------------------------------------------------------------------------------------------------------------------------------------------------------------------------------------------------------------------------------------------------------------------------------------------------------------------------------------------------------------------------------------------------------------------------------------------------------------------------------------------------------------------------------------------------------------------------------------------------------------------------------------------------------------------------------------------------------------------------------------------------------------------------------------------------------------------------------------------------------------------------------------------------------------------------------------------------------------------------------------------------------------------------------------------------------------------------------------------------------------------------------------------------------------------------------------------------------
	'ARAC_Alocasia_odora'                --------------------------------------------------------------------------------------------CTTCCGCTCGGGTCGAGGCTGTCACTCGGCCCTAAGACGGATCAAAGAAGAGTGGGGAAC---------------------------------------------------------------------------------CTCTCGC-TGGTTTTTGGAAT-----TCGACATCAGGAAGTGTTTTCACACCATCGACCAACATCGATTCATCCCAATCTTTAAGGAAGAGATCGACGATCCCAAGTTCTTTTACCCCACTCAGAAACTTTTTTCCGCCGGACGACTCGT------------AGTAGGTGAGAAGGGCCCTGACTCCGTCCCACACAGTGTACTACTATCGGCCCTATCAGGCAACATCTACCTACACAAGCTCGATCAGGAGATAGGGAGGATCCGACAGAAGCACGAAATTCCTCTTGTTCAGAGAATCAGATCGGTTCTA---TTAAGGACAGGTCGTCGTATTGATGACC---AAGAAAACTCTGGA-GAAG-AAGCAAGCTTCAACGCTCCCCAAGACAACAGAGCCGT---TATTGTGGGAAGGGT--------------AAAGAGCATCCAAC-------------GCAAAGCGACCTTTCATTCCCTTGTTTCGTCGTGGCACACCCCCCCCG---CAAGCACCCCCCGGCGAAGGGGGGACCAGAAAACGC----CTTTCGTTTTC-------CCTCCTTCAT--CGGCCCTTGCCGCCTTCCTTAACAAGCCCTCGAGCCTCCTTTGCGCCGCCTTCCTCA--------------------------------------------------------------------------TAGAAGCCGCCGGGTTGACCCCGAGGGCCGAATTCTATGG-TAGAGAACGCTT--TA-AAAA-AAATTTGGCCATGAGAGA------------------------------------------------------CCTTTTTAAGTCTTACAAAAGAAGGGGCCTGCTGATAGAGCTGGGCGGGGAGGCGATACTAGTTAT----------------CAGGTCAGAGAGACGCCTGGCCCGTAA-GCT----------------------------------------------------------------------------------------------------------------GGCCCCTTTTAA---AACCCATTACT-TAATAA-GGATTTGTTACGCGCGATATGCCGACGACTCACTACTGGGAATCGTGGGTGCCGTAGAGCTTCTCATAGAAATACAAAAACGTCTCACCCACTT---------CCTACAATCCGGCCTGAA----------------------------------------------------------------------------------------------------------------------------------------------------------------------------------------------------------------------------------------------------------------------------------------------------------------------------------------------------------------------------------------------------------------------------------------------------------------------------------------------------------------------------------------------------------------------------------------------------------------------------------------------------------------------------------------------------------------------------------------------------------------------------------------------------------------------------------------------------------------------------------------------------------------------------------------------------------------------------------------------------------------------------------------------------------------------------------------------------------------------------------------------------------------------------------------------------------------------------------------------------------------------------------------------------------------------------------------------------------------------------------------------------------------------------------------------------------------------------------------------------------------------------------------------------------------------------------------------------------------------------------------------------------------------------------------------------------------
	'ARAC_Anthurium_andraeanum'          --------------------------------------------------------------------------------------------CTTCCGCTCGGGTCGAGGCTGCCACTCGGCCCTAAGACGGATCAAAGAAGAGTGGGGAAC---------------------------------------------------------------------------------CTCTCGC-TGGTTTTTGGAAT-----TCGACATCAGGAAGTGTTTTCACACCATCGACCGACATCGATTCATCCCAATCCTTAAGGAAGAGATCGACGATCCCAAGTTCTTTTACCCCACTCAGAAACTTTTTTCCGCCGGACGACTCGT------------AGGAGGTGAGAAGGGCCCTTACTCCGTCCCAAACAGTGTACTACTATCGGCCCTATCAGGCAACATCTACCTACACAAGCTCGATCAGGAGATAGGGAGGATCCGACAGAAGCACGAAATTCCTCTTGTTCAGAGAATCAGATCGGTTCTA---TTAAGGACAGGTCGTCGTATTGATGACC---AAGAAAACTCTGGA-GAAG-AAGCAAGCTTCAACGCGCCCCAAGGCAACAGAGCCGT---TATTGTGGGAAGGGT--------------AAAGAGCATCCAAC-------------GCAAAGCGACCTTTCATTCCCTTGTTTCGTCGTGGCACACCCCCCCCG---CAAGCACCCCCCGGCGAAGGGGGGACCAGAAAACGC----CTTTCGTTTTC-------CCTCCTTCAT--CGGCCCTTGCCGCCTTCCTTAACAAGCCCTCGAGCCTCCTTTGCGCCGCCTTCCTCA--------------------------------------------------------------------------TAGAAGCCGCCGGGTTGACCCCGAAGGCCGAATTCTATGG-TAGAGAACGCTT--TA-ATAA-AAATTTGGCCATGAGAGA------------------------------------------------------CCTTTTTAAGTCTTGCAAAAGAAGGGGCCTGCTGATAGAGCTGGGCGGGGAGGCGATACTAGTTAT----------------CAGGTCAGAGAGACGCCTGGCCCGTAA-GCT----------------------------------------------------------------------------------------------------------------TGCCCCTTTTCA---AACCCATGACT-TAATAA-GGATTTGTTACGCGCGATATGCCGACGACTCACTACTGGGAATCGTGGGTGCCGTAGAGCTTCTCATAGAAATACAAAAACGTATCACCCACTT---------CCTACAATCCGGCCTGAACCTTTGGGTAGG----------------------------------------------------------------------------------------------------------------------------------------------------------------------------------------------------------------------------------------------------------------------------------------------------------------------------------------------------------------------------------------------------------------------------------------------------------------------------------------------------------------------------------------------------------------------------------------------------------------------------------------------------------------------------------------------------------------------------------------------------------------------------------------------------------------------------------------------------------------------------------------------------------------------------------------------------------------------------------------------------------------------------------------------------------------------------------------------------------------------------------------------------------------------------------------------------------------------------------------------------------------------------------------------------------------------------------------------------------------------------------------------------------------------------------------------------------------------------------------------------------------------------------------------------------------------------------------------------------------------------------------------------------------------------------------------------
	'ARAC_Anthurium_huixtlense'          --------------------------------------------------------------------------------------------CTTCCGCTCGGGTCGAGGCTGCCACTCGGCCCTAAGACGGATCAAAGAAGAGTGGGGAAC---------------------------------------------------------------------------------CTCTCGC-TGGTTTTTGGAAT-----TCGACATCAGGAAGTGTTTTCACACCATCGACCGACATCGATTCATCCCAATCCTTAAGGAAGAGATCGACGATCCCAAGTTCTTTTACCCCACTCAGAAACTTTTTTCCGCCGGACGACTCGCCATTGTCGACCAACCGGGTGAGAAGGGCCCTTACTCCGTCCCAAACAGTGTACTACTATCGGCCCTATCAGGCAACATCTACCTACACAAGCTCGATCAGGAGATAGGGAGGATCCGACAGAAGCACGAAATTCCTCTTGTTCAGAGAATCAGATCGGTTCTA---TTAAGGACAGGTCGTCGTATTGATGACC---AAGAAAACTCTGGA-GAAG-AAGCAAGCTTCAACGCGCCCCAAGGCAACAGAGCCGT---TATTGTGGGAAGGGT--------------AAAGAGCATCCAAC-------------GCAAAGCGACCTTTCATTCCCTTGTTTCGTCGTGGCACACCCCCCCCG---CAAGCACCCCCCGGCGAAGGGGGGACCAGAAAACGC----CTTTCGTTTTC-------CCTCCTTCAT--CGGCCCTTGCCGCCTTCCTTAACAAGCCCTCGAGCCTCCTTTGCGCCGCCTTCCTCT--------------------------------------------------------------------------GCGAAGCCGCCGGGTTGACCCCGAAGGCCGAATTCTATGG-TAGAGAACGCTT--TA-ATCA-AAATTTGGCCATGAGAGA------------------------------------------------------CCTTTTTAAGTCTTGCAAAAGAAGGGGCCTGCTGATAGAGCTGGGCGGGGAGGCGATACTAGTTAT----------------CAGGTCAGAGAGACGCCTGGCCCGTAA-GCG----------------------------------------------------------------------------------------------------------------TGCCCCTTTTCA---AACCCATGACT-TAATAA-GGATTTGTTACGCGCGATATGCCGACGACTCACTACTGGGAATCGTGGGTGCCGTAGAGCTTCTCATAGAAATACAAAAACGTATCACCCACTT---------CCTACAATCCGG----------------------------------------------------------------------------------------------------------------------------------------------------------------------------------------------------------------------------------------------------------------------------------------------------------------------------------------------------------------------------------------------------------------------------------------------------------------------------------------------------------------------------------------------------------------------------------------------------------------------------------------------------------------------------------------------------------------------------------------------------------------------------------------------------------------------------------------------------------------------------------------------------------------------------------------------------------------------------------------------------------------------------------------------------------------------------------------------------------------------------------------------------------------------------------------------------------------------------------------------------------------------------------------------------------------------------------------------------------------------------------------------------------------------------------------------------------------------------------------------------------------------------------------------------------------------------------------------------------------------------------------------------------------------------------------------------------------------
	'ARAC_Anthurium crystallinum'        --------------------------------------------------------------------------------------------CTTCCGCTCGGGTCGAGGCTGCCACTCGGCCCTAAGACGGATCAAAGAAGAGTGGGGAAC---------------------------------------------------------------------------------CTCTCGC-TGGTTTTTGGAAT-----TCGACATCAGGAAGTGTTTTCACACCATCGACCGACATCGATTCATCCCAATCCTTAAGGAAGAGATCGACGATCCCAAGTTCTTTTACCCCACTCAGAAACTTTTTTCCGCCGGACGACTCGCCATTGTCGACCAACCGGGTGAGAAGGGCCCTTACTCCGTCCCAAACAGTGTACTACTATCGGCCCTATCAGGCAACATCTACCTACACAAGCTCGATCAGGAGATAGGGAGGATCCGACAGAAGCACGAAATTCCTCTTGTTCAGAGAATCAGATCGGTTCTA---TTAAGGACAGGTCGTCGTATTGATGACC---AAGAAAACTCTGGA-GAAG-AAGCAAGCTTCAACGCGCCCCAAGGCAACAGAGCCGT---TATTGTGGGAAGGGT--------------AAAGAGCATCCAAC-------------GCAAAGCGACCTTTCATTCCCTTGTTTCGTCGTGGCACACCCCCCCCG---CAAGCACCCCCCGGCGAAGGGGGGACCAGAAAACGC----CTTTCGTTTTC-------CCTCC--------GGCCCTTGCCGCCTTCCTTAACAAGCCCTCGAGCCTCCTTTGCGCCGCCTTCCTCA--------------------------------------------------------------------------TAGAAGCCGCCGGGTTGACCCCGAAGGCCGAATTCTATGG-TAGAGAACGCTT--TA-ATCA-AAATTTGGCCATGAGAGA------------------------------------------------------CCTTTTTAAGTCTTGCAAAAGAAGGGGCCTGCTGATAGAGCTGGGCGGGGAGGCGATACTAGTTAT----------------CAGGTCAGAGAGACGCCTGGCCCGTAA-GCG----------------------------------------------------------------------------------------------------------------TGCCCCTTTTCA---AACCCATGACT-TAATAA-GGATTTGTTACGCGCGATATGCCGACGACTCACTACTGGGAATCGTGGGTGCCGTAGAGCTTCTCATAGAAATACAAAAACGTATCACGCACTT---------CCTACAATCCGGCCTGA-----------------------------------------------------------------------------------------------------------------------------------------------------------------------------------------------------------------------------------------------------------------------------------------------------------------------------------------------------------------------------------------------------------------------------------------------------------------------------------------------------------------------------------------------------------------------------------------------------------------------------------------------------------------------------------------------------------------------------------------------------------------------------------------------------------------------------------------------------------------------------------------------------------------------------------------------------------------------------------------------------------------------------------------------------------------------------------------------------------------------------------------------------------------------------------------------------------------------------------------------------------------------------------------------------------------------------------------------------------------------------------------------------------------------------------------------------------------------------------------------------------------------------------------------------------------------------------------------------------------------------------------------------------------------------------------------------------------
	'ARAC_Arisaema_triphyllum'           ------------------------------------------------------------------------------------------------------------------------------------------------------------------------------------------------------------------------------------------------------------------------------------------------------------------------TTTAAGGAAGAGATCGACGATCCCAAGTTCTTTTACCCCACTCAGAAACTTTTTTCCGCCGGACGACTCGT------------AGGAGGTGAGAAGGGCCCTGACTCCGTCCCACACAGTGTACTACTATCGGCCCTATCAGGCAACATCTACCTACACAAGCTCGATCAGGAGATAGGGAGGATCCGACAGAAGCACGAAATTCCTCTTGTTCAGAGAATAAGATCGGTTCTA---TTAAGGACAGGTCGTCGTATTGATGACC---AAGAAAACTCTGGA-GAAG-AAGCAAGCTTCAACGCTCCCCAAGACAACAGAGCCGT---TATTGTGGGAAGGGT--------------AAAGAGCATCCAAC-------------GCAAAGCGACCTTTCATTCCCTTGTTTCGTCGTGGCACACCCCCCCCG---CAAGCACCCCCCGGCGAAGGGGGGACCAGAAAACGC----CTTTCGTTTTC-------CCTCCTTCAT--CGGCCCTTGCCGCCTTCCTTAACAAGCCCTCGAGCCTCCTTTGCGCCGCCTTCCTCA--------------------------------------------------------------------------TAGAAGCCGCCGGGTTGACCCCGAGGGCCGAATTCTATGG-TAGAGAACGCTT--AA-AAAT-AAATTTGGCCATGAGAGA------------------------------------------------------CCTTTTTAAGTCTTACAAAAGAAGGGGCCTGCTGATAGAGCTGGGCGGGGAGGCGATACTAGTTAT----------------CAGGTCAGAGAGACGCCTGGCCCGTAA-GCT----------------------------------------------------------------------------------------------------------------GGCCCCTTTTAA---AACCCATTACT-TAATAA-GGATTTGTTACGCGCGATATGCCGACGACTCACTACTGGGAATCGTGGGTGCCGTAGAGCTTCTCATAGAAATACAAAAACGTATCACCCACTT---------CCTACAATCCGGCCTGAACCTTTGGGTAGGCTCCGCAGGATCAAAAACC--A-TAGC--TGCAC-------GGAGT--------ACGGTAGA----ATTCCCCGGTACGGTCATTCGGGAAGTCCCTCCGAGGACGACTCCCATACAATTCTTGCGAGAGCTGGAGAAGCGTCTACGGGTAAAGCACCGTATCCATATAACTGCTTGCCACCTACGCTCCGCCATCCATTCCAAGTTTAGGGACCTAGGTTATAGTATCCCGATCAAACAGCTGACGAAGGGGATGA------------------GCGGAACAGGGAGTCTACTGGATGCGGTTCAACTAGCGGAGACTCTTGGAACAGCTGGAGTAAGAAGTCCCCAAGTTA-------------------------------------------------------------------------------------------------------------------------------------------------------------------------------------------------------------------------------------------------------------------------------------------------------------------------------------------------------------------------------------------------------------------------------------------------------------------------------------------------------------------------------------------------------------------------------------------------------------GCGTATGTTGGGGGATCATCAAGCACATCC---------GGCAAGGATCAAGGGAGATCCCGTTG-TTGC--ATAGCTCAGGTCGGAGCAACGTGCCATTGGACGTTCAACAGGCAGTCTCACGATCGGGCATGAGTGTCCGGAAGTTTT-------------------------------------------CATTGTATACTCCCGCGGGTCGGAAGGCGG---GGGAAGGA---------------GGGGGAAACTGGACGGGATCTTTCAGCAGCGAATTTCCCATACAGATAGAGGCACCTATCAAAAAGATACTCCGAAGGCTTCGGGATCGAGGTCTCATTAGCCGAAGAAGACCCTGGCCAATCCACGTGGCCTGCTTGACGAACGTCAGCGACGGAGACATCGTAAATCGGTCCGCGGGCATCGCGATAAG--------------------------------------------------------------------------------------------------------------------------------------------------------------------------------------------------------------------------------------------------------------
	'ARAC_Calla palustris'               --------------------------------------------------------------------------------------------CTTCCGCTCGGGTCGAGGCTGTCACTCGGCCCTAAGACGGATCAAAGAAGAGTGGGGAAC---------------------------------------------------------------------------------CTCTCGC-TGGTTTTTGGAAT-----TCGACATCAGGAAGTGTTTTCACACCATCGACCGACATCGATTCATCCCAATCTTTAAGGAAGAGATCGACGATCCCAAGTTCTTTTACCCCACTCAGAAACTTTTTTCCGCCGGACGACTCGT------------AGGAGGTGAGAAGGGCCCTTACTCCGTCCCACACAGTGTACTACTATCGGCCCTATCAGGCAACATCTACCTACACAAGCTCGATCAGGAGATAGGGAGGATCCGACAGAAGCACGAAATTCCTCTTGTTCAGAGAATAAGATCGGTTCTA---TTAAGGACAGGTCGTCGTATTGATGACC---AAGAAAACTCTGGA-GAAG-AAGCAAGCTTCAACGCTCCCCAAGACAACAGAGCCGT---TATTGTGGGAAGGGT--------------AAAGAGCATCCAAC-------------GCAAAGCGACCTTTCATTCCCTTGTTTCGTCGTGGCACACCCCCCCCG---CAAGCACCCCCCGGCGAAGGGGGGACCAGAAAACGC----CTTTCGTTTTC-------CCTCCTTCAT--CGGCCCTTGCCGCCTTCCTTAACAAGCCCTCGAGCCTCCTTTGCGCCGCCTTCCTCA--------------------------------------------------------------------------TAGAAGCCGCCGGGTTGACCCCGAAGGCCGAATTCTATGG-TAGAGAACGCTT--TA-ATAA-AAATTTGGCCATGAGAGA------------------------------------------------------CCTTTTTAAGTCTTGCAAAAGAAGGGGCCTGCTGATAGAGCTGGGCGGGGAGGCGATACTAGTTAT----------------CAGGTCAGAGAGACGCCTGGCCCGTAA-GCT----------------------------------------------------------------------------------------------------------------GGCCCCTTTTAA---AACCCATTACT-TAATAA-GGATTTGTTACGCGCGATATGCCGACGACTCACTACTGGGAATCGTGGGTGCCGTAGAGCTTCTCATAGAAAT----------------------------------------------------------------------------------------------------------------------------------------------------------------------------------------------------------------------------------------------------------------------------------------------------------------------------------------------------------------------------------------------------------------------------------------------------------------------------------------------------------------------------------------------------------------------------------------------------------------------------------------------------------------------------------------------------------------------------------------------------------------------------------------------------------------------------------------------------------------------------------------------------------------------------------------------------------------------------------------------------------------------------------------------------------------------------------------------------------------------------------------------------------------------------------------------------------------------------------------------------------------------------------------------------------------------------------------------------------------------------------------------------------------------------------------------------------------------------------------------------------------------------------------------------------------------------------------------------------------------------------------------------------------------------------------------------------------------------------------------------------------
	'ARAC_Colocasia esculenta'           ------------------------------------------------------------------------------------------------CGCTCGGGTCGAGGCTGTCACTCGGCCCTAAGACGGATCAAAGAAGAGTGGGGAAC---------------------------------------------------------------------------------CTCTCGC-TGGTTTTTGGAAT-----TCGACATCAGGAAGTGTTTTCACACCATCGACCAACATCGATTCATCCCAATCTTTAAGGAAGAGATCGACGATCCCAAGTTCTTTTACCCCACTCAGAAACTTTTTTCCGCCGGACGACTCGT------------AGGAGGTGAGAAGGGCCCTGACTCCGTCCCACACAGTGTACTACTATCGGCCCTATCAGGCAACATCTACCTACACAAGCTCGATCAGGAGATAGGGAGGATCCGACAGAAGCACGAAATTCCTCTTGTTCAGAGAATCAGATCGGTTCTA---TTAAGGACAGGTCGTCGTATTGATGACC---AAGAAAACTCTGGA-GAAG-AAGCAAGCTTCAACGCTCCCCAAGACAACAGAGCCGT---TATTGTGGGAAGGGT--------------AAAGAGCATCCAAC-------------GCAAAGCGACCTTTCATTCCCTTGTTTCGTCGTGGCACACTCCCCCCG---CAAGCACCCCACGGCGAAGGGGGGACCAGAAAACGC----CTTTCGTTTTC-------CCTCCTTCAT--CGGCCCTTGCCGCCTTCCTTAACAAGCCCTCGAGCCTCCTTTGCGCCGCCTTCCTCA--------------------------------------------------------------------------TAGAAGCCGCCGGGTTGACCCCGAGGGCCGAATTCTATGG-TAGAGAACGCTT--TA-AAAA-AAATTTGGCCATGAGAGA------------------------------------------------------CCTTTTTAAGTCTTACAAAAGAAGGGGCCTGCTGATAGAGCTGGGCGGGGAGGCGATACTAGTTAT----------------CAGGTCAGAGAGACGCCTGGCCCGTAA-GCT----------------------------------------------------------------------------------------------------------------GGCCCCTTTAAA---AACCCATTACT-TAATAA-GGATTTGTTACGCGCGATATGCCGACGACTCACTACTGGGAATCGTGGGTGCCGTA---------------------------------------------------------------------------------------------------------------------------------------------------------------------------------------------------------------------------------------------------------------------------------------------------------------------------------------------------------------------------------------------------------------------------------------------------------------------------------------------------------------------------------------------------------------------------------------------------------------------------------------------------------------------------------------------------------------------------------------------------------------------------------------------------------------------------------------------------------------------------------------------------------------------------------------------------------------------------------------------------------------------------------------------------------------------------------------------------------------------------------------------------------------------------------------------------------------------------------------------------------------------------------------------------------------------------------------------------------------------------------------------------------------------------------------------------------------------------------------------------------------------------------------------------------------------------------------------------------------------------------------------------------------------------------------------------------------------------------------------------------------------------------
	'ARAC_Dieffenbachia_seguine'         --------------------------------------------------------------------------------------------CTTCCGCTCGGGTCGAGGCTGTCACTCGGCCCTAAGACGGATCAAAGAAGAGTGGGGAAC---------------------------------------------------------------------------------CTCTCGC-TGGTTTTTGGAAT-----TCGACATCAGGAAGTGTTTTCACACCATCGACCAACATCGATTCATCCCAATCTTTAAGGAAGAGATCGACGATCCCAAGTTCTTTTACCCCACTCAGAAACTTTTTTCCGCCGGACGACTCGT------------AGGAGGTGAGAAGGGCCCTTACTCCGTCCCACACAGTGTACTACTATCGGCCCTATCAGGCAACATCTACCTACACAAGCTCGATCAGGAGATAGGGAGGATCCGACAGAAGCACGAAATTCCTCTTGTTCAGAGAATCAGATCGGTTCTA---TTAAGGACAGGTCGTCGTATTGATGACC---AAGAAAACTCTGGA-GAAG-AAGCAAGCTTCAACGCTCCCCAAGACAACAGAGCCGT---TATTGTGGGAAGGGT--------------AAAGAGCATCCAAC-------------GCAAAGCGACCTTTCATTCCCTTGTTTCGTCGTGGCACACCCCCCCCG---CAAGCACCCCCCGGCGAAGGGGGGACCAGAAAACGC----CTTTCGTTTTC-------CCTCCTTCAT--CGGCCCTTGCCGCCTTCCTTAACAAGCCCTCGAGCCTCCTTTGCGCCGCCTTCCTCA--------------------------------------------------------------------------TAGAAGCCGCCGGGTTGACCCCGAAGGCCGAATTCTATGG-TAGAGAACGCTT--TA-ATAA-AAATTTGGCCATGAGAGA------------------------------------------------------CCTTTTTAAGTCTTGCAAAAGAAGGGGCCTGCTGATAGAGCTGGGCGGGGAGGCGATACTAGTTAT----------------CAGGTCAGAGAGACGCCTGGCCCGTAA-GCT----------------------------------------------------------------------------------------------------------------GGCCCCTTTTAA---AACCCATTACT-TAATAA-GGATTTGTTACGCGCGATATGCCGACGACTCACTACTGGGAATCGTGGGTGCCGTAGAGCTTCTCATAGAAATACAAAAACGTATCACCCACTT---------CCTACAATCCGG----------------------------------------------------------------------------------------------------------------------------------------------------------------------------------------------------------------------------------------------------------------------------------------------------------------------------------------------------------------------------------------------------------------------------------------------------------------------------------------------------------------------------------------------------------------------------------------------------------------------------------------------------------------------------------------------------------------------------------------------------------------------------------------------------------------------------------------------------------------------------------------------------------------------------------------------------------------------------------------------------------------------------------------------------------------------------------------------------------------------------------------------------------------------------------------------------------------------------------------------------------------------------------------------------------------------------------------------------------------------------------------------------------------------------------------------------------------------------------------------------------------------------------------------------------------------------------------------------------------------------------------------------------------------------------------------------------------------
	'ARAC_Epipremnum_aureum'             --------------------------------------------------------------------------------------------CTTCCGCTCGGGTCGAGGCTGCCACTCGGCCCTAAGACGGATCAAAGAAGAGTGGGGAAC---------------------------------------------------------------------------------CTCTCGC-TGGTTTTTGGAAT-----TCGACATCAGGAAGTGTTTTCACACCATCGACCGACATCGATTCATCCCAATCTTTAAGGAAGAGATCGACGATCCCAAGTTCTTTTACCCCACTCAGAAACTTTTTTCCGCCGGACGACTCGT------------AGGAGGTGAGAAGGGCCCTTACTCCGTCCCATACAGTGTACTACTATCGGCCCTATCAGGCAACATCTACCTACACAAGCTCGATCAGGAGATAGGGAGGATCCGACAGAAGCACGAAATTCCTCTTGTTCAGAGAATCAGATCGGTTCTA---TTAAGGACAGGTCGTCGTATTGATGACC---AAGAAAACTCTGGA-GAAG-AAGCAAGCTTCAACGCTCCCCAAGACAACAGAGCCGT---TATTGTGGGAAGGGT--------------AAAGAGCATCCAAC-------------GCAAAGCGACCTTTCATTCCCTTGTTTCGTCGTGGCACACCCCCCCCG---CAAGCACCCCCCGGCGAAGGGGGGACCAGAAAACGC----CTTTCGTTTTC-------CCTCCTTCAT--CGGCCCTTGCCGCCTTCCTTAACAAGCCCTCGAGCCTCCTTTGCGCCGCCTTCCTCA--------------------------------------------------------------------------TAGAAGCCGCCGGGTTGACCCCGAAGGCCGAATTCTATGG-TAGAGAACGCTT--TA-ATAA-AAATTTGGCCATGAGAGA------------------------------------------------------CCTTTTTAAGTCTTGCAAAAGAAGGGGCCTGCTGATAGAGCTGGGCGGGGAGGCGATACTAGTTAT----------------CAGGTCAGAGAGACGCCTGGCCCGTAA-GCT----------------------------------------------------------------------------------------------------------------TGCCCCTTTGAA---AACCCATTACT-TAATAA-GGATTTGTTACGCGCGATATGCCGACGACTCACTACTGGGAATCGTGGGTGCCGTAGAGCTTCTCATAGAAATACAAAA----------------------------------------------------------------------------------------------------------------------------------------------------------------------------------------------------------------------------------------------------------------------------------------------------------------------------------------------------------------------------------------------------------------------------------------------------------------------------------------------------------------------------------------------------------------------------------------------------------------------------------------------------------------------------------------------------------------------------------------------------------------------------------------------------------------------------------------------------------------------------------------------------------------------------------------------------------------------------------------------------------------------------------------------------------------------------------------------------------------------------------------------------------------------------------------------------------------------------------------------------------------------------------------------------------------------------------------------------------------------------------------------------------------------------------------------------------------------------------------------------------------------------------------------------------------------------------------------------------------------------------------------------------------------------------------------------------------------------------------------------------
	'ARAC_Monstera deliciosa'            --------------------------------------------------------------------------------------------CTTCCGCTCGGGTCGAGGCTGCCACTCGGCCCTAAGACGGATCAAAGAAGAGTGGGGAAC---------------------------------------------------------------------------------CTCTCGC-TGGTTTTTGGAAT-----TCGACATCAGGAAGTGTTTTCACACCATCGACCGACATCGATTCATCCCAATCTTTAAGGAAGAGATCGACGATCCCAAGTTCTTTTACCCCACTCAGAAACTTTTTTCCGCCGGACGACTCGT------------AGGAGGTGAGAAGGGCCCTTACTCCGTCCCATACAGTGTACTACTATCGGCCCTATCAGGCAACATCTACCTACACAAGCTCGATCAGGAGATAGGGAGGATCCGACAGAAGCACGAAATTCCTCTTGTTCAGAGAATCAGATCGGTTCTA---TTAAGGACAGGTCGTCGTATTGATGACC---AAGAAAACTCTGGA-GAAG-AAGCAAGCTTCAACGCTCCCCAAGACAACAGAGCCGT---TATTGTGGGAAGGGT--------------AAAGAGCATCCAAC-------------GCAAAGCGACCTTTCATTCCCTTGTTTCGTCGTGGCACACCCCCCCCG---CAAGCACCCCCCGGCGAAGGGGGGACCAGAAAACGC----CTTTCGTTTTC-------CCTCCTTCAT--CGGCCCTTGCCGCCTTCCTTAACAAGCCCTCGAGCCTCCTTTGCGCCGCCTTCCTCA--------------------------------------------------------------------------TAGAAGCCGCCGGGTTGACCCCGAAGGCCGAATTCTATGG-TAGAGAACGCTT--TA-ATAA-AAATTTGGCCATGAGAGA------------------------------------------------------CCTTTTTAAGTCTTGCAAAAGAAGGGGCCTGCTGATAGAGCTGGGCGGGGAGGCGATACTAGTTAT----------------CAGGTCAGAGAGACGCCTGGCCCGTAA-GCT----------------------------------------------------------------------------------------------------------------TGCCCCTTTGAA---AACCCATTACT-TAATAA-GGATTTGTTACGCGCGATATGCCGACGACTCACTACTGGGAATCGTGGGTGCCGTAGAGCTTCTCATAGAAATACAAAAACGTATCACCCACTT---------CCTACAATCCGGCCTG------------------------------------------------------------------------------------------------------------------------------------------------------------------------------------------------------------------------------------------------------------------------------------------------------------------------------------------------------------------------------------------------------------------------------------------------------------------------------------------------------------------------------------------------------------------------------------------------------------------------------------------------------------------------------------------------------------------------------------------------------------------------------------------------------------------------------------------------------------------------------------------------------------------------------------------------------------------------------------------------------------------------------------------------------------------------------------------------------------------------------------------------------------------------------------------------------------------------------------------------------------------------------------------------------------------------------------------------------------------------------------------------------------------------------------------------------------------------------------------------------------------------------------------------------------------------------------------------------------------------------------------------------------------------------------------------------------------
	'ARAC_Philodendron hederaceum'       ------------------------------------------------------------------------------------------------------------------CACTCGGCCCTAAGACGGATCAAAGAAGAGTGGGGAAC---------------------------------------------------------------------------------CTCTCGC-TGGTTTTTGGAAT-----TCGACATCAGGAAGTGTTTTCACGCCATCGACCGACATCGATTCATCCCAATCTTTAAGGAAGAGATCGACGATCCCAAGTTCTTTTACCCCACTCAGACACTTTTTTCCGCCGGACGACTCGT------------AGGAGGTGAGAAGGGCCCTTACTCCGTCCCACACAGTGTACTACTATCGGCCCTATCAGGCAACATCTACCTACACAAGCTCGATCAGGAGATAGGGAGGATCCGACAGAAGCACCAAATTCCTCTTGTTCAGAGAATCAGATCGGTTCTA---TTAAGGACAGGTCGTCGTATTGATGACC---AAGAAAACTCTGGA-GAAG-AAGCAAGCTTCAACGCTCCCCAAGACAACAGAGCCGT---TATTGTGGGAAGGGT--------------AAAGAGCATCCAAC-------------GCAAAGCGACCTTTCATTCCCTTGTTTCGTCGTGGCACACCCCCCCCG---CAAGCACCCCCCGGCGAAGGGGGGACCAGAAAACGC----CTTTCGTTTTC-------CCTCCTTCAT--CGGCCCTTGCCGCCTTCCTTAACAAGCCCTCGAGCCTCCTTTGCGCCGCCTTCCTCA--------------------------------------------------------------------------TAGAAGCCGCCGGGTGGACCCCGAAGGCCGAATTCTATGG-TAGAGAACGCTT--TA-ATAA-AAATTTGGCCATGAGAGA------------------------------------------------------CCTTTTTAAGTCTTTCAAA-GAAGGGGCCTGCTGATAAAGCTGGGCGGGGAGGCGATGCTAGTTTT----------------CAG-TCATAGAGAC-TCTGGCCCGGAA-GCT----------------------------------------------------------------------------------------------------------------GGCCCCTTTTAA---AACCC-TATCT-TA----------------------------------------------------------------------------------------------------------------------------------------------------------------------------------------------------------------------------------------------------------------------------------------------------------------------------------------------------------------------------------------------------------------------------------------------------------------------------------------------------------------------------------------------------------------------------------------------------------------------------------------------------------------------------------------------------------------------------------------------------------------------------------------------------------------------------------------------------------------------------------------------------------------------------------------------------------------------------------------------------------------------------------------------------------------------------------------------------------------------------------------------------------------------------------------------------------------------------------------------------------------------------------------------------------------------------------------------------------------------------------------------------------------------------------------------------------------------------------------------------------------------------------------------------------------------------------------------------------------------------------------------------------------------------------------------------------------------------------------------------------------------------------------------------------------------------------------------
	'ARAC_Pistia_stratiotes'             --------------------------------------------------------------------------------------------CTTCCGCTCGGGTCGAGACTGTCACTCGGCCCTAAGACGGATCAAAGAAGAGTGGGGAAC---------------------------------------------------------------------------------CTCTCGC-TGGTTTTTGGAAT-----TCGACATCAGGAAGTGTTTTCACACCATCGACCAACATCGATTCATCCCAATCTTTAAGGAAGAGATCGACGATCCCAAGTTCTTTTACCCCACTCAGACACTTTTTTCCGCCGGACGACTCGT------------AGGAGGTGAGAAGGGCCCTGACTCCGTCCCACACAGTGTACTACTATCGGCCCTATTAGGCAACATTTACCTACACAAGCTCGATCAGGAGATAGGGAGGATCCGACAGAAGCACGAAATTCCTCTTGTTCAGAGAATCAGATCGGTTCTC---TTAAGGACAGGTCGTCGTATTGATGACC---AAGAAAACTCTTCC-GAAG-AAGCAAGCTTCCACGCTCCCCAAGACAACAGAGCCGT---TATTGTGGGAAGGGT--------------AAAGAGCATCCAAC-------------GCAAAGCGACCTTTCATTCCCTTGTTTCATCGTGGCACACCCCCCCCG---CAAGCACCCCCCGGCGAAGGGGGGACCAGAAAACGC----CTTTCGTTTTC-------CCTCCTTCAT--CGGCCCTTGCCGCCTTCCTTAACAAGCCCTCGAGCCTCCTTTGCGCCGCCTTCCTCA--------------------------------------------------------------------------TAGAAGCCGCCGGGTTGACCCCGAAGGCCGAATTCTATGG-TAGAGAACGCTT--TC-AAAA-AAATTTGGCCATGAGAGA------------------------------------------------------CCTTTTTAAGTCTTACAAAAGAAGGGGCCTGCTGATAGAGCTGGGCGGGGAGGCGATACTAGTTAT----------------CAGGTCAGAGAGACGCCTGGCCCGTAA-GCT----------------------------------------------------------------------------------------------------------------GGCCCCTTTAAA---AACCCATTACT-TAATAA-GGATTTGTTACGCGCGATATGCCGACGACTTACTACTGGGAATCGTGGGTGCCGTAGAGCTTCTCATAGAAATACAAAAACGCATCACCCACTT---------CCTACAATCCGGCCTGA-----------------------------------------------------------------------------------------------------------------------------------------------------------------------------------------------------------------------------------------------------------------------------------------------------------------------------------------------------------------------------------------------------------------------------------------------------------------------------------------------------------------------------------------------------------------------------------------------------------------------------------------------------------------------------------------------------------------------------------------------------------------------------------------------------------------------------------------------------------------------------------------------------------------------------------------------------------------------------------------------------------------------------------------------------------------------------------------------------------------------------------------------------------------------------------------------------------------------------------------------------------------------------------------------------------------------------------------------------------------------------------------------------------------------------------------------------------------------------------------------------------------------------------------------------------------------------------------------------------------------------------------------------------------------------------------------------------------
	'ARAC_Thaumatophyllum bipinnatifidum' ------------------------------------------------------------------------------------------------CGCTCGGGTCGAGGCTGTCACTCGGCCCTAAGACGGATCAAAGAAGAGTGGGGAAC---------------------------------------------------------------------------------CTCTCGC-TGGTTTTTGGAAT-----TCGACATCAGGAAGTGTTTTCACACCATCGACCGACATCGATTCATCCCAATCTTTAAGGAAGAGATCGACGATCCCAAGTTCTTTTACCCCACTCAGAAACTTTTTTCCGCCGGACGACTCGT------------AGGAGGTGAGAAGGGCCCTTACTCCGTCCCACACAGTGTACTACTATCGGCCCTATCAGGCAACATCTACCTACACAAGCTCGATCAGGAGATAGGGAGGATCCGACAGAAGCACGAAATTCCTCTTGTTCAGAGAATCAGATCGGTTCTA---TTAAGGACAGGTCGTCGTATTGATGACC---AAGAAAACTCTGGA-GAAG-AAGCAAGCTTCAACGCTCCCCAAGACAACAGAGCCGT---TATTGTGGGAAGGGT--------------AAAGAGCATCCAAC-------------GCAAAGCGACCTTTCATTCCCTTGTTTCGTCGTGGCACACCCCCCCCG---CAAGCACCCCCCGGCGAAGGGGGGACCAGAAAACGC----CTTTCGTTTTC-------CCTCCTTCAT--CGGCCCTTGCCGCCTTCCTTAACAAGCCCTCGAGCCTCCTTTGCGCCGCCTTCCTCA--------------------------------------------------------------------------TAGAAGCCGCCGGGTTGACCCCGAAGGCCGAATTCTATGG-TAGAGAACGCTT--TA-ATAA-AAATTTGGCCATGAGAGA------------------------------------------------------CCTTTTTAAGTCTTTCAAAAGAAGGGGCCTGCTGATAGAGCTGGGCGGGGAGGCGATACTAGTTAT----------------CAGGTCAGAGAGACGCCTGGCCCGTAA-GCT----------------------------------------------------------------------------------------------------------------GGCCCCTTTTAA---AACCCATTACT-TAATAA-GGATTTGTTACGCGCGATATGCCGACGACTCACTACTGGGAATCGTGGGTGCCGTAGAGCTTCTCATAGAAATACAAAAACGTATCACCCACTT---------CCTACAATCCGGCCTGA-----------------------------------------------------------------------------------------------------------------------------------------------------------------------------------------------------------------------------------------------------------------------------------------------------------------------------------------------------------------------------------------------------------------------------------------------------------------------------------------------------------------------------------------------------------------------------------------------------------------------------------------------------------------------------------------------------------------------------------------------------------------------------------------------------------------------------------------------------------------------------------------------------------------------------------------------------------------------------------------------------------------------------------------------------------------------------------------------------------------------------------------------------------------------------------------------------------------------------------------------------------------------------------------------------------------------------------------------------------------------------------------------------------------------------------------------------------------------------------------------------------------------------------------------------------------------------------------------------------------------------------------------------------------------------------------------------------------
	'ARAC_Zamioculcas zamiifolia'        ------------------------------------------------------------------------------------------------CGCTCGGGTCGAGGCTGCCACTCGGCCCTAAGACGGATCAAAGAAGAGTGGGGAAC---------------------------------------------------------------------------------CTCTCGC-TGGTTTTTGGAAT-----TCGACATCAGGAAGTGTTTTCACACCATCGACCGACATCGATTCATCCCAATCTTTAAGGAAGAGATCGACGATCCCAAGTTCTTTTACCCCACTCAGAAACTTTTTTCCGCCGGACGACTCGT------------AGGAGGTGAGAAGGGCCCTTACTCCGTCCCACACAGTGTACTACTATCGGCCCTATCAGGCAACATCTACCTACACAAGCTCGATCAGGAGATAGGGAGGATCCGACAGAAGCACGAAATTCCTCTTGTTCAGAGAATCAGATCGGTTCTA---TTAAGGACAGGTCGTCGTATTGATGACC---AAGAAAACTCTGGA-GAAG-AAGCAAGCTTCAACGCTCCCCAAGACAACAGAGCCTT---TATTGTGGGAAGGGT--------------AAAGAGCATCCAAC-------------GCAAAGCGACCTTTCATTCCCTTGTTTCGTCGTGGCACACCCCCCCCG---CAAGCACCCCCCGGCGAAGGGGGGACCAGAAAACGC----CTTTCGTTTTC-------CCTCCTTCAT--CGGCCCTTGCCGCCTTCCTTAACAAGCCCTCGAGCCTCCTTTGCGCCGCCTTCCTCA--------------------------------------------------------------------------TAGAAGCCGCCGGGTTGACCCCGAAGGCCGAATTCTATGG-TAGAGAACGCTT--TA-ATAA-AAATTTGGCCATGAGAGA------------------------------------------------------CCTTTTTAAGTCTTGCAAAAGAAGGGGCCTGCTGATAGAGCTGGTCGGGGAGGCGATACTAGTTAT----------------CAGGTCAGAGAGACGCCTGGCCCGTAA-GCA----------------------------------------------------------------------------------------------------------------GGCCC----------------------------------------------------------------------------------------------------------------------------------------------------------------------------------------------------------------------------------------------------------------------------------------------------------------------------------------------------------------------------------------------------------------------------------------------------------------------------------------------------------------------------------------------------------------------------------------------------------------------------------------------------------------------------------------------------------------------------------------------------------------------------------------------------------------------------------------------------------------------------------------------------------------------------------------------------------------------------------------------------------------------------------------------------------------------------------------------------------------------------------------------------------------------------------------------------------------------------------------------------------------------------------------------------------------------------------------------------------------------------------------------------------------------------------------------------------------------------------------------------------------------------------------------------------------------------------------------------------------------------------------------------------------------------------------------------------------------------------------------------------------------------------------------------------------------------------------------------------------------
	'ARAC_Zantedeschia_albomaculata'     --------------------------------------------------------------------------------------------CTTCCGCTCGGGTCGAGGCTGTCACTCGGCCCTAAGACGGATCAAAGAAGAGTGGGGAAC---------------------------------------------------------------------------------CTCTCGC-TGGTTTTTGGAAT-----TCGACATCAGGAAGTGTTTTCACACCATCGACCAACATCGATTCATCCCAATCTTTAAGGAAGAGATCGACGATCCCAAGTTCTTTTACCCCACTCAGACACTTTTTTCCGCCGGACGACTCGT------------AGGAGGTGAGAAGGGCCCTTACTCCGTCCCACACAGTGTACTACTATCGGCCCTATCGGGCAACATCTACCTACACAAGCTCGATCAGGAGATAGGGAGGATCCGACAGAAGCACGAAATTTCTCTTGTTCAGAGAATCAGATCGGTTCTA---TTAAGGACAGGTCGTCGTATTGATGACC---AAGAAAACTCTGGA-GAAG-AAGCAAGCTTCAACGCTCCCCAAGACAACAGAGCCGT---TATTGTGGGAAGGGT--------------AAAGAGCATCCAAC-------------GCAAAGCGACCTTTCATTCCCTTGTGTCGTCGTGGCAGACCCCCCCCG---CAAGCACCCCCCGGCGAAGGGGGGACCAGAAAACGC----CTTTCGTTTTC-------CCTCCTTCAT--CGGCCCTTGCCGCCTTCCTTAACAAGCCCTCGAGCCTCCTTTGCGCCGCCTTCCTCA--------------------------------------------------------------------------TAGAAGCCGCCGGGTTGACCCCGAAGGCCGAATTCTATGG-TAGAGAACGCTT--TA-ATCA-AAATTTGGCCATGAGAGA------------------------------------------------------CCTTTTTAAGTCTTGCAAAAGAAGGGGCCTGCTGATAGAGCTGGGCGGGGAGGCGATACTAGTTAT----------------CAGGTCAGAGAGACGCCTGGCCCGTAA-GCT----------------------------------------------------------------------------------------------------------------GGCCCCTTTTAA---AACCCATTACT-TAATAA-GGATTTGTTACGCGCGATATGCCGACGACTCACTACTGGGAATCGTGGGTGCCATAGAGCTTCTCATAGAAATACAAAAACGTATCACCCACTT---------CCTACAATCCGGCCTGAACCTT------------------------------------------------------------------------------------------------------------------------------------------------------------------------------------------------------------------------------------------------------------------------------------------------------------------------------------------------------------------------------------------------------------------------------------------------------------------------------------------------------------------------------------------------------------------------------------------------------------------------------------------------------------------------------------------------------------------------------------------------------------------------------------------------------------------------------------------------------------------------------------------------------------------------------------------------------------------------------------------------------------------------------------------------------------------------------------------------------------------------------------------------------------------------------------------------------------------------------------------------------------------------------------------------------------------------------------------------------------------------------------------------------------------------------------------------------------------------------------------------------------------------------------------------------------------------------------------------------------------------------------------------------------------------------------------------------------
	'LEMN_Lemna_minor'                   --------------------------------------------------------------------------------------------CTTCCGCTCGGGTCGAGGCAGCTTGAAAGCCCTAAGACAGATCAAAGAAGAGTGGGGAAT---------------------------------------------------------------------------------CTCTCGC-TGGTTTTTGGAAT-----TCGACATCAGGAAGTGTTTTCACATCATTGACCGACATCGATTCATTCCAATCTTTAAGGAAGAGATTGACGATCCCAAGTTCTTTTACCCCACTCAGACACTTTTTTTCGCCGGACGA------------------AGAGGTGAGAAGGGCCCTTACTCCGTCTCACACAGTGTACTACTATCGGCCCTATCAGGCAACATCTACCTACACAAGCTCGATCAGGAGATAGGGAGGATCCGACAGAAGCACGAAATCCCTCTTGTTCAGAGAATCAGATCGGTTTTC---TTAAGGACAGGTCGTCGTATTGATGACC---AAGAAAACTCTGGA-GAAG-AAGCAAGCTTCAACGCTCCCCAAGACAACAGAGCCGT---TATTGTGGGAAGGTT-----------------ACGAAGTAAAC-------------GCAAAGCGACCTTTAAAAACCTTGTATCGTCGTGGCACACCCCCCCCG---CAAGCACCCCCAGGCGAAGGGGGGACCAGAAAACGAGA-GTTTTCCCTTTCT------TAACCTTCGG--TTACC-TTGCAGCCTTCCTTAACAAGCCCTCGAGCCTCCTTTGCGCCGCCTTCCTCA--------------------------------------------------------------------------TAGAAGCCGCCGGGTTGACCCCGAAGGCCGAATTCTATGG-TAGAGAACGCTT--TA-ATCA-AAATTTGGCCATGAGATA------------------------------------------------------CCTTTTCAAGTTTTGCAAAAGAAGGGGCCTGCTAATAGAACTGGGCGGGGAGGCGATACTAGTTAT----------------CAGGTCAGAGAGACGCCTGTCCCGTAA-GCT----------------------------------------------------------------------------------------------------------------GGCCCCTTTAAA---AACCCATTACT-TAATAA-GAATTTGTTACGCGCGATATGCCGACGACTCACTACTGGGAATCGTGGGTGCCGTAGAGCTTCTCATAGAAATACAAAGACGTATCACCCACTT---------CCTACAATCTGGCCTGAACCTTTGGGTAGG----------------------------------------------------------------------------------------------------------------------------------------------------------------------------------------------------------------------------------------------------------------------------------------------------------------------------------------------------------------------------------------------------------------------------------------------------------------------------------------------------------------------------------------------------------------------------------------------------------------------------------------------------------------------------------------------------------------------------------------------------------------------------------------------------------------------------------------------------------------------------------------------------------------------------------------------------------------------------------------------------------------------------------------------------------------------------------------------------------------------------------------------------------------------------------------------------------------------------------------------------------------------------------------------------------------------------------------------------------------------------------------------------------------------------------------------------------------------------------------------------------------------------------------------------------------------------------------------------------------------------------------------------------------------------------------------------
	'LEMN_Lemna trisulca'                ------------------------------------------------------------------------------------------------CGCTCGGGTCGAGGCAGCTTGAAAGCCCTAAGACAGATCAAAGAAGAGTGGGGAAT---------------------------------------------------------------------------------CTCTCGC-TGGTTTTTGGAAT-----TCGACATCAGGAAGTGTTTTCACATCATTGACCGACATCGATTCATTCCAATCTTTAAGGAAGAGATTGACGATCCCAAGTTCTTTTACCCCACTCAGACACTTTTTTTCGCCGGACGA------------------AGAGGTGAGAAGGGCCCTTACTCCGTCTCACACAGTGTACTACTATCGGCCCTATCAGGCAACATCTACCTACACAAGCTCGATCAGGAGATAGGGAGGATCCGACAGAAGCACGAAATCCCTCTTGTTCAGAGAATCAGATCGGTTTTA---TTAAGGACAGGTCGTCGTATTGATGACC---AAGAAAACTCTGGA-GAAG-AAGCAAGCTTCAACGCTCCCCAAGACAACAGAGCCGT---TATTGTGGGAAGGTT-----------------ACGAAGTAAAC-------------GCAAAGCGACCTTTAAAAACCTTGTATCGTCGTGGCACACCCCCCCCG---CAAGCACCCCCAGGCGAAGGGGGGACCAGAAAACGAGA-GTTTTCCCTTTCT------TAACCTTCGG--TTACC-TTGCAGCCTTCCTTAACAAGCCCTCGAGCCTCCTTTGCGCCGCCTTCCTCA--------------------------------------------------------------------------TAGAAGCCGCCGGGTTGACCCCGAAGGCCGAATTCTATGG-TAGAGAACGCTT--TA-ATCA-AAATTTGGCCATGAGATA------------------------------------------------------CCTTTTCAAGTTTTGCAAAAGAAGGGGCCTGCTAATAGAACTGGGCGGGGAGGCGATACTAGTTAT----------------CAGGTCAGAGAGACGCCTGTCCCGTAA-GCT----------------------------------------------------------------------------------------------------------------GGCCCCTTTAAA---AACCCATTACT-TAATAA-GAATTTGTTACGCGCGATATGCCGACGACTCACTACTGGGAATCGTGGGTGCCGTAGAGCTTCTCATAGAAATACAAAAACGTATCACCCACTT---------CCTACAATCTGGC---------------------------------------------------------------------------------------------------------------------------------------------------------------------------------------------------------------------------------------------------------------------------------------------------------------------------------------------------------------------------------------------------------------------------------------------------------------------------------------------------------------------------------------------------------------------------------------------------------------------------------------------------------------------------------------------------------------------------------------------------------------------------------------------------------------------------------------------------------------------------------------------------------------------------------------------------------------------------------------------------------------------------------------------------------------------------------------------------------------------------------------------------------------------------------------------------------------------------------------------------------------------------------------------------------------------------------------------------------------------------------------------------------------------------------------------------------------------------------------------------------------------------------------------------------------------------------------------------------------------------------------------------------------------------------------------------------------------
	'LEMN_Wolffia borealis'              --------------------------------------------------------------------------------------------CTTCCGCTCGGGTCGAGGCTGCCACTCGGCCCTAAGACAGATCAAAGAAGAGTGGGGAAT---------------------------------------------------------------------------------CTCTCGC-TGGTTTTTGGAAT-----TCGACATCAGGCGCGACGTTAGGAGCGACGACCGACATCGATTCATTCCAATCTTTAAGGAAGAGATTGACGATCCTAAGTTCTTTTACCCCACTCAGACACTTTTTTTCGCCGGACGA------------------AGAGGTGAGAAGGGCCCTTACTCCGTCTCAAACAGTGTACTACTATCGGCCCTATCAGGCAACATCTACCTACACAAGCTCGATCAGGAGATAGGGAGGATCCGACAGAAGCACGAAATCCCTCTTGTTCAGAGAATAAGATCGGTTTTC---TTAAGGACAGGTCGTCGTATTGATGACC---AAGAAAACTCTGGA-GAAG-AAGCAGGCTTCAACGCTCCCCAAGACAACAGAGCCGT---TATTGTGGGAAGGTTCGACTTTAGGTTACGAAGTAAATGCAGTCGAAGATTAAGAAGAAAAGCGACCTTTAAAAACCTTGTATCGTCGTGGCACACCCCCCCCG---CAAGCACCCCCAGGCGAAGGGGGGACCAGAAAACTCTC-GTTTTACCTTTCGGCCGTAGCGCCTTAAATCGGAACCTTGCTGCCTTCCTTAACAAGCCCTCGAGCCTCCTTTGCGCCGCCTTCCTCA--------------------------------------------------------------------------TAGAAGCCGCCGGATTGACCCCGAAGGCCGAATTCTATGG-TAGAGAACGCTT--TA-ATCC-AAATTTGGCCATGAGATA------------------------------------------------------CCTTTTAAAGTTTTGCAAAAGAAGGGGCCTGCTAATAGAGCTGGGCGGGGAGGCGATACTAGTTAT----------------CAGGTCAGAGAGACGCCTGTCCCGTAA-GCT----------------------------------------------------------------------------------------------------------------GGCCCCTTTAAAAACAACCCATTACT-TAATAA-GAATTTGTTACGCGCGATATGCCGACGACTCACTACTGGGAATCGTGGGTGCCGTAGAGCTTCTCATA---------------------------------------------------------------------------------------------------------------------------------------------------------------------------------------------------------------------------------------------------------------------------------------------------------------------------------------------------------------------------------------------------------------------------------------------------------------------------------------------------------------------------------------------------------------------------------------------------------------------------------------------------------------------------------------------------------------------------------------------------------------------------------------------------------------------------------------------------------------------------------------------------------------------------------------------------------------------------------------------------------------------------------------------------------------------------------------------------------------------------------------------------------------------------------------------------------------------------------------------------------------------------------------------------------------------------------------------------------------------------------------------------------------------------------------------------------------------------------------------------------------------------------------------------------------------------------------------------------------------------------------------------------------------------------------------------------------------------------------------------------------------
	'ORON_Symplocarpus foetidus'         --------------------------------------------------------------------------------------------------------TCGAGGCTGCCACTCGGCCCTAAGACGGATCAAAGAAGAGTGGGGAAC---------------------------------------------------------------------------------CTCTCGC-TGGTTTTTGGAAT-----TCGACATCAGGAAGTGTTTTCACACCATCGACCGACATCGATTCATCCCAATCTTTAAGGAAGAGATCGACGATCCCAAGTTCTTTTACCCCACTCAGAAACTTTTTTCCGCCGGACGACTCGT------------AGGAGGTGAGAAGGGCCCTTACTCCGTCCCACACAGTGTACTACTATCGGCCCTATCAGGCAACATCTACCTACACAAGCTCGATCAGGAGATAGGGAGGATCCGACAGAAGCACGAAATTCCTCTTGTTCAGAGAATCAGATCGGTTCTA---TTAAGGACGGGTCGTCGTATTGATGACC---AAGAAAACTCTGGA-GAAG-AAGCAAGCTTCAACGCTCCCCAAGACAACAGAGCCGT---TATTGTGGGAAGGGT--------------AAAGAGCATCCAAC-------------GCAAAGCGACCTTTCATTCCCTTGTTTCGTCGTGGCACACCCCCCACA---CAAGCACCCCCCGGCGAAGGGGGGACCAGAAAACGC----CTATCGTTTTC-------CCCCCTTCAT--CGGCTAAAGCCGCCTTCCTTAACAAGCCCTCGAGCCTCCTTTGCGCCGCCTTCCTCA--------------------------------------------------------------------------TAGAAGCCGCCGGGGTGACCCCCAAGGGCGAATTCTATGGGTAGAGAACGCTT--TA-ATAATAAATTTGGCCATGAGAGA------------------------------------------------------CCTTTTTA-GTATTGCAAAAAAAAGGGGCTGCTGATAGAGCTGGGCGGGGAGGCGATACTAGTTAT----------------TAAGGGGGAAAAAAGCCTGGCCCCTAA-GCT----------------------------------------------------------------------------------------------------------------GGCCCCTTTT-----------------------------------------------------------------------------------------------------------------------------------------------------------------------------------------------------------------------------------------------------------------------------------------------------------------------------------------------------------------------------------------------------------------------------------------------------------------------------------------------------------------------------------------------------------------------------------------------------------------------------------------------------------------------------------------------------------------------------------------------------------------------------------------------------------------------------------------------------------------------------------------------------------------------------------------------------------------------------------------------------------------------------------------------------------------------------------------------------------------------------------------------------------------------------------------------------------------------------------------------------------------------------------------------------------------------------------------------------------------------------------------------------------------------------------------------------------------------------------------------------------------------------------------------------------------------------------------------------------------------------------------------------------------------------------------------------------------------------------------------------------------------------------------------------------------------------------------------------------------
[truncated: 427,357 more chars]
