# Supplementary material for: Lemnaceae and Orontiaceae Are Phylogenetically and Morphologically Distinct from Araceae
Source: Plants (Basel). 2021 Nov 30;10(12):2639. doi: 10.3390/plants10122639 (PMC8704351; doi:10.3390/plants10122639)
Supplement: Supplementary file 1 [file plants-10-02639-s001.zip › Supplement/Arales-nrDNA-alignment.nex]

#NEXUS
[written Sun Oct 31 21:54:35 CDT 2021 by Mesquite  version 3.61 (build 927) at Nicholass-MacBook-Pro.local/127.0.0.1]

BEGIN TAXA;
	TITLE Taxa;
	DIMENSIONS NTAX=228;
	TAXLABELS
		'ACOR_Acorus_calamus' 'ACOR_Acorus_gramineus' 'ALIS_Albidella_nymphaeifolia' 'ALIS_Alisma_californicum' 'ALIS_Alisma_canaliculatum' 'ALIS_Alisma_gramineum' 'ALIS_Alisma_plantagoaquatica' 'ALIS_Astonia_australiensis' 'ALIS_Baldellia_ranunculoides' 'ALIS_Baldellia_repens' 'ALIS_Butomopsis_latifolia' 'ALIS_Caldesia_grandis' 'ALIS_Caldesia_parnassifolia' 'ALIS_Damasonium_alisma' 'ALIS_Damasonium_minus' 'ALIS_Echinodorus_berteroi' 'ALIS_Echinodorus_cordifolius' 'ALIS_Echinodorus_grandiflorus' 'ALIS_Echinodorus_grisebachii' 'ALIS_Echinodorus_uruguayensis' 'ALIS_Helanthium_bolivianum' 'ALIS_Helanthium_tenellum' 'ALIS_Hydrocleys_nymphoides' 'ALIS_Limnocharis_flava' 'ALIS_Limnophyton_angolense' 'ALIS_Luronium_natans' 'ALIS_Ranalisma_humile' 'ALIS_Ranalisma_rostratum' 'ALIS_Sagittaria_latifolia' 'ALIS_Sagittaria_lichuanensis' 'ALIS_Sagittaria_montevidensis' 'ALIS_Sagittaria_subulata' 'ALIS_Sagittaria_trifolia' 'ALIS_Wiesneria_triandra' 'APON_Aponogeton_abyssinicus' 'APON_Aponogeton_crispus' 'APON_Aponogeton_distachyos' 'ARAC_Aglaonema_nitidum' 'ARAC_Amorphophallus_lanceolatus' 'APON_Aponogeton_hexatepalus' 'APON_Aponogeton_ulvaceus' 'ARAC_Alocasia_odora' 'ARAC_Amorphophallus_albus' 'ARAC_Amorphophallus_discophorus' 'ARAC_Amorphophallus_hottae' 'ARAC_Amorphophallus_muelleri' 'ARAC_Anthurium_andraeanum' 'ARAC_Anthurium_huixtlense' 'ARAC_Apoballis_brevipes' 'ARAC_Ariopsis_peltata' 'ARAC_Arisaema_amurense' 'ARAC_Arisaema_serratum' 'ARAC_Arisaema_triphyllum' 'ARAC_Arum_cylindraceum' 'ARAC_Arum_hygrophilum' 'ARAC_Arum_nigrum' 'ARAC_Bakoa_lucens' 'ARAC_Bucephalandra_akantha' 'ARAC_Bucephalandra_bogneri' 'ARAC_Bucephalandra_kishii' 'ARAC_Bucephalandra_motleyana' 'ARAC_Burttianthus_purseglovei' 'ARAC_Burttianthus_spissus' 'ARAC_Calla_palustris' 'ARAC_Colocasia_esculenta' 'ARAC_Colocasia_fallax' 'ARAC_Colocasia_fontanesii' 'ARAC_Colocasia_menglaensis' 'ARAC_Dieffenbachia_seguine' 'ARAC_Dracunculus_vulgaris' 'ARAC_Epipremnum_aureum' 'ARAC_Fenestratarum_mulayadii' 'ARAC_Gamogyne_burbidgei' 'ARAC_Gamogyne_helix' 'ARAC_Gonatopus_angustus' 'ARAC_Gosong_brevipedunculata' 'ARAC_Heteroaridarum_crassum' 'ARAC_Homalomena_magna' 'ARAC_Hottarum_truncatum' 'ARAC_Kiewia_perakensis' 'ARAC_Kiewia_ridleyi' 'ARAC_Lasia_spinosa' 'ARAC_Monstera_deliciosa' 'ARAC_Nabalu_corneri' 'ARAC_Naiadia_zygoseta' 'ARAC_Philodendron_deltoideum' 'ARAC_Philodendron_hederaceum' 'ARAC_Philodendron_insigne' 'ARAC_Philodendron_longistilum' 'ARAC_Philonotion_americanum' 'ARAC_Phymatarum_borneense' 'ARAC_Pinellia_pedatisecta' 'ARAC_Pinellia_ternata' 'ARAC_Piptospatha_insignis' 'ARAC_Pistia_stratiotes' 'ARAC_Pursegloveia_burttii' 'ARAC_Pursegloveia_kazuyae' 'ARAC_Pursegloveia_orientale' 'ARAC_Remusatia_vivipara' 'ARAC_Rhynchopyle_pileata' 'ARAC_Sauromatum_giganteum' 'ARAC_Schismatoglottis_adoceta' 'ARAC_Schismatoglottis_asperata' 'ARAC_Schismatoglottis_mayoana' 'ARAC_Schismatoglottis_multiflora' 'ARAC_Schismatoglottis_nervosa' 'ARAC_Schismatoglottis_patentinervia' 'ARAC_Schismatoglottis_tessellata' 'ARAC_Schismatoglottis_viridissima' 'ARAC_Schottariella_mirifica' 'ARAC_Schottarum_sarikeense' 'ARAC_Spathiphyllum_cannifolium' 'ARAC_Spathiphyllum_wallisii' 'ARAC_Steudnera_colocasiifolia' 'ARAC_Synandrospadix_vermitoxicus' 'ARAC_Thaumatophyllum_bipinnatifidum' 'ARAC_Thaumatophyllum_undulatum' 'ARAC_Toga_perplexa' 'ARAC_Toga_unca' 'ARAC_Typhonium_blumei' 'ARAC_Zamioculcas_zamiifolia' 'ARAC_Zantedeschia_albomaculata' 'BUTO_Butomus_umbellatus' 'CYMO_Cymodocea_nodosa' 'CYMO_Cymodocea_rotundata' 'CYMO_Halodule_pinifolia' 'CYMO_Halodule_uninervis' 'CYMO_Halodule_wrightii' 'CYMO_Syringodium_filiforme' 'CYMO_Syringodium_isoetifolium' 'HYDR_Blyxa_aubertii' 'HYDR_Blyxa_echinosperma' 'HYDR_Elodea_canadensis' 'HYDR_Elodea_densa' 'HYDR_Elodea_granatensis' 'HYDR_Elodea_najas' 'HYDR_Elodea_nuttallii' 'HYDR_Enhalus_acoroides' 'HYDR_Halophila_beccarii' 'HYDR_Halophila_decipiens' 'HYDR_Halophila_engelmannii' 'HYDR_Halophila_ovalis' 'HYDR_Halophila_stipulacea' 'HYDR_Hydrilla_verticillata' 'HYDR_Hydrocharis_dubia' 'HYDR_Hydrocharis_morsusranae' 'HYDR_Hydrocharis_spongia' 'HYDR_Lagarosiphon_muscoides' 'HYDR_Najas_flexilis' 'HYDR_Najas_gracillima' 'HYDR_Najas_guadalupensis' 'HYDR_Najas_marina' 'HYDR_Najas_minor' 'HYDR_Nechamandra_alternifolia' 'HYDR_Ottelia_acuminata' 'HYDR_Ottelia_alismoides' 'HYDR_Ottelia_balansae' 'HYDR_Ottelia_cordata' 'HYDR_Ottelia_emersa' 'HYDR_Ottelia_ovalifolia' 'HYDR_Ottelia_ulvifolia' 'HYDR_Stratiotes_aloides' 'HYDR_Thalassia_hemprichii' 'HYDR_Thalassia_testudinum' 'HYDR_Vallisneria_americana' 'HYDR_Vallisneria_natans' 'HYDR_Vallisneria_rubra' 'HYDR_Vallisneria_spiralis' 'JUNC_Cycnogeton_procerum' 'JUNC_Tetroncium_magellanicum' 'JUNC_Triglochin_bulbosa' 'JUNC_Triglochin_maritima' 'JUNC_Triglochin_palustris' 'JUNC_Triglochin_scilloides' 'LEMN_Landoltia_punctata' 'LEMN_Lemna_gibba' 'LEMN_Lemna_minor' 'LEMN_Lemna_minuta' 'LEMN_Lemna_perpusilla' 'LEMN_Spirodela_intermedia' 'LEMN_Spirodela_polyrhiza' 'LEMN_Wolffia_borealis' 'LEMN_Wolffia_columbiana' 'LEMN_Wolffia_globosa' 'LEMN_Wolffia_microscopica' 'LEMN_Wolffiella_denticulata' 'LEMN_Wolffiella_gladiata' 'LEMN_Wolffiella_oblonga' 'LEMN_Wolffiella_rotunda' 'MAUN_Maundia_triglochinoides' 'ORON_Gymnostachys_anceps' 'ORON_Orontium_aquaticum' 'ORON_Symplocarpus_foetidus' 'ORON_Symplocarpus_nipponicus' 'POSI_Posidonia_australis' 'POSI_Posidonia_oceanica' 'POTA_Althenia_bilocularis' 'POTA_Althenia_cylindrocarpa' 'POTA_Althenia_orientalis' 'POTA_Groenlandia_densa' 'POTA_Potamogeton_berchtoldii' 'POTA_Potamogeton_distinctus' 'POTA_Potamogeton_lucens' 'POTA_Potamogeton_natans' 'POTA_Potamogeton_wrightii' 'POTA_Stuckenia_filiformis' 'POTA_Stuckenia_pamirica' 'POTA_Stuckenia_pectinata' 'POTA_Zannichellia_obtusifolia' 'POTA_Zannichellia_palustris' 'POTA_Zannichellia_peltata' 'RUPP_Ruppia_cirrhosa' 'RUPP_Ruppia_maritima' 'RUPP_Ruppia_megacarpa' 'SCHE_Scheuchzeria_palustris' 'TOFI_Pleea_tenuifolia' 'TOFI_Tofieldia_calyculata' 'TOFI_Tofieldia_coccinea' 'TOFI_Tofieldia_pusilla' 'TOFI_Tofieldia_thibetica' 'ZOST_Phyllospadix_iwatensis' 'ZOST_Phyllospadix_scouleri' 'ZOST_Phyllospadix_torreyi' 'ZOST_Zostera_asiatica' 'ZOST_Zostera_japonica' 'ZOST_Zostera_marina' 'ZOST_Zostera_noltii' 'ZOST_Zostera_tasmanica' 
	;

END;


BEGIN CHARACTERS;
	TITLE  18S;
	DIMENSIONS  NCHAR=1808;
	FORMAT DATATYPE = DNA GAP = - MISSING = ?;
	MATRIX
	'ACOR_Acorus_calamus'                ATATGCTTGTCTCAAAGATTAAGCCATGCATGTGCAAGTATGAACTAATTCAGATTGTGAAACTGCGAATGGCTCATTAAATCAGTTATAGTTTGTTTGATGGTA---TCTGCTACTCGGATAACCGTAGTAATTCTAGAGCTAATACGTGCAC-CAAACCCCGACTTCT-GGAAGGGATGCATTTATTAGAAAAAAGGTCAATGCGGG-CTTCTGCCCGTCGCTCTGGTGATTCATGATAACTCGACGGATCGCACGGCC-CTTGTGCCTGCGACGCATCATTCAAATTTCTGCCCTATCAACTTTCGATGGTAGGATAGTGGCCTACCATGGTGTTGACGGGTGACGGAGAATTAGGGTTCGATTCCGGAGAGGGAGCCTGAGAAACGGCTACCACATCCAAGGAAGGCAGCAGGCGCGCAAATTACCCAATCCTGACACGGGGAGGTAGTGACAATAAATAACAATACCGGGCTCTTT-GAGTCTGGTAATTGGAATGAGTACAATCTAAATCCCTTAACGAGGATCCATTGGAGGGCAAGTCTGGTGCCAGCAGCCGCGGTAATTCCAGCTCCAATAGCGTATATTTAAGTTGTTGCAGTTAAAAAGCTCGTAGTTGGACTTTGGG-ACGGGCCGACCGGTCTACC--TCTCGGTGTGAACCGGC-GTCTCGTCCCTT-CGGCCGGCGATGCGTTCCTGGTCTTAATTGGCCGGGTCGTGCCTCCGGCGCTGTTACTTTGAA-GAAATTAGAGTGCTCAAAGCAAGCCCACGCTCTGAATACA-TTAGCATGGGATAACATCACAGGATTTCGATCCTATTTTGTTGGCCTTCGGGATCGGAGTAATGATTAAGAGGGACAGTCGGGGGCATTCGTATTTCATAGTCAGAGGTGAAATTCTTGGATTTATGAAAGACGAACAACTGCGAAAGCATTTGCCAAGGATGTTTTCATTAATCAAGAACGAAAGTTGGGGGATCGAAGACGATCAGATACCGTCCTAGTCTCAACCATAAACGATGCCGACCAGGGATCGGTGGATGTTGCTTACAGGACTCCGCCGGCACCTTATGAGAAATCAAAGTTTTTGGGTTCCGGGGG--GAGTATGGTCGCAAGGCTGAAACTTAAAGGAATTGACGGAAGGGCACCACCAGGAGTGGAGCCTGCGGCTTAATTTGACTCAACACGGGGAAACTTACCAGGTCCAGACATAGTAAGGATTGACAGACTGAGAGCTCTTTCTTGATTCTATGGGTGGTGGT-GCATGGCCGTT-CTTAGTTGGTGGAGCGATTTGTCTGGTTAATTCCGTTAACGAACGAGACCTCAGCCTGCTAACTAGCTACGTGGAGGATCTCCTCCACGGCCAGCTTCTTAGAGGGACTATGGCCGCTTAGGCCACGGAAGTTTGAGGCAATAACAGGTCTGTGATGCCCTTAGATGTTCTGGGCCGCACGCGCGCTACACTGATGTATTCAACGAGTCTATAGCCTTGGCCGACAGGCCCGGGTAATCTTCGGAAATTTCATCGTGATGGGGATAGATCATTGCAATTGTTGGTCTTGAACGAGGAATTCCTAGTAAGCGCGAGTCATCAGCTCGCGCTGACTACGTCCCTGCCCTTTGTACACACCGCCCGTCGCTCCTACCGATTGAATGGTCCGGTGAAGTGTTCGGATCGCGGCGAC?AGGGCGGTTCGCCGCCGGCGACGTTGTGAGAAGTCCATTGAACCTTATCATTGAGAGGAAGGAGA-------------------------------------------------
	'ACOR_Acorus_gramineus'              ATATGCTTGTCTCAAAGATTAAGCCATGCATGTGCAAGTATGAACTAATTCAGATTGTGAAACTGCGAATGGCTCATTAAATCAGTTATAGTTTGTTTGATGGTA---TCTGCTACTCGGATAACCGTAGTAATTCTAGAGCTAATACGTGCAC-CAAACCCCGACTTCT-GGAAGGGATGCATTTATTAGAAAAAAGGTCAATGCGGG-CTTCTGCCCGTCGCTCTGGTGATTCATGATAACTCGACGGATCGCACGGCC-CTTGTGCCTGCGACGCATCATTCAAATTTCTGCCCTATCAACTTTCGATGGTAGGATAGTGGCCTACCATGGTGTTGACGGGTGACGGAGAATTAGGGTTCGATTCCGGAGAGGGAGCCTGAGAAACGGCTACCACATCCAAGGAAGGCAGCAGGCGCGCAAATTACCCAATCCTGACACGGGGAGGTAGTGACAATAAATAACAATACCGGGCTCTTT-GAGTCTGGTAATTGGAATGAGTACAATCTAAATCCCTTAACGAGGATCCATTGGAGGGCAAGTCTGGTGCCAGCAGCCGCGGTAATTCCAGCTCCAATAGCGTATATTTAAGTTGTTGCAGTTAAAAAGCTCGTAGTTGGACTTTGGG-ACGGGCCGACCGGTCTACC--TCTCGGTGTGAACCGGCCGTCTCGTCCCTT-CTGCCGGCGATGCGTTCCTGGTCTTAATTGGCCGGGTCGTGCCTCCGGCGCTGTTACTTTGAA-GAAATTAGAGTGCTCAAAGCAAGCCCACGCTCTGAATACA-TTAGCATGGGATAACATCACAGGATTTCGATCCTATTCTGTTGGCCTTCGGGATCGGAGTAATGATTAAGAGGGACAGTCGGGGGCATTCGTATTTCATAGTCAGAGGTGAAATTCTTGGATTTATGAAAGACGAACAACTGCGAAAGCATTTGCCAAGGATGTTTTCATTAATCAAGAACGAAAGTTGGGGGATCGAAGACGATCAGATACCGTCCTAGTCTCAACCATAAACGATGCCGACCAGGGATCGGTGGATGTTGCTTACAGGACTCCGCCGGCACCTTATGAGAAATCAAAGTTTTTGGGTTCCGGGGG--GAGTATGGTCGCAAGGCTGAAACTTAAAGGAATTGACGGAAGGGCACCACCAGGAGTGGAGCCTGCGGCTTAATTTGACTCAACACGGGGAAACTTACCAGGTCCAGACATAGTAAGGATTGACAGACTGAGAGCTCTTTCTTGATTCTATGGGTGGTGGT-GCATGGCCGTT-CTTAGTTGGTGGAGCGATTTGTCTGGTTAATTCCGTTAACGAACGAGACCTCAGCCTGCTAACTAGCTACGTGGAGGATCTCCTCCACGGCCAGCTTCTTAGAGGGACTATGGCCGCTTAGGCCACGGAAGTTTGAGGCAATAACAGGTCTGTGATGCCCTTAGATGTTCTGGGCCGCACGCGCGCTACACTGATGTATTCAACGAGTCTATAGCCTTGGCCGACAGGCCCGGGTAATCTTCGGAAATTTCATCGTGATGGGGATAGATCATTGCAATTGTTGGTCTTGAACGAGGAATTCCTAGTAAGCGCGAGTCATCAGCTCGCGTTGACTACGTCCCTGCCCTTTGTACACACCGCCCGTCGCTCCTACCGATTGAATGGTCCGGTGAAGTGTTCGGATCGCGGCGACGAGGGCGGTTCGCCGCCGGCGACGTTGTGAGAAGTCCATTGAACCTTATCATTG-------------------------------------------------------------
	'ALIS_Albidella_nymphaeifolia'       --------------------------------------------------------------------------------------------------------------------------------------------------------------------------------------------------------------------------------------------------------------------------------------------------------------------------------------------------------------------------------------------------------------------------------------------------------------------------------------------------------------------------------------------------------------------------------------------------------------------------------------------------------------------------------------------------------------------------------------------------------------------------------------------------------------------------------------------------------------------------------------------------------------------------------------------------------------------------------------------------------------------------------------------------------------------------------------------------------------------------------------------------------------------------------------------------------------------------------------------------------------------------------------------------------------------------------------------------------------------------------------------------------------------------------------------------------------------------------------------------------------------------------------------------------------------------------------------------------------------------------------------------------------------------------------------------------------------------------------------------------------------------------------------------------------------------------------------------------------------------------
	'ALIS_Alisma_californicum'           --------------------------------------------------------------------------------------------------------------------------------------------------------------------------------------------------------------------------------------------------------------------------------------------------------------------------------------------------------------------------------------------------------------------------------------------------------------------------------------------------------------------------------------------------------------------------------------------------------------------------------------------------------------------------------------------------------------------------------------------------------------------------------------------------------------------------------------------------------------------------------------------------------------------------------------------------------------------------------------------------------------------------------------------------------------------------------------------------------------------------------------------------------------------------------------------------------------------------------------------------------------------------------------------------------------------------------------------------------------------------------------------------------------------------------------------------------------------------------------------------------------------------------------------------------------------------------------------------------------------------------------------------------------------------------------------------------------------------------------------------------------------------------------------------------------------------------------------------------------------------------
	'ALIS_Alisma_canaliculatum'          --------------------------------------------------------------------------------------------------------------------------------------------------------------------------------------------------------------------------------------------------------------------------------------------------------------------------------------------------------------------------------------------------------------------------------------------------------------------------------------------------------------------------------------------------------------------------------------------------------------------------------------------------------------------------------------------------------------------------------------------------------------------------------------------------------------------------------------------------------------------------------------------------------------------------------------------------------------------------------------------------------------------------------------------------------------------------------------------------------------------------------------------------------------------------------------------------------------------------------------------------------------------------------------------------------------------------------------------------------------------------------------------------------------------------------------------------------------------------------------------------------------------------------------------------------------------------------------------------------------------------------------------------------------------------------------------------------------------------------------------------------------------------------------------------------------------------------------------------------------------------------
	'ALIS_Alisma_gramineum'              --------------------------------------------------------------------------------------------------------------------------------------------------------------------------------------------------------------------------------------------------------------------------------------------------------------------------------------------------------------------------------------------------------------------------------------------------------------------------------------------------------------------------------------------------------------------------------------------------------------------------------------------------------------------------------------------------------------------------------------------------------------------------------------------------------------------------------------------------------------------------------------------------------------------------------------------------------------------------------------------------------------------------------------------------------------------------------------------------------------------------------------------------------------------------------------------------------------------------------------------------------------------------------------------------------------------------------------------------------------------------------------------------------------------------------------------------------------------------------------------------------------------------------------------------------------------------------------------------------------------------------------------------------------------------------------------------------------------------------------------------------------------------------------------------------------------------------------------------------------------------------
	'ALIS_Alisma_plantagoaquatica'       -----------------------------------------------------ACTGTGAAACTGCGAATGGCTCATTAAATCAGTTATAGTTTGTTTGATGGTA---ACTGCTACTCGGATAACCGTAGTAATTCTAGAGCTAATACGTGCAC-CAAACCCCGACTTCT-GGAAGGGATGCATTTATTGGATAAAAGGTCAATGCGGG-CTC-TGCCCGTTGCTTTGATGATTCATGATAACTTGACGGATCGCACGGCC-ATCGTGCCGGCGACGCATCATTCAAATTTCTGCCCTATCAACTTTCGATGGTAGGATAGTGGCCTACCATGGTGGTGACGGGTGACGGAGAATTAGGGTTCGATTCCGGAGAGGGAGCCTGAGAAACGGCTACCACATCCAAGGAAGGCAGCAGGCGCGCAAATTACCCAATCCTGACACGGGGAGGTAGTGACAATAAATAACAATACCGGGCTCTTAAGAGTCTGGTAATTGGAATGAGTACAATCTAAATCCCTTAACGAGGATCCATTGGAGGGCAAGTCTGGTGCCAGCAGCCGCGGTAATTCCAGCTCCAATAGCGTATATTTAAGTTGTTGCAGTTAAAAAGCTCGTAGTTGGACCTTGGG-ATGTGCCGGTCGGTCCGCC--TTTAGGTGTGCACCTGCCTGCTCGTCCCTT-CTGCCGGTGACTCTCTCCTGGCCTTAATTGGCCGGGTGGTGCCACCGGCGCCGTTACTTTGAA-GAAATTAGAGTGCTCAAAGCAAGCCCAAGCTCTGCATACA-TTAGCATGGGATAACATCACAGGATTTCGGTCCTATTGTGTTGGCCTTCGGGATCGGAGTAATGATTAAGAGGGACAGTCGGGGGCATTCGTATTTCATAGTCAGAGGTGAAATTCTTGGATTTATGAAAGACGAACAACTGCGAAAGCATTTGCCAAGGATGTTTTCATTAATCAAGAACGAAAGTTGGGGGATCGAAGACGATCAGATACCGTCCTAGTCTCAACCATAAACGATGCCGACCAGGGATCGGCGGATGTTACTTTAAGGACTCCGCCGGCACCTTATGAGAAATCAAAGTTTTTGGGTTCCGGGGG--GAGTATGGTCGCAAGGCTGAAACTTAAAGGAATTGACGGAAGGGCACCACCAGGAGTGGAGCCTGCGGCTTAATTTGACTCAACACGGGGAAACTTACCAGGTCCAGACATAGTAAGGATTGACAGACTGAGAGCTCTTTCATGATTCTATGGGTGGTGGT-GCATGGCCGTT-CTTAGTTGGTGGAGCGATTTGTCTGGTTAATTCCGTTAACGAACGAGACCTCAGCCTGCTAACTAGCTATGCGGAGGCGACCCTCCGTGGCCAGCTTCTTAGAGGGACTATGGCCGCATAGGCCACGGAAGTTTGAGGCAATAACAGGTCTGTGATGCCCTTAGATGTTCTGGGCCGCACGCGCGCTACACTGATGTATTCAACGAGTCTATAACCTTGGCCGACAGGCCCGGGTAATCTTTGAAAATTTCATCGTGATGGGGATAGATCATTGCAATTGTTGGTCTTCAACGAGGAATTCCTAGTAAGCGCGAGTCATCAGCTCGCGTTGACTACGTCCCTGCCCTTTGTACACACCGCCCGTCGCTCCTACCGATTGAATGGTCCGGTGAAGTGCTCGGATCGCGGCGACGCGGGCGGTTTGCCGCCTGTGACGTCGTGAGAAGTCCACTGAACCTTATCATT--------------------------------------------------------------
	'ALIS_Astonia_australiensis'         --------------------------------------------------------------------------------------------------------------------------------------------------------------------------------------------------------------------------------------------------------------------------------------------------------------------------------------------------------------------------------------------------------------------------------------------------------------------------------------------------------------------------------------------------------------------------------------------------------------------------------------------------------------------------------------------------------------------------------------------------------------------------------------------------------------------------------------------------------------------------------------------------------------------------------------------------------------------------------------------------------------------------------------------------------------------------------------------------------------------------------------------------------------------------------------------------------------------------------------------------------------------------------------------------------------------------------------------------------------------------------------------------------------------------------------------------------------------------------------------------------------------------------------------------------------------------------------------------------------------------------------------------------------------------------------------------------------------------------------------------------------------------------------------------------------------------------------------------------------------------------
	'ALIS_Baldellia_ranunculoides'       --------------------------------------------------------------------------------------------------------------------------------------------------------------------------------------------------------------------------------------------------------------------------------------------------------------------------------------------------------------------------------------------------------------------------------------------------------------------------------------------------------------------------------------------------------------------------------------------------------------------------------------------------------------------------------------------------------------------------------------------------------------------------------------------------------------------------------------------------------------------------------------------------------------------------------------------------------------------------------------------------------------------------------------------------------------------------------------------------------------------------------------------------------------------------------------------------------------------------------------------------------------------------------------------------------------------------------------------------------------------------------------------------------------------------------------------------------------------------------------------------------------------------------------------------------------------------------------------------------------------------------------------------------------------------------------------------------------------------------------------------------------------------------------------------------------------------------------------------------------------------------
	'ALIS_Baldellia_repens'              --------------------------------------------------------------------------------------------------------------------------------------------------------------------------------------------------------------------------------------------------------------------------------------------------------------------------------------------------------------------------------------------------------------------------------------------------------------------------------------------------------------------------------------------------------------------------------------------------------------------------------------------------------------------------------------------------------------------------------------------------------------------------------------------------------------------------------------------------------------------------------------------------------------------------------------------------------------------------------------------------------------------------------------------------------------------------------------------------------------------------------------------------------------------------------------------------------------------------------------------------------------------------------------------------------------------------------------------------------------------------------------------------------------------------------------------------------------------------------------------------------------------------------------------------------------------------------------------------------------------------------------------------------------------------------------------------------------------------------------------------------------------------------------------------------------------------------------------------------------------------------
	'ALIS_Butomopsis_latifolia'          --------------------------------------------------------------------------------------------------------------------------------------------------------------------------------------------------------------------------------------------------------------------------------------------------------------------------------------------------------------------------------------------------------------------------------------------------------------------------------------------------------------------------------------------------------------------------------------------------------------------------------------------------------------------------------------------------------------------------------------------------------------------------------------------------------------------------------------------------------------------------------------------------------------------------------------------------------------------------------------------------------------------------------------------------------------------------------------------------------------------------------------------------------------------------------------------------------------------------------------------------------------------------------------------------------------------------------------------------------------------------------------------------------------------------------------------------------------------------------------------------------------------------------------------------------------------------------------------------------------------------------------------------------------------------------------------------------------------------------------------------------------------------------------------------------------------------------------------------------------------------------
	'ALIS_Caldesia_grandis'              --------------------------------------------------------------------------------------------------------------------------------------------------------------------------------------------------------------------------------------------------------------------------------------------------------------------------------------------------------------------------------------------------------------------------------------------------------------------------------------------------------------------------------------------------------------------------------------------------------------------------------------------------------------------------------------------------------------------------------------------------------------------------------------------------------------------------------------------------------------------------------------------------------------------------------------------------------------------------------------------------------------------------------------------------------------------------------------------------------------------------------------------------------------------------------------------------------------------------------------------------------------------------------------------------------------------------------------------------------------------------------------------------------------------------------------------------------------------------------------------------------------------------------------------------------------------------------------------------------------------------------------------------------------------------------------------------------------------------------------------------------------------------------------------------------------------------------------------------------------------------------
	'ALIS_Caldesia_parnassifolia'        -------------------------------------------------------TGTGAAACTGCGAATGGCTCATTAAATCAGTTATAGTTTGTTTGATGGTA---ACTGCTACTCGGATAACCGTAGTAATTCTAGAGCTAATACGTGCAC-CAAACCCCGACTTCT-GGAAGGGATGCATTTATTAGATAAAAGGTCAATGCGGG-CTC-TGCCCGTTGCTTTGATGATTCATGATAACTTGACGGATCGCAAGGCC-ATCGTGCCGGCGACGCATCATTCAAATTTCTGCCCTATCAACTTTCGATGGTAGGATAGTGGCCTACCATGGTGGTGACGGGTGACGGAGAATTAGGGTTCGATTCCGGAGAGGGAGCCTGAGAAACGGCTACCACATCCAAGGAAGGCAGCAGGCGCGCAAATTACCCAATCCTGACACGGGGAGGTAGTGACAATAAATAACAATACCGGGCTCTAT-GAGTCTGGTAATTGGAATGAGTACAATCTAAATCCCTTAACGAGGATCCATTGGAGGGCAAGTCTGGTGCCAGCAGCCGCGGTAATTCCAGCTCCAATAGCGTATATTTAAGTTGTTGCAGTTAAAAAGCTCGTAGTTGGACCTTGGG-ATGTGTCGGTCGGTCCGCC--C---GGTGTGCACCTGCCGCCTTGTCCCTT-CTGCCGGTGACTCTCTCCTGGCCTTAATTGGCCGGGTGGTGCCTCCGGCGCCGTTACTTTGAA-GAAATTAGAGTGCTCAAAGCAAGCCCAAGCTCTGCATACA-TTAGCATGGGATAACATCACAGGATTTCGGTCCCTTTGTGTTGGCCTTCGGGATCGGAGTAATGATTAAGAGGGACAGTCGGGGGCATTCGTATTTCATAGTCAGAGGTGAAATTCTTGGATTTATGAAAGACGAACAACTGCGAAAGCATTTGCCAAGGATGTTTTCATTAATCAAGAACGAAAGTTGGGGGCTCGAAGACGATCAGATACCGTCCTAGTCTCAACCATAAACGATGCCGACCAGGGATCGGCGGATGTTGCTTTAAGGACTCCGCCGGCACCTTATGAGAAATCAAAGTTTTTGGGTTCCGGGGG--GAGTATGGTCGCAAGGCTGAAACTTAAAGGAATTGACGGAAGGGCACCACCAGGAGTGGAGCCTGCGGCTTAATTTGACTCAACACGGGGAAACTTACCAGGTCCAGACATAGTAAGGATTGACAGACTGATAGCTCTTTCGAGATTCTATGGGTGGTGGT-GCATGGCCGTT-CTTAGTTGGTGGAGCGATTTGTCTGGTTAATTCCGTTAACGAACGAGACCTCAGCCTGCTAACTAGCTATGCGGAGGCGACCCTCCGTGGCCAGCTTCTTAGAGGGACTATGGCCGCATAGGCCACGGAAGTTTGAGGCAATAACAGGTCTGTGATGCCCTTAGATGTTCTGGGCCGCACGCGCGCTACACTGATGTATTCAACGAGTCTATAACCTTGGCCGACAGGCCCGGGTAATCTTTGAAAATTTCATCGTGATGGGGATAGATCATTGCAATTGTTGGTCTTCAACGAGGAATTCCTAGTAAGCGCGAGTCATCAGCTCGCGTTGACTACGTCCCTGCCCTTTGTACACACCGCCCGTCGCTCCTACCGATTGAATGGTCCGGTGAAGTGCTCGGATCGCGGCGA--------------------------------------------------------------------------------------------------------------------
	'ALIS_Damasonium_alisma'             --------------------------------------------------------------------------------------------------------------------------------------------------------------------------------------------------------------------------------------------------------------------------------------------------------------------------------------------------------------------------------------------------------------------------------------------------------------------------------------------------------------------------------------------------------------------------------------------------------------------------------------------------------------------------------------------------------------------------------------------------------------------------------------------------------------------------------------------------------------------------------------------------------------------------------------------------------------------------------------------------------------------------------------------------------------------------------------------------------------------------------------------------------------------------------------------------------------------------------------------------------------------------------------------------------------------------------------------------------------------------------------------------------------------------------------------------------------------------------------------------------------------------------------------------------------------------------------------------------------------------------------------------------------------------------------------------------------------------------------------------------------------------------------------------------------------------------------------------------------------------------
	'ALIS_Damasonium_minus'              --------------------------------------------------------------------------------------------------------------------------------------------------------------------------------------------------------------------------------------------------------------------------------------------------------------------------------------------------------------------------------------------------------------------------------------------------------------------------------------------------------------------------------------------------------------------------------------------------------------------------------------------------------------------------------------------------------------------------------------------------------------------------------------------------------------------------------------------------------------------------------------------------------------------------------------------------------------------------------------------------------------------------------------------------------------------------------------------------------------------------------------------------------------------------------------------------------------------------------------------------------------------------------------------------------------------------------------------------------------------------------------------------------------------------------------------------------------------------------------------------------------------------------------------------------------------------------------------------------------------------------------------------------------------------------------------------------------------------------------------------------------------------------------------------------------------------------------------------------------------------------
	'ALIS_Echinodorus_berteroi'          --------------------------------------------------------------------------------------------------------------------------------------------------------------------------------------------------------------------------------------------------------------------------------------------------------------------------------------------------------------------------------------------------------------------------------------------------------------------------------------------------------------------------------------------------------------------------------------------------------------------------------------------------------------------------------------------------------------------------------------------------------------------------------------------------------------------------------------------------------------------------------------------------------------------------------------------------------------------------------------------------------------------------------------------------------------------------------------------------------------------------------------------------------------------------------------------------------------------------------------------------------------------------------------------------------------------------------------------------------------------------------------------------------------------------------------------------------------------------------------------------------------------------------------------------------------------------------------------------------------------------------------------------------------------------------------------------------------------------------------------------------------------------------------------------------------------------------------------------------------------------------
	'ALIS_Echinodorus_cordifolius'       --------------------------------------------------------------------------------------------------------------------------------------------------------------------------------------------------------------------------------------------------------------------------------------------------------------------------------------------------------------------------------------------------------------------------------------------------------------------------------------------------------------------------------------------------------------------------------------------------------------------------------------------------------------------------------------------------------------------------------------------------------------------------------------------------------------------------------------------------------------------------------------------------------------------------------------------------------------------------------------------------------------------------------------------------------------------------------------------------------------------------------------------------------------------------------------------------------------------------------------------------------------------------------------------------------------------------------------------------------------------------------------------------------------------------------------------------------------------------------------------------------------------------------------------------------------------------------------------------------------------------------------------------------------------------------------------------------------------------------------------------------------------------------------------------------------------------------------------------------------------------------
	'ALIS_Echinodorus_grandiflorus'      --------------------------------------------------------------------------------------------------------------------------------------------------------------------------------------------------------------------------------------------------------------------------------------------------------------------------------------------------------------------------------------------------------------------------------------------------------------------------------------------------------------------------------------------------------------------------------------------------------------------------------------------------------------------------------------------------------------------------------------------------------------------------------------------------------------------------------------------------------------------------------------------------------------------------------------------------------------------------------------------------------------------------------------------------------------------------------------------------------------------------------------------------------------------------------------------------------------------------------------------------------------------------------------------------------------------------------------------------------------------------------------------------------------------------------------------------------------------------------------------------------------------------------------------------------------------------------------------------------------------------------------------------------------------------------------------------------------------------------------------------------------------------------------------------------------------------------------------------------------------------------
	'ALIS_Echinodorus_grisebachii'       -------------------------------------------------------TGTGAAACTGCGAATGGCTCATTAAATCAGTTATAGTTTGTTTGATGGTA---AATGCTACTCGGATAACCGTAGTAATTCTAGAGCTAATACGTGCAC-CAAACCCCGACTTCT-GGAAGGGATGCATTTATTAGATAAAAGGTCAATGCGGG-CTC-TGCCCGTTGCCTTGATGATTCATGATAACTTGACGGATCGCAAGGCC-TTCGTGCCGGCGACGCATCATTCAAATTTCTGCCCTATCAACTTTCGATGGTAGGATAGGGGCCTACCATGGTGGTGACGGGTGACGGAGAATTAGGGTTCGATTCCGGAGAGGGAGCCTGAGAAACGGCTACCACATCCAAGGAAGGCAGCAGGCGCGCAAATTACCCAATCCTGACACGGGGAGGTAGTGACAATAAATAACAATACCGGGCTCATC-GAGTCTGGTAATTGGAATGAGTACAATCTAAATCCCTTAACGAGGATCCATTGGAGGGCAAGTCTGGTGCCAGCAGCCGCGGTAATTCCAGCTCCAATAGCGTATATTTAAGTTGTTGCAGTTAAAAAGCTCGTAGTTGGACCTTGGG-ATGTGCCGGTCGGTCCGCC--C---GGTGTGCACCTGTCGGCTCGTCCCTT-CTGCCGGTGACTCTCTCCTGGCCTTAACTGGCCGGGTGGTGCCTCCGGCGCCGTTACTTTGAA-GAAATTAGAGTGCTCAAAGCAAGCCCAAGCTCTGTATACA-TTAGCATGGGATAACATCACAGGATTTCGGTCCTATTGTGTTGGCCTTCGGGATCGGAGTAATGATTAAGAGGGACAGTCGGGGGCATTCGTATTTCATAGTCAGAGGTGAAATTCTTGGATTTATGAAAGACGAACAACTGCGAAAGCATTTGCCAAGGATGTTTTCATTAATCAAGAACGAAAGTTGGGGGCTCGAAGACGATCAGATACCGTCCTAGTCTCAACCATAAACGATGCCGACCAGGGATCGGCAGATGTTGCTTTAAGGACTCTGCCGGCACCTTATGAGAAATCAAAGTTTTTGGGTTCCGGGGG--GAGTATGGTCGCAAGGCTGAAACTTAAAGGAATTGACGGAAGGGCACCACCAGGAGTGGAGCCTGCGGCTTAATTTGACTCAACACGGGGAAACTTACCAGGTCCAGACATAGTAAGGATTGACAGACTGACAGCTCTTTCGAGATTCTATGGGTGGTGGT-GCATGGCCGTT-CTTAGTTGGTGGAGCGATTTGTCTGGTTAATTCCGTTAACGAACGAGACCTCAGCCTGCTAACTAGCTATGCGGAGGCGACCCTCCGTGGCCAGCTTCTTAGAGGGACTATGGCCGCATAGGCCACGGAAGTTTGAGGCAATAACAGGTCTGTGATGCCCTTAGATGTTCTGGGCCGCACGCGCGCTACACTGATGTATTCAACGAGTCTATAACCTTGGCCGACAGGCCTGGGTAATCTTTGAAAATTTCATCGTGATGGGGATAGATCATTGCAATTGTTGGTCTTCAACGAGGAATTCCTAGTAAGCGTGAGTCATCAGCTCGCGTTGACTACGTCCCTGCCCTTTGTACACACCGCCCGTCGCTCCTACCGATTGAATGGTCCGGTGAAGTGCTCGGATCGCGGCGA--------------------------------------------------------------------------------------------------------------------
	'ALIS_Echinodorus_uruguayensis'      --------------------------------------------------------------------------------------------------------------------------------------------------------------------------------------------------------------------------------------------------------------------------------------------------------------------------------------------------------------------------------------------------------------------------------------------------------------------------------------------------------------------------------------------------------------------------------------------------------------------------------------------------------------------------------------------------------------------------------------------------------------------------------------------------------------------------------------------------------------------------------------------------------------------------------------------------------------------------------------------------------------------------------------------------------------------------------------------------------------------------------------------------------------------------------------------------------------------------------------------------------------------------------------------------------------------------------------------------------------------------------------------------------------------------------------------------------------------------------------------------------------------------------------------------------------------------------------------------------------------------------------------------------------------------------------------------------------------------------------------------------------------------------------------------------------------------------------------------------------------------------
	'ALIS_Helanthium_bolivianum'         --------------------------------------------------------------------------------------------------------------------------------------------------------------------------------------------------------------------------------------------------------------------------------------------------------------------------------------------------------------------------------------------------------------------------------------------------------------------------------------------------------------------------------------------------------------------------------------------------------------------------------------------------------------------------------------------------------------------------------------------------------------------------------------------------------------------------------------------------------------------------------------------------------------------------------------------------------------------------------------------------------------------------------------------------------------------------------------------------------------------------------------------------------------------------------------------------------------------------------------------------------------------------------------------------------------------------------------------------------------------------------------------------------------------------------------------------------------------------------------------------------------------------------------------------------------------------------------------------------------------------------------------------------------------------------------------------------------------------------------------------------------------------------------------------------------------------------------------------------------------------------
	'ALIS_Helanthium_tenellum'           --------------------------------------------------------------------------------------------------------------------------------------------------------------------------------------------------------------------------------------------------------------------------------------------------------------------------------------------------------------------------------------------------------------------------------------------------------------------------------------------------------------------------------------------------------------------------------------------------------------------------------------------------------------------------------------------------------------------------------------------------------------------------------------------------------------------------------------------------------------------------------------------------------------------------------------------------------------------------------------------------------------------------------------------------------------------------------------------------------------------------------------------------------------------------------------------------------------------------------------------------------------------------------------------------------------------------------------------------------------------------------------------------------------------------------------------------------------------------------------------------------------------------------------------------------------------------------------------------------------------------------------------------------------------------------------------------------------------------------------------------------------------------------------------------------------------------------------------------------------------------------
	'ALIS_Hydrocleys_nymphoides'         --------------------------------------------------------------------------------------------------------------------------------------------------------------------------------------------------------------------------------------------------------------------------------------------------------------------------------------------------------------------------------------------------------------------------------------------------------------------------------------------------------------------------------------------------------------------------------------------------------------------------------------------------------------------------------------------------------------------------------------------------------------------------------------------------------------------------------------------------------------------------------------------------------------------------------------------------------------------------------------------------------------------------------------------------------------------------------------------------------------------------------------------------------------------------------------------------------------------------------------------------------------------------------------------------------------------------------------------------------------------------------------------------------------------------------------------------------------------------------------------------------------------------------------------------------------------------------------------------------------------------------------------------------------------------------------------------------------------------------------------------------------------------------------------------------------------------------------------------------------------------------
	'ALIS_Limnocharis_flava'             --------------------------------------------------------------------------------------------------------------------------------------------------------------------------------------------------------------------------------------------------------------------------------------------------------------------------------------------------------------------------------------------------------------------------------------------------------------------------------------------------------------------------------------------------------------------------------------------------------------------------------------------------------------------------------------------------------------------------------------------------------------------------------------------------------------------------------------------------------------------------------------------------------------------------------------------------------------------------------------------------------------------------------------------------------------------------------------------------------------------------------------------------------------------------------------------------------------------------------------------------------------------------------------------------------------------------------------------------------------------------------------------------------------------------------------------------------------------------------------------------------------------------------------------------------------------------------------------------------------------------------------------------------------------------------------------------------------------------------------------------------------------------------------------------------------------------------------------------------------------------------
	'ALIS_Limnophyton_angolense'         -------------------------------------------------------TGTGAAACTGCGAATGGCTCATTAAATCAGTTATAGTTTGTTTGATGGTA---ACTGCTACTCGGATAACCGTAGTAATTCTAGAGCTAATACGTGCAC-CAAACCCCGACTTCT-GGAAGGGATGCATTTATTAGATAAAAGGTCAATGCGGG-CTC-TGCCCGTTGCTTTGATGATTCATGATAACTTGACGGATCGCAAGGCC-ATCGTGCTGGCGACGCATCATTCAAATTTCTGCCCTATCAACTTTCGATGGTAGGATATGGGCCTACCATGGTTTTGACGGGTGACGGAGAATTAGGGTTCGATTCCGGAGAGGGAGCCTGAGAAACGGCTACCACATCCAAGGAAGGCAGCAGGCGCGCAAATTACCCAATCCTGACACGGGGAGGTAGTGACAATAAATAACAATACCGGGCTCTTC-GAGTCTGGTAATTGGAATGAGTACAATCTAAATCCCTTAACAAGGATCCATTGGAGGGCAAGTCTGGTGCCAGCAGCCGCGGTAATTCCAGCTCCAATAGCGTATATTTAAGTTGTTGCAGTTAAAAAGCTCGTAGTTGGACCTTGGG-TTGTGTCGGTCGGTCCGCC--C---GGTGTGCACCTGTCGGCTCGTCCCTT-TTGCCGGTGACTCTCTCCTGGCCTTAATTGGCCGGGTGGTGCCTCCGGCGCTGTTACTTTGAA-GAAATTAGAGTGCTCAAAGCAAGCCCAAGCTCTGCATACA-TTAGCATGGGATAACATCACAGGATTTCGGTCCTATTGTGTTGGCCTTCGGGATCGGAGTAATGATTAAGAGGGACAGTCGGGGGCATTTGTATTTCATAGTCAGAGGTGAAATTCTTGGATTTATGAAAGACAAACAACTGCGAAAGCATTTGCCAAGGATGTTTTCATTAATCAAGAACGAAAGTTGGGGGCTCGAAGACGATCAGATACCGTCCTAGTCTCAACCATAAACGATGCCGACCAGGGATCAGTGGATGTTGCTTTAAGGACTCCGCTGGCACCTTATGAGAAATCAAAGTTTTTGGGTTCCGGGGG--GAGTATGGTCGCAAGGCTGAAACTTAAAGGAATTGACGGAAGGGCACCACCAGGAGTGGAGCCTGCGGCTTAATTTGACTCAACACGGGGAAACTTACCAGGTCCAGACATAGTAAGGATTGACAGACTGATAGCTCTTTCGAGATTCTATGGGTGGTGGT-GCATGGCCGTT-CTTAGTTGGTGGAGCGATTTGTCTGGTTAATTCCGTTAACGAACGAGACCTCAGCCTGCTAACTAGCTATGCGGAGGCGACCCTTCGCGGCCAGCTTCTTAGAGGGACTATGGCCGCATAGGCCACGGAAGTTTGAGGCAATAACAGGTCTGTGATGCCCTTAGATGTTCTGGGCCGCACGCGCGCTACACTGATGTATTCAACGAGTCTATAACCTTGGCCGATAGGCCCGGGTAATCTTTGAAAATTTCATCGTGATGGGGATAGATCATTGCAATTGTTGGTCTTCAACGAGGAATTCCTAGTAAGCGCGAGTCATCAGCTCGCGTTGACTACGTCCCTGCCCTTTGTACACACCGCCCGTCGCTCCTACCGATTGAATGGTCCGGTGAAGTGCTCGGATTGCGGCGA--------------------------------------------------------------------------------------------------------------------
	'ALIS_Luronium_natans'               --------------------------------------------------------------------------------------------------------------------------------------------------------------------------------------------------------------------------------------------------------------------------------------------------------------------------------------------------------------------------------------------------------------------------------------------------------------------------------------------------------------------------------------------------------------------------------------------------------------------------------------------------------------------------------------------------------------------------------------------------------------------------------------------------------------------------------------------------------------------------------------------------------------------------------------------------------------------------------------------------------------------------------------------------------------------------------------------------------------------------------------------------------------------------------------------------------------------------------------------------------------------------------------------------------------------------------------------------------------------------------------------------------------------------------------------------------------------------------------------------------------------------------------------------------------------------------------------------------------------------------------------------------------------------------------------------------------------------------------------------------------------------------------------------------------------------------------------------------------------------------
	'ALIS_Ranalisma_humile'              --------------------------------------------------------------------------------------------------------------------------------------------------------------------------------------------------------------------------------------------------------------------------------------------------------------------------------------------------------------------------------------------------------------------------------------------------------------------------------------------------------------------------------------------------------------------------------------------------------------------------------------------------------------------------------------------------------------------------------------------------------------------------------------------------------------------------------------------------------------------------------------------------------------------------------------------------------------------------------------------------------------------------------------------------------------------------------------------------------------------------------------------------------------------------------------------------------------------------------------------------------------------------------------------------------------------------------------------------------------------------------------------------------------------------------------------------------------------------------------------------------------------------------------------------------------------------------------------------------------------------------------------------------------------------------------------------------------------------------------------------------------------------------------------------------------------------------------------------------------------------------
	'ALIS_Ranalisma_rostratum'           -----------------------------------------------------ACTGTGAAACTGCGAATGGCTCATTAAATCAGTTATAGTTTGTTTGATGGTA---ACTGCTACTCGGATAACCGTAGTAATTCTAGAGCTAATACGTGCAC-CAAACCCCGACTTCT-GGAAGGGATGCATTTATTAGATAAAAGGTCAATGCGGG-CTC-TGCCCGTTGCTTTGATGATTCATGATAACTTGACGGATCGCAAGGCC-CTCGTGCCGGCGACGCATCATTCAAATTTCTGCCCTATCAACTTTCGATGGTAGGATAGGGGCCTACCATGGTGGTGACGGGTGACGGAGAATTAGGGTTCGATTCCGGAGAGGGAGCCTGAGAAACGGCTACCACATCCAAGGAAGGCAGCAGGCGCGCAAATTACCCAATCCTGACACGGGGAGGTAGTGACAATAAATAACAATACCGGGCTCTTA-GAGTCTGGTAATTGGAATGAGTACAATCTAAATCCCTTAACGAGGATCCATTGGAGGGCAAGTCTGGTGCCAGCAGCCGCGGTAATTCCAGCTCCAATAGCGTATATTTAAGTTGTTGCAGTTAAAAAGCTCGTAGTTGGACCTTGGG-ATGTGTCGGTCGGTCCGCC--TTTGGGTGTGCACCTGCCGCCTCGTCCCTT-CTGCCGGTGACTCTCTCCTGGCCTTAATTGGCCGGGTGGTGCCTCCGGCGCCGTTACTTTGAA-GAAATTAGAGTGCTCAAAGCAAGCCCAAGCTCTGCATACA-TTAGCATGGGATAACATCACAGGATTTCGGTCCTATTGTGTTGGCCTTCGGGATCGGAGTAATGATTAAGAGGGACAGTCGGGGGCATTCGTATTTCATAGTCAGAGGTGAAATTCTTGGATTTATGAAAGACGAACAACTGCGAAAGCATTTGCCAAGGATGTTTTCATTAATCAAGAACGAAAGTTGGGGGCTCGAAGACGATCAGATACCGTCCTAGTCTCAACCATAAACGATGCCGACCAGGGATCGGCGGATGTTGCTTTAAGGACTCCGCCGGCACCTTATGAGAAATCAAAGTTTTTGGGTTCCGGGGG--GAGTATGGTCGCAAGGCTGAAACTTAAAGGAATTGACGGAAGGGCACCACCAGGAGTGGAGCCTGCGGCTTAATTTGACTCAACACGGGGAAACTTACCAGGTCCAGACATAGTAAGGATTGACAGACTGAGAGCTCTTTCATGATTCTATGGGTGGTGGT-GCATGGCCGTT-CTTAGTTGGTGGAGCGATTTGTCTGGTTAATTCCGTTAACGAACGAGACCTCAGCCTGCTAACTAGCTATGCGGAGGCGACCCTCCGTGGCCAGCTTCTTAGAGGGACTATGGCCGCATAGGCCACGGAAGTTTGAGGCAATAACAGGTCTGTGATGCCCTTAGATGTTCTGGGCCGCACGCGCGCTACACTGATGTATTCAACGAGTCTATAACCTTGGCCGACAGGCCCGGGTAATCTTTGAAAATTTCATCGTGATGGGGATAGATCATTGCAATTGTTGGTCTTCAACGAGGAATTCCTAGTAAGCGCGAGTCATCAGCTCGCGTTGACTACGTCCCTGCCCTTTGTACACACCGCCCGTCGCTCCTACCGATTGAATGGTCCGGTGAAGTGCTCGGATCGCGGCGACGC-----------------------------------------------------------------------------------------------------------------
	'ALIS_Sagittaria_latifolia'          -----------------------------------------------------ACTGTGAAACTGCGAATGGCTCATTAAATCAGTTATAGTTTGTTTGATGGTA---ACTACTACTCGGATAACCGTAGTAATTCTAGAGCTAATACGTGCAC-CAAACCCCGACTTCT-GGAAGGGATGCATTTATTAGATAAAAGGTCAATGCGGG-CTC-TGCCCGTTGCTTTGATGATTCATGATAACTTGACGGATCGCAAGGCC-ATCGTGCCGGCGACGCATCATTCAAATTTCTGCCCTATCAACTTTCGATGGTAGGATAGTGGCCTACCATGGTGGTGACGGGTGACGGAGAATTAGGGTTCGATTCCGGAGAGGGAGCCTGAGAAACGGCTACCACATCCAAGGAAGGCAGCAGGCGCGCAAATTACCCAATCCTGACACGGGGAGGTAGTGACAATAAATAACAATACCGGGCTCTTC-GAGTCTGGTAATTGGAATGAGTACAATCTAAATCCCTTAACGAGGATCCATTGGAGGGCAAGTCTGGTGCCAGCAGCCGCGGTAATTCCAGCTCCAATAGCGTATATTTAAGTTGTTGCAGTTAAAAAGCTCGTAGTTGGACCTTGGG-TTGTGTCGGTCGGTCCGCC-CACTGGGTGTGCACCTGCCGGCTCGTCCCTT-CTGCCGGTGACTCTCTCCTGGCCTTAATTGGCCGGGTGGTGCCTCCGGCGCCGTTACTTTGAA-GAAATTAGAGTGCTCAAAGCAAGCCCAAGCTCTGCATACA-TTAGCATGGGATAACATCACAGGATTTCGGTCCTATTGTGTTGGCCTTCGGGATCGGAGTAATGATTAAGAGGGACAGTCGGGGGCATTCGTATTTCATAGTCAGAGGTGAAATTCTTGGATTTATGAAAGACGAACAACTGCGAAAGCATTTGCCAAGGATGTTTTCATTAATCAAGAACGAAAGTTGGGGGYTCGAAGACGATCAGATACCGTCCTAGTCTCAACCATAAACGATGCCGACCAGGGATCGGCGGATGTTGCTTTAAGGACTCCGCTGGCACCTTATGAGAAATCAAAGTTTTTGGGTTCCGGGGG--GAGTATGGTCGCAAGGCTGAAACTTAAAGGAATTGACGGAAGGGCACCACCAGGAGTGGAGCCTGCGGCTTAATTTGACTCAACACGGGGAAACTTACCAGGTCCAGACATAGTAAGGATTGACAGACTGATAGCTCTTTCGAGATTCTATGGGTGGTGGT-GCATGGCCGTT-CTTAGTTGGTGGAGCGATTTGTCTGGTTAATTCCGTTAACGAACGAGACCTCAGCCTGCTAACTAGCTATGCGGAGGCGACCYTCCGTGGCCAGCTTCTTAGAGGGACTATGGCCGCATAGGCCACGGAAGTTTGAGGCAATAACAGGTCTGTGATGCCCTTAGATGTTCTGGGCCGCACGCGCGCTACACTGATGTATTCAACGAGTCTATAACCTTGGCCGATAGGCCCGGGTAATCTTTGAAAATTTCATCGTGATGGGGATAGATCATTGCAATTGTTGGTCTTCAACGAGGAATTCCTAGTAAGCGCGAGTCATCAGCTCGCGTTGACTACGTCCCTGCCCTTTGTACACACCGCCCGTCGCTCCTACCGATTGAATGGTCCGGTGAAGTGCTCGGATCGCGGCGATGTGGGCGGTTTGCCGCCTGTGACGTCCTGAGAAGTCCACTGAACCTTATCATTGAGA----------------------------------------------------------
	'ALIS_Sagittaria_lichuanensis'       --------------------------------------------------------------------------------------------------------------------------------------------------------------------------------------------------------------------------------------------------------------------------------------------------------------------------------------------------------------------------------------------------------------------------------------------------------------------------------------------------------------------------------------------------------------------------------------------------------------------------------------------------------------------------------------------------------------------------------------------------------------------------------------------------------------------------------------------------------------------------------------------------------------------------------------------------------------------------------------------------------------------------------------------------------------------------------------------------------------------------------------------------------------------------------------------------------------------------------------------------------------------------------------------------------------------------------------------------------------------------------------------------------------------------------------------------------------------------------------------------------------------------------------------------------------------------------------------------------------------------------------------------------------------------------------------------------------------------------------------------------------------------------------------------------------------------------------------------------------------------------
	'ALIS_Sagittaria_montevidensis'      --------------------------------------------------------------------------------------------------------------------------------------------------------------------------------------------------------------------------------------------------------------------------------------------------------------------------------------------------------------------------------------------------------------------------------------------------------------------------------------------------------------------------------------------------------------------------------------------------------------------------------------------------------------------------------------------------------------------------------------------------------------------------------------------------------------------------------------------------------------------------------------------------------------------------------------------------------------------------------------------------------------------------------------------------------------------------------------------------------------------------------------------------------------------------------------------------------------------------------------------------------------------------------------------------------------------------------------------------------------------------------------------------------------------------------------------------------------------------------------------------------------------------------------------------------------------------------------------------------------------------------------------------------------------------------------------------------------------------------------------------------------------------------------------------------------------------------------------------------------------------------
	'ALIS_Sagittaria_subulata'           --------------------------------------------------------------------------------------------------------------------------------------------------------------------------------------------------------------------------------------------------------------------------------------------------------------------------------------------------------------------------------------------------------------------------------------------------------------------------------------------------------------------------------------------------------------------------------------------------------------------------------------------------------------------------------------------------------------------------------------------------------------------------------------------------------------------------------------------------------------------------------------------------------------------------------------------------------------------------------------------------------------------------------------------------------------------------------------------------------------------------------------------------------------------------------------------------------------------------------------------------------------------------------------------------------------------------------------------------------------------------------------------------------------------------------------------------------------------------------------------------------------------------------------------------------------------------------------------------------------------------------------------------------------------------------------------------------------------------------------------------------------------------------------------------------------------------------------------------------------------------------
	'ALIS_Sagittaria_trifolia'           -----------------------------------------------------ACTGTGAAACTGCGAATGGCTCATTAAATCAGTTATAGTTTGTTTGATGGTA---ACTACTACTCGGATAACCGTAGTAATTCTAGAGCTAATACGTGCAC-CGAACCCCGACTTCT-GGAAGGGATGCATTTATTAGATAAAAGGTCAATGCGGG-CTC-TGCCCGTTGCTTTGATGATTCATGATAACTTGACGGATCGCAAGGCC-ATCGTGCCGGCGACGCATCATTCAAATTTCTGCCCTATCAACTTTCGATGGTAGGATAGTGGCCTACCATGGTGGTGACGGGTGACGGAGAATTAGGGTTCGATTCCGGAGAGGGAGCCTGAGAAACGGCTACCACATCCAAGGAAGGCAGCAGGCGCGCAAATTACCCAATCCTGACACGGGGAGGTAGTGACAATAAATAACAATACCGGGCTCTTC-GAGTCTGGTAATTGGAATGAGTACAATCTAAATCCCTTAACGAGGATCCATTGGAGGGCAAGTCTGGTGCCAGCAGCCGCGGTAATTCCAGCTCCAATAGCGTATATTTAAGTTGTTGCAGTTAAAAAGCTCGTAGTTGGACCTTGGG-TTGTGTCGGTTGGTCCGCCC-ACTGGGTGTGCACCTGCCGGCTCGTCCCTT-CTGCCGGTGACTCTCTCCTGGCCTTAATTGGCCGGGTGGTGCCTCCGGCGCTGTTACTTTGAA-GAAATTAGAGTGCTCAAAGCAAGCCCAAGCTCTGCATACA-TTAGCATGGGATAACATCACAGGATTTCGGTCCTATTGTGTTGGCCTTCGGGATCGGAGTAATGATTAAGAGGGACAGTCGGGGGCATTCGTATTTCATAGTCAGAGGTGAAATTCTTGGATTTATGAAAGACGAACAACTGCGAAAGCATTTGCCAAGGATGTTTTCATTAATCAAGAACGAAAGTTGGGGGCTCGAAGACGATCAGATACCGTCCTAGTCTCAACCATAAACGATGCCGACCAGGGATCGGCGGATGTTGCTTTAAGGACTCCGCTGGCACCTTATGAGAAATCAAAGTTTTTGGGTTCCGGGGG--GAGTATGGTCGCAAGGCTGAAACTTAAAGGAATTGACGGAAGGGCACCACCAGGAGTGGAGCCTGCGGCTTAATTTGACTCAACACGGGGAAACTTACCAGGTCCAGACATAGTAAGGATTGACAGATTGATAGCTCTTTCGAGATTCTATGGGTGGTGGT-GCATGGCCGTT-CTTAGTTGGTGGAGCGATTTGTCTGGTTAATTCCGTTAACGAACGAGACCTCAGCCTGCTAACTAGCTATGCGGAGGCGACCCTCCGTGGCCAGCTTCTTAGAGGGACTATGGCCGCATAGGCCACGGAAGTTTGAGGCAATAACAGGTCTGTGATGCCCTTAGATGTTCTGGGCCGCACGCGCGCTACACTGATGTATTCAACGAGTCTATAACCTTGGCCGATAGGCCCGGGTAATCTTTGAAAATTTCATCGTGATGGGGATAGATCATTGCAATTGTTGGTCTTCAACGAGGAATTCCTAGTAAGCGCGAGTCATCAGCTCGCGTTGACTACGTCCCTGCCCTTTGTACACACCGCCCGTCGCTCCTACCGATTGAATGGTCCGGTGAAGTGCTCGGATCGCGGCGATGTGGGCGGTTTGCCGCCTGTGACGTCGTGAGAAGTCCACTGAACCTTATCATTTAGAGGAAGGAGAAG-----------------------------------------------
	'ALIS_Wiesneria_triandra'            --------------------------------------------------------------------------------------------------------------------------------------------------------------------------------------------------------------------------------------------------------------------------------------------------------------------------------------------------------------------------------------------------------------------------------------------------------------------------------------------------------------------------------------------------------------------------------------------------------------------------------------------------------------------------------------------------------------------------------------------------------------------------------------------------------------------------------------------------------------------------------------------------------------------------------------------------------------------------------------------------------------------------------------------------------------------------------------------------------------------------------------------------------------------------------------------------------------------------------------------------------------------------------------------------------------------------------------------------------------------------------------------------------------------------------------------------------------------------------------------------------------------------------------------------------------------------------------------------------------------------------------------------------------------------------------------------------------------------------------------------------------------------------------------------------------------------------------------------------------------------------
	'APON_Aponogeton_abyssinicus'        --------------------------------------------------------------------------------------------------------------------------------------------------------------------------------------------------------------------------------------------------------------------------------------------------------------------------------------------------------------------------------------------------------------------------------------------------------------------------------------------------------------------------------------------------------------------------------------------------------------------------------------------------------------------------------------------------------------------------------------------------------------------------------------------------------------------------------------------------------------------------------------------------------------------------------------------------------------------------------------------------------------------------------------------------------------------------------------------------------------------------------------------------------------------------------------------------------------------------------------------------------------------------------------------------------------------------------------------------------------------------------------------------------------------------------------------------------------------------------------------------------------------------------------------------------------------------------------------------------------------------------------------------------------------------------------------------------------------------------------------------------------------------------------------------------------------------------------------------------------------------------
	'APON_Aponogeton_crispus'            -----------------------------------------------------ACTGTGAAACTGCGAATGGCTCATTAAATCAGTTATAGTTTGTTTGATGGTA--CCAGTCTACTCGGATAACCGTAGTAATTCTAGAGCTAATACGTGCAC-CAAATCCCGACTTCT-GGAAGGGACGCATTTATTAGATAAAAGGCCAACGCGGG-CTC-TGCCCGCCGCTCTGATGATTCATGATAACTCGACGGATCGCACGGCC-TTTGTGCCGGCGACGCATCATTCAAATTTCTGCCCTATCAACTTTCGATGGTAGGATAGGGGCCTACCATGGTGGTGACGGGTGACGGAGAATTAGGGTTCGATTCCGGAGAGGGAGCCTGAGAAACGGCTACCACATCCAAGGAAGGCAGCAGGCGCGCAAATTACCCAATCCTGACACGGGGAGGTAGTGACAATAAATAACAATACCGGGCTCTTC-GAGTCTGGTAATTGGAATGAGTACAATCTAAATCCCTTAACGAGGATCCATTGGAGGGCAAGTCTGGTGCCAGCAGCCGCGGTAATTCCAGCTCCAATAGTTTATATTTAAGTTGTTGCAGTTAAAAAGCTCGTAGTTGGACCTTGGG-TTGGGTCGGCCGGTCCGCC--TC-TGGTGTGCACCTGCCGCCTCGTCCCTT-CGGCCGGAGACGCGCTCCTGGCCTTAATTGGCCGGGTCGTGCTTCCGGCGCTGTTACTTTGAA-GAAATTAGAGTGCTCAAAGCAGGCCCAAGCTCTGTATACA-TTAGCATGGGATAACATCACAGGATTTCGGTCCTATTGTGTTGGCCTTCGGGATCGGAGTAATGATTAAGAGGGACAGTCGGGGGCATTCGTATTTCATAGTCAGAGGTGAAATTCTTGGATTTATGAAAGACGAACAACTGCGAAAGCATTTGCCAAGGATGTTTTCATTAATCAAGAACGAAAGTTGGGGGCTCGAAGACGATCAGATACCGTCCTAGTCTCAACCATAAACGATGCCGACCAGGGATCGGCGGATGTTACTTTTAGGACTCCGCCGGCACCTTATGAGAAATCAGAGTCTTTGGGTTCCGGGGG--GAGTATGGTCGCAAGGCTGAAACTTAAAGGAATTGACGGAAGGGCACCACCAGGAGTGGAGCCTGCGGCTTAATTTGACTCAACACGGGGAAACTTACCAGGTCCAGACATAGTAAGGATTGACAGACTGAGAGCTCTTTCTTGATTCTATGGGTGGTGGT-GCATGGCCGTT-CTTAGTTGGTGGAGCGATTTGTCTGGTTAATTCCGTTAACGAACGAGACCTCAGCCTGCTAACTAGCTATGCGGAGGTATCCCTTCGCGGCCAGCTTCTTAGAGGGACTATGGCCGCTCAGGCCAAGGAAGTTTGAGGCAATAACAGGTCTGTGATGCCCTTAGATGTTCTGGGCCGCACGCGCGCTACACTGATGTATTCAACGAGTTTATAACCTTGGCCGACAGGCCCGGGTAATCTTTTGAATCTACATCGTGATGGGGATAGATCATTGCAATTGTTGGTCTTCAACGAGGAATTCCTAGTAATCGCGAGTCATCAGCTCGCGTTGACTACGTCCCTGCCCTTTGTACACACCGCCCGTCGCTCCTACCGATTGAATGGTCCGGTGAAGTGTTCGGATCGTGGCGACGTGGGCGGTCCGCTGCCCGCGACGTCGCGAGAAGTCCATTGAACCTTATCATTTAGAGGAAGGAG--------------------------------------------------
	'APON_Aponogeton_distachyos'         --------------------------------------------------------------------------------------------------------------------------------------------------------------------------------------------------------------------------------------------------------------------------------------------------------------------------------------------------------------------------------------------------------------------------------------------------------------------------------------------------------------------------------------------------------------------------------------------------------------------------------------------------------------------------------------------------------------------------------------------------------------------------------------------------------------------------------------------------------------------------------------------------------------------------------------------------------------------------------------------------------------------------------------------------------------------------------------------------------------------------------------------------------------------------------------------------------------------------------------------------------------------------------------------------------------------------------------------------------------------------------------------------------------------------------------------------------------------------------------------------------------------------------------------------------------------------------------------------------------------------------------------------------------------------------------------------------------------------------------------------------------------------------------------------------------------------------------------------------------------------------
	'ARAC_Aglaonema_nitidum'             ----------------------GCCATGCATGTGTAAGTATGAACAATTTCAGACTGTGAAACTGCGAATGGCTCATTAAATCAGTTATAGTTTGTTTGATGGTA---CCTGCTACTCGGATAACCGTAGTAATTCTAGAGCTAATACGTGCAC-CAAACCCCGACTTCT-GGAAGGGATGCATTTATTAGATAAAAGGTCGACGCGGG-CTC-GTCCCGTTGATTCGATGATTCATGATAACTTGACGGATCGCACGGTC-CTCGTACCGGCGACGCATCATTCAAATTTCTGCCCTATCAACTTTCGATGGTAGGATAGGGGCCTACCATGGTGGTGACGGGTGACGGAGAATTAGGGTTCGATTCCGGAGAGGGAGCCTGAGAAACGGCTACCACATCCAAGGAAGGCAGCAGGCGCGCAAATTACCCAATCCTGACACGGGGAGGTAGTGACAATAAATAACAATACCGGGCTCTTC-GAGTCTGGTAATTGGAATGAGTACAATCTAAACCCCTTAACGAGGATCCATTGGAGGGCAAGTCTGGTGCCAGCAGCCGCGGTAATTCCAGCTCCAATAGCGTATATTTAAGTTGTTGCAGTTAAAAAGCTCGTAGTCGGACCTTGGG-TTGGGCCGGTCGGTCCGCC--TCTCGGTGTGCACCGGCCGTCTCGTCCCTA-CTGCCGGCGATGCGTTCCTGGCCTTAGCTGGCCGGGTCGTGCCTCCGGCGCCGTTACTTTGAA-GAAATTAGAGTGCTCAAAGCAAGCCCACGCTCTGCATACA-TTAGCATGGGATAACATCACAGGATTTCGGTCCTATTGTGTTGGCCTTCGGGATCGGAGTAATGATTAAGAGGGACAGTCGGGGGCATTCGTATTCCATAGTCAGAGGTGAAATTCTTGGATTTATGGAAGACGAACAACTGCGAAAGCATTTGCCAAGGATGTTTTCATTGATCAAGAACGAAAGTTGGGGGCTCGAAGACGATCAGATACCGTCCTAGTCTCAACCATAAACGATGCCGACCAGGGATCGGCGGATGTTGCTCTTAGGACTCCGCCGGCACCTTATGAGAAATCAAAGTCTTTGGGTTCCGGGGGGAGTATGGTCGCAAGGCTGAAACTTA--AAGGAATTGACGGAAGGGCACCACCAGGAGTGGAGCCTGCGGCTTAATTTGACTCAACACGGGGAAACTTACCAGGTCCGGACATAGTAAGGATTGACAGACTGAGAGCTCTTTCTTGATTCTATGGGTGGTGGTGCATG-GCCGTT-CTTAGTTGGTGGAGCGATTTGTCTGGTTAATTCCGTTAACGAACGAGACCTCAGCCTGCTAACTAGCTATGCGGAGGCGACCCTCCGCGGCCAGCTTCTTAGAGGGACTATGGCCGTTTAGGCCACGGAAGTTTGAGGCAATAACAGGTCTGTGATGCCCTTAGATGTTCTGGGCCGCACGCGCGCTACACTGATGTATTCAACGAGTTTATAACCTTGGCCGACAGGTCCAGGTAATCTTTG-AAATTTCATCGTGATGGGGATAGATCATTGCAATTATTGATCTTCAACGAGGAATTCCTAGTAAGCGCGAGTCATCAGCTCGCGTTGACTACGTCCCTGCCCTTTGTACACACCGCCCGTCGCTCCTACCGATTGAATGGTCCGGTGAAGTGCTCGGATCGCGGCGATGCGAGCGGTCCGCCGCCCGCGACGTTGCGAGAAGTCCACTGAACCTTATCAT---------------------------------------------------------------
	'ARAC_Amorphophallus_lanceolatus'    --------------------------------------------------------------------------------------------------------------------------------------------------------------------------------------------------------------------------------------------------------------------------------------------------------------------------------------------------------------------------------------------------------------------------------------------------------------------------------------------------------------------------------------------------------------------------------------------------------------------------------------------------------------------------------------------------------------------------------------------------------------------------------------------------------------------------------------------------------------------------------------------------------------------------------------------------------------------------------------------------------------------------------------------------------------------------------------------------------------------------------------------------------------------------------------------------------------------------------------------------------------------------------------------------------------------------------------------------------------------------------------------------------------------------------------------------------------------------------------------------------------------------------------------------------------------------------------------------------------------------------------------------------------------------------------------------------------------------------------------------------------------------------------------------------------------------------------------------------------------------------
	'APON_Aponogeton_hexatepalus'        --------------------------------------------------------------------------------------------------------------------------------------------------------------------------------------------------------------------------------------------------------------------------------------------------------------------------------------------------------------------------------------------------------------------------------------------------------------------------------------------------------------------------------------------------------------------------------------------------------------------------------------------------------------------------------------------------------------------------------------------------------------------------------------------------------------------------------------------------------------------------------------------------------------------------------------------------------------------------------------------------------------------------------------------------------------------------------------------------------------------------------------------------------------------------------------------------------------------------------------------------------------------------------------------------------------------------------------------------------------------------------------------------------------------------------------------------------------------------------------------------------------------------------------------------------------------------------------------------------------------------------------------------------------------------------------------------------------------------------------------------------------------------------------------------------------------------------------------------------------------------------
	'APON_Aponogeton_ulvaceus'           --------------------------------------------------------------------------------------------------------------------------------------------------------------------------------------------------------------------------------------------------------------------------------------------------------------------------------------------------------------------------------------------------------------------------------------------------------------------------------------------------------------------------------------------------------------------------------------------------------------------------------------------------------------------------------------------------------------------------------------------------------------------------------------------------------------------------------------------------------------------------------------------------------------------------------------------------------------------------------------------------------------------------------------------------------------------------------------------------------------------------------------------------------------------------------------------------------------------------------------------------------------------------------------------------------------------------------------------------------------------------------------------------------------------------------------------------------------------------------------------------------------------------------------------------------------------------------------------------------------------------------------------------------------------------------------------------------------------------------------------------------------------------------------------------------------------------------------------------------------------------------
	'ARAC_Alocasia_odora'                ----------------------GCCATGCATGTGTAAGTATGAACAATTTCAGACTGTGAAACTGCGAATGGCTCATTAAATCAGTTATAGTTTGTTTGATGGTA---CCTGCTACTCGGATAACCGTAGTAATTCTAGAGCTAATACGTGCAC-CAAACCCCGACTTCT-GGAAGGGACGCATTTATTAGATAAAAGGTCAACGCGGG-CTC-GTCCCGTTGATTCGATGACTCATGATAACTTGACGGATCGCACGGTC-CTCGTACCGGCGACGCATCATTCAAATTTCTGCCCTATCAACTTTCGATGGTAGGATAGGGGCCTACCATGGTGGTGACGGGTGACGGAGAATTAGGGTTCGATTCCGGAGAGGGAGCCTGAGAAACGGCTACCACATCCAAGGAAGGCAGCAGGCGCGCAAATTACCCAATCCTGACACGGGGAGGTAGTGACAATAAATAACAATACCGGGCTCTTC-GAGTCTGGTAATTGGAATGAGTACAATCTAAATCCCTTAACGAGGATCCATTGGAGGGCAAGTCTGGTGCCAGCAGCCGCGGTAATTCCAGCTCCAATAGCGTATATTTAAGTTGTTGCAGTTAAAAAGCTCGTAGTCGGACCTTGGG-TTGGGCCGGCCGGTCCGCC--TCTGGGTGTGCACCGGCCGTCTCGTCCCTA-CTGCCGGCGATGCGTTCCTGGCCTTAACTGGCCGGGTCGTGCCACCGGCGCCGTTACTTTGAA-GAAATTAGAGTGCTCAAAGCAAGCCCACGCTCTGCATACA-TTAGCATGGGATAACATCACAGGATCTCGGTCCTATTGTGTTGGCCTTCGGGATCGGGGTAATGATTAAGAGGGACAGTCGGGGGCATTCGTATTCCATAGTCAGAGGTGAAATTCTTGGATTTATGGAAGACGAACAACTGCGAAAGCATTTGCCAAGGATGTTTTCATTGATCAAGAACGAAAGTTGGGGGCTCGAAGACGATCAGATACCGTCCTAGTCTCAACCATAAACGATGCCGACCAGGGATCGGCGGATGTTGCTCTTAGGACTCCGCCGGCACCTTATGAGAAATCAAAGTCTTTGGGTTCCGGGGGGAGTATGGTCGCAAGGCTGAAACTTA--AAGGAATTGACGGAAGGGCACCACCAGGAGTGGAGCCTGCGGCTTAATTTGACTCAACACGGGGAAACTTACCAGGTCCGGACATAGTAAGGATTGACAGACTGAGAGCTCTTTCTTGATTCTATGGGTGGTGGTGCATG-GCCGTT-CTTAGTTGGTGGAGCGATTTGTCTGGTTAATTCCGTTAACGAACGAGACCTCAGCCTGCTAACTAGCTATGCGGAGGCGACCCTCCGCGGCCAGCTTCTTAGAGGGACTATGGCCGTTTAGGCCACGGAAGTTTGAGGCAATAACAGGTCTGTGATGCCCTTAGATGTTCTGGGCCGCACGCGCGCTACACTGATGTATTCAACGAGTTTATAACCTTGGCCGACAGGCCCGGGTAATCTTCG-AAATTTCATCGTGATGGGGATAGATCATTGCAATTATTGATCTTCAACGAGGAATTCCTAGTAAGCGCGAGTCATCAGCTCGCGTTGACTACGTCCCTGCCCTTTGTACACACCGCCCGTCGCTCCTACCGATTGAATGGTCCGGTGAAGTGCTCGGATCGCGGCGATGTGGGCGGTCCGCCGCCCGCGACGTCGCGAGAAGTCCACTGAACCTTATCAT---------------------------------------------------------------
	'ARAC_Amorphophallus_albus'          --------------------------------------------------------------------------------------------------------------------------------------------------------------------------------------------------------------------------------------------------------------------------------------------------------------------------------------------------------------------------------------------------------------------------------------------------------------------------------------------------------------------------------------------------------------------------------------------------------------------------------------------------------------------------------------------------------------------------------------------------------------------------------------------------------------------------------------------------------------------------------------------------------------------------------------------------------------------------------------------------------------------------------------------------------------------------------------------------------------------------------------------------------------------------------------------------------------------------------------------------------------------------------------------------------------------------------------------------------------------------------------------------------------------------------------------------------------------------------------------------------------------------------------------------------------------------------------------------------------------------------------------------------------------------------------------------------------------------------------------------------------------------------------------------------------------------------------------------------------------------------
	'ARAC_Amorphophallus_discophorus'    --------------------------------------------------------------------------------------------------------------------------------------------------------------------------------------------------------------------------------------------------------------------------------------------------------------------------------------------------------------------------------------------------------------------------------------------------------------------------------------------------------------------------------------------------------------------------------------------------------------------------------------------------------------------------------------------------------------------------------------------------------------------------------------------------------------------------------------------------------------------------------------------------------------------------------------------------------------------------------------------------------------------------------------------------------------------------------------------------------------------------------------------------------------------------------------------------------------------------------------------------------------------------------------------------------------------------------------------------------------------------------------------------------------------------------------------------------------------------------------------------------------------------------------------------------------------------------------------------------------------------------------------------------------------------------------------------------------------------------------------------------------------------------------------------------------------------------------------------------------------------------
	'ARAC_Amorphophallus_hottae'         --------------------------------------------------------------------------------------------------------------------------------------------------------------------------------------------------------------------------------------------------------------------------------------------------------------------------------------------------------------------------------------------------------------------------------------------------------------------------------------------------------------------------------------------------------------------------------------------------------------------------------------------------------------------------------------------------------------------------------------------------------------------------------------------------------------------------------------------------------------------------------------------------------------------------------------------------------------------------------------------------------------------------------------------------------------------------------------------------------------------------------------------------------------------------------------------------------------------------------------------------------------------------------------------------------------------------------------------------------------------------------------------------------------------------------------------------------------------------------------------------------------------------------------------------------------------------------------------------------------------------------------------------------------------------------------------------------------------------------------------------------------------------------------------------------------------------------------------------------------------------------
	'ARAC_Amorphophallus_muelleri'       ----------------------------------------------------------------------------------------------------------------------------------------------------------------------------------------------------------------------------------------------------------------------------------------------------------------------------------------------------------------------------------------------------------------------------------------------------------------------------------------------------------------------------------------------------------------------------------------------------------------------TGCAGTTAAAAAGCTCGTAGTTGGACCTTGGG-TTGGGCCGGCCGGTCCGCC--GCTCGGTGTGCACCGGCCGTCCCGTCCCTA-CTGCCGGCGATGCGTTCCTGGCCTTAACTGGCCGGGTCGTGCCACCGGCGCCGTTACTTTGAA-GAAATTAGAGTGCTCAAAGCAAGCCCACGCTCTGTATACA-TTAGCATGGGATAACATCACAGGATCTCGGTCCTATTGTGTTGGCCTTCGGGATCGGGGTAATGATTAAGAGGGACAGTCGGGGGCATTCGTATTCCATAGTCAGAGGTGAAATTCTTGGATTTATGGAAGACGAACAACTGCGAAAGCATTTGCCAACGATGTTTTCATTGATCAAGAACGAAAGTTGGGGGCTCGAAGACGATCAGATACCGTCCTAGTCTCAACCATAAACGATGCCGACCAGGGATCGGCGGATGTTGCTCTTAGGACTCCGCCGGCACCTTATGAGAAATCAAAGTCTTTGGGTTCCGGGGAGAGTATGGTCGCAAGGCTGAAACTTA--AAGGAATTGACGGAAGGGCACCACCAGGAGTGGAGCCTGCGGCTTAATTTGACTCAACACGGGGAAACTTACCAGGTCCGGACATAGTAAGGATTGACAGACTGAGAGCTCTTTCTTGATTCTATGGGTGGTGGTGCATG-GCCGTT-CTTAGTTGGTGGAGCGATTTGTCTGGTTAATTCCGTTAACGAACGAGACCTCAGCCTGCTAACTAGCTATGCGGAGGCGACCCTCCGCGGCCAGCTTCTTAGAGGGACTATGGCCGCTTAGGCCACGGAAGTTTGAGGCAATAACAGGTCTGTGATGCCCTTAGATGT-----------------------------------------------------------------------------------------------------------------------------------------------------------------------------------------------------------------------------------------------------------------------------------------------------------------------------------------------------------------------
	'ARAC_Anthurium_andraeanum'          ----------------------GCCATGCATGTGTAAGTATGAACTAATTCAGACTGTGAAACTGCGAATGGCTCATTAAATCAGTTATAGTTTGTTTGATGGTA---CTCTCTACTCGGATAACCGTAGTAATTCTAGAGCTAATACGTGCAC-CGACCCCCGACTTCT-GGAAGGGACGCATTTATTAGATAAAAGGTCGACGCGGG-CTC-GCCCCGCCGTTTCGATGATTCATGATAACTTGACGGATCGCACGGCC-CCAGTGCCGGCGACGCATCATTCAAATTTCTGCCCTATCAACTTTCGATGGTAGGATAGTGGCCTACCATGGTGGTGACGGGTAACGGAGAATTAGGGTTCGATTCCGGAGAGGGAGCCTGAGAAACGGCTACCACATCCAAGGAAGGCAGCAGGCGCGCAAATTACCCAATCCTGACACGGGGAGGTAGTGACAATAAATAACAATACCGGGCTCTTC-GAGTCTGGTAATTGGAATGAGTACAATCTAAATCCCTTAACGAGGATCCATTGGAGGGCAAGTCTGGTGCCAGCAGCCGCGGTAATTCCAGCTCCAATAGCGTATATTTAAGTTGTTGCAGTTAAAAAGCTCGTAGTCGGACCTTGGG-ATGGGCCGGTCGGTCCGCC--TCTCGGTGTGCACCGGCCGTCTCGTCCCTA-CTGCCGGCGATGCGTTCCTGGCCTTAACTGGCCGGGTCGTGCCTCCGGCGCCGTTACTTTGAA-GAAATTAGAGTGCTCAAAGCAAGCCCACGCTCTGTATACA-TTAGCATGGGATAACATCACAGGATTTCGGTCCTATTATGTTGGCCTTCGGGATCGGAGTAATGATTAAGAGGGACAGTCGGGGGCATTCGTATTCCATAGTCAGAGGTGAAATTCTTGGATTTATGGAAGACGGACAACTGCGAAAGCATTTGCCAAGGATGTTTTCATTGATCAAGAACGAAAGTTGGGGGCTCGAAGACGATCAGATACCGTCCTAGTCTCAACCATAAACGATGCCGACCAGGGATCGGCGGATGTTGCTTTtAGGACTCCGCCGGCACCTTATGAGAAATCAAAGTCTTTGGGTTCCGGGGGGAGTATGGTCGCAAGGCTGAAACTTA--AAGGAATTGACGGAAGGGCACCACCAGGAGTGGAGCCTGCGGCTTAATTTGACTCAACACGGGGAAACTTACCAGGTCCGGACATAGCAAGGATTGACAGACTGAGAGCTCTTTCTTGATTCTATGGGTGGTGGT-GCATGGCCGTT-CTTAGTTGGTGGAGCGATTTGTCTGGTTAATTCCGATAACGAACGAGACCTCAGCCTGCTAACTAGCTATGCGGAGGCGACCCTCCGCGGCCAGCTTCTTAGAGGGACTATGGCCGTTTAGGCCACGGAAGTTTGAGGCAATAACAGGTCTGTGATGCCCTTAGATGTTCTGGGCCGCACGCGCGCTACACTGATGTATTCAACGAGTTTATAACCTTGGCCGACAGGCCCGGGTAATCTTTG-AAATTTCATCGTGATGGGGATAGATCATTGCAATTATTGATCTTCAACGAGGAATTCCTAGTAAGCGCGAGTCATCAGCTCGCGTTGACTACGTCCCTGCCCTTTGTACACACCGCCCGTCGCTCCTACCGATTGAATGGTCCGGTGAAGTGCTCGGATCGCGGCGATGCGGGCGGTCCGCCGCCCGCGACGTCGCGAGAAGTCCACTGAACCTTATCAT---------------------------------------------------------------
	'ARAC_Anthurium_huixtlense'          ----------------------GCCATGCATGTGTAAGTATGAACTAATTCAGACTGTGAAACTGCGAATGGCTCATTAAATCAGTTATAGTTTGTTTGATGGTA---CTCTCTACTCGGATAACCGTAGTAATTCTAGAGCTAATACGTGCAC-CGACCCCCGACTTCT-GGAAGGGACGCATTTATTAGATAAAAGGTCGACGCGGG-CTC-GCCCCGCCGTTTCGATGATTCATGATAACTTGACGGATCGCACGGCC-CCAGTGCCGGCGACGCATCATTCAAATTTCTGCCCTATCAACTTTCGATGGTAGGATAGTGGCCTACCATGGTGGTGACGGGTAACGGAGAATTAGGGTTCGATTCCGGAGAGGGAGCCTGAGAAACGGCTACCACATCCAAGGAAGGCAGCAGGCGCGCAAATTACCCAATCCTGACACGGGGAGGTAGTGACAATAAATAACAATACCGGGCTCTTC-GAGTCTGGTAATTGGAATGAGTACAATCTAAATCCCTTAACGAGGATCCATTGGAGGGCAAGTCTGGTGCCAGCAGCCGCGGTAATTCCAGCTCCAATAGCGTATATTTAAGTTGTTGCAGTTAAAAAGCTCGTAGTCGGACCTTGGG-ATGGGCCGGTCGGTCCGCC--TCTCGGTGTGCACCGGCCGTCTCGTCCCTA-CTGCCGGCGATGCGTTCCTGGCCTTAACTGGCCGGGTCGTGCCTCCGGCGCCGTTACTTTGAA-GAAATTAGAGTGCTCAAAGCAAGCCCACGCTCTGTATACA-TTAGCATGGGATAACATCACAGGATTTCGGTCCTATTATGTTGGCCTTCGGGATCGGAGTAATGATTAAGAGGGACAGTCGGGGGCATTCGTATTCCATAGTCAGAGGTGAAATTCTTGGATTTATGGAAGACGGACAACTGCGAAAGCATTTGCCAAGGATGTTTTCATTGATCAAGAACGAAAGTTGGGGGCTCGAAGACGATCAGATACCGTCCTAGTCTCAACCATAAACGATGCCGACCAGGGATCGGCGGATGTTGCTTTTAGGACTCCGCCGGCACCTTATGAGAAATCAAAGTCTTTGGGTTCCGGGGGGAGTATGGTCGCAAGGCTGAAACTTA--AAGGAATTGACGGAAGGGCACCACCAGGAGTGGAGCCTGCGGCTTAATTTGACTCAACACGGGGAAACTTACCAGGTCCGGACATAGCAAGGATTGACAGACTGAGAGCTCTTTCTTGATTCTATGGGTGGTGGT-GCATGGCCGTT-CTTAGTTGGTGGAGCGATTTGTCTGGTTAATTCCGATAACGAACGAGACCTCAGCCTGCTAACTAGCTATGCGGAGGCGACCCTCCGCGGCCAGCTTCTTAGAGGGACTATGGCCGTTTAGGCCACGGAAGTTTGAGGCAATAACAGGTCTGTGATGCCCTTAGATGTTCTGGGCCGCACGCGCGCTACACTGATGTATTCAACGAGTTTATAACCTTGGCCGACAGGCCCGGGTAATCTTTG-AAATTTCATCGTGATGGGGATAGATCATTGCAATTATTGATCTTCAACGAGGAATTCCTAGTAAGCGCGAGTCATCAGCTCGCGTTGACTACGTCCCTGCCCTTTGTACACACCGCCCGTCGCTCCTACCGATTGAATGGTCCGGTGAAGTGCTCGGATCGCGGCGATGCGGGCGGTCCGCCGCCCGCGACGTCGCGAGAAGTCCACTGAACC----------------------------------------------------------------------
	'ARAC_Apoballis_brevipes'            --------------------------------------------------------------------------------------------------------------------------------------------------------------------------------------------------------------------------------------------------------------------------------------------------------------------------------------------------------------------------------------------------------------------------------------------------------------------------------------------------------------------------------------------------------------------------------------------------------------------------------------------------------------------------------------------------------------------------------------------------------------------------------------------------------------------------------------------------------------------------------------------------------------------------------------------------------------------------------------------------------------------------------------------------------------------------------------------------------------------------------------------------------------------------------------------------------------------------------------------------------------------------------------------------------------------------------------------------------------------------------------------------------------------------------------------------------------------------------------------------------------------------------------------------------------------------------------------------------------------------------------------------------------------------------------------------------------------------------------------------------------------------------------------------------------------------------------------------------------------------------
	'ARAC_Ariopsis_peltata'              --------------------------------------------------------------------------------------------------------------------------------------------------------------------------------------------------------------------------------------------------------------------------------------------------------------------------------------------------------------------------------------------------------------------------------------------------------------------------------------------------------------------------------------------------------------------------------------------------------------------------------------------------------------------------------------------------------------------------------------------------------------------------------------------------------------------------------------------------------------------------------------------------------------------------------------------------------------------------------------------------------------------------------------------------------------------------------------------------------------------------------------------------------------------------------------------------------------------------------------------------------------------------------------------------------------------------------------------------------------------------------------------------------------------------------------------------------------------------------------------------------------------------------------------------------------------------------------------------------------------------------------------------------------------------------------------------------------------------------------------------------------------------------------------------------------------------------------------------------------------------------
	'ARAC_Arisaema_amurense'             --------------------------------------------------------------------------------------------------------------------------------------------------------------------------------------------------------------------------------------------------------------------------------------------------------------------------------------------------------------------------------------------------------------------------------------------------------------------------------------------------------------------------------------------------------------------------------------------------------------------------------------------------------------------------------------------------------------------------------------------------------------------------------------------------------------------------------------------------------------------------------------------------------------------------------------------------------------------------------------------------------------------------------------------------------------------------------------------------------------------------------------------------------------------------------------------------------------------------------------------------------------------------------------------------------------------------------------------------------------------------------------------------------------------------------------------------------------------------------------------------------------------------------------------------------------------------------------------------------------------------------------------------------------------------------------------------------------------------------------------------------------------------------------------------------------------------------------------------------------------------------
	'ARAC_Arisaema_serratum'             --------------------------------------------------------------------------------------------------------------------------------------------------------------------------------------------------------------------------------------------------------------------------------------------------------------------------------------------------------------------------------------------------------------------------------------------------------------------------------------------------------------------------------------------------------------------------------------------------------------------------------------------------------------------------------------------------------------------------------------------------------------------------------------------------------------------------------------------------------------------------------------------------------------------------------------------------------------------------------------------------------------------------------------------------------------------------------------------------------------------------------------------------------------------------------------------------------------------------------------------------------------------------------------------------------------------------------------------------------------------------------------------------------------------------------------------------------------------------------------------------------------------------------------------------------------------------------------------------------------------------------------------------------------------------------------------------------------------------------------------------------------------------------------------------------------------------------------------------------------------------------
	'ARAC_Arisaema_triphyllum'           ------------------------------------------------------------AACTGCGAATGGCTCATTAAATCAGTTATAGTTTGTTTGATGGTA---CCTGCTACTCGGATAACCGTAGTAATTCTAGAGCTAATACGTGCAC-CAAACCCCGACTTCT-GGAAGGGATGCATTTATTAGATAAAAGGTCAACGCGGG-CTC-GTCCCGTTGATTCGATGACTCATGATAACTTGTTGGATCGCACGGTC-CTCGTACCGGCGACGCATCATTCAAATTTCTGCCCTATCAACTTTCGATGGTAGGATAGGGGCCTACCATGGTGGTGACGGGTGACGGAGAATTAGGGTTCGATTCCGGAGAGGGAGCCTGAGAAACGGCTACCACATCCAAGGAAGGCAGCAGGCGCGCAAATTACCCAATCCTGACACGGGGAGGTAGTGACAATAAATAACAATACCGGGCTCTTC-GAGTCTGGTAATTGGAATGAGTACAATCTAAATCCCTTAACGAGGATCCATTGGAGGGCAAGTCTGGTGCCAGCAGCCGCGGTAATTCCAGCTCCAATAGCGTATATTTAAGTTGTTGCAGTTAAAAAGCTCGTAGTCGGACCTTGGG-CTGGGCCGGCCGGTCCGCC--TCTGGGTGTGCACCGGTCGTCTCGTCCCTA-TTGTCGGCGATGCGTTCCTGGCCTTAATTGGCCGGGTCGTGCCACCGGCGCCGTTACTTTGAA-GAAATTAGAGTGCTCAAAGCAAGCCCACGCTCTGCATACA-TTAGCATGGGATAACATCACAGGATCTCGGTCCTATTGTGTTGGCCTTCGGGATCGAGGTAATGATTAAGAGGGACAGTCGGGGGCATTCGTATTCCATAGTCAGAGGTGAAATTCTTGGATTTATGGAAGACGAACAACTGCGAAAGCATTTGCCAAGGATGTTTTCATTGATCAAGAACGAAAGTTGGGGGCTCGAAGACGATCAGATACCGTCCTAGTCTCAACCATAAACGATGCCGACCAGGGATCGGCGGATGTTGCTTTTAGGACTCCGCCGGCACCTTATGAGAAATCAAAGTCTTTGGGTTCCGGGGGGAGTATGGTCGCAAGGCTGAAACTTA--AAGGAATTGACGGAAGGGCACCACCAGGAGTGGAGCCTGCGGCTTAATTTGACTCAACACGGGGAAACTTACCAGGTCCGGACATAGTAAGGATTGACAGACTGAGAGCTCTTTCTTGATTCTATGGGTGGTGGTGCATG-GCCGTT-CTTAGTTGGTGGAGCGATTTGTCTGGTTAATTCCGTTAACGAACGAGACCTCAGCCTGCTAACTAGCTATGCGGAGGCGACCCTCCGCGGCCAGCTTCTTAGAGGGACTATGGCCGTTTAGGCCACGGAAGTTTGAGGCAATAACAGGTCTGTGATGCCCTTAGATGTTCTGGGCCGCACGCGCGCTACACTGATGTATTCAACGAGTTTATAACCTTGACCGTTAGGTTTGGGTACTCTTTT-AAATTTCATCGTGATGGGGATAGATCATTGCAATTATTGATCTTCAACGAGGAATTCCTAGTAAGCGCGAGTCATCAGCTCGCGTTGACTACGTCCCTGCCCTTTGTACACACCGCCCGTCGCTCCTACCGATTGAATGGTCCGGTGAAGTGCTCGGATCGCGGCGATGTGGGCGGTTCGCCGCCTGCGACGTCGCGAGAAGTCCACTGAACCTTATCATTTAGAGGAA------------------------------------------------------
	'ARAC_Arum_cylindraceum'             --------------------------------------------------------------------------------------------------------------------------------------------------------------------------------------------------------------------------------------------------------------------------------------------------------------------------------------------------------------------------------------------------------------------------------------------------------------------------------------------------------------------------------------------------------------------------------------------------------------------------------------------------------------------------------------------------------------------------------------------------------------------------------------------------------------------------------------------------------------------------------------------------------------------------------------------------------------------------------------------------------------------------------------------------------------------------------------------------------------------------------------------------------------------------------------------------------------------------------------------------------------------------------------------------------------------------------------------------------------------------------------------------------------------------------------------------------------------------------------------------------------------------------------------------------------------------------------------------------------------------------------------------------------------------------------------------------------------------------------------------------------------------------------------------------------------------------------------------------------------------------
	'ARAC_Arum_hygrophilum'              --------------------------------------------------------------------------------------------------------------------------------------------------------------------------------------------------------------------------------------------------------------------------------------------------------------------------------------------------------------------------------------------------------------------------------------------------------------------------------------------------------------------------------------------------------------------------------------------------------------------------------------------------------------------------------------------------------------------------------------------------------------------------------------------------------------------------------------------------------------------------------------------------------------------------------------------------------------------------------------------------------------------------------------------------------------------------------------------------------------------------------------------------------------------------------------------------------------------------------------------------------------------------------------------------------------------------------------------------------------------------------------------------------------------------------------------------------------------------------------------------------------------------------------------------------------------------------------------------------------------------------------------------------------------------------------------------------------------------------------------------------------------------------------------------------------------------------------------------------------------------------
	'ARAC_Arum_nigrum'                   --------------------------------------------------------------------------------------------------------------------------------------------------------------------------------------------------------------------------------------------------------------------------------------------------------------------------------------------------------------------------------------------------------------------------------------------------------------------------------------------------------------------------------------------------------------------------------------------------------------------------------------------------------------------------------------------------------------------------------------------------------------------------------------------------------------------------------------------------------------------------------------------------------------------------------------------------------------------------------------------------------------------------------------------------------------------------------------------------------------------------------------------------------------------------------------------------------------------------------------------------------------------------------------------------------------------------------------------------------------------------------------------------------------------------------------------------------------------------------------------------------------------------------------------------------------------------------------------------------------------------------------------------------------------------------------------------------------------------------------------------------------------------------------------------------------------------------------------------------------------------------
	'ARAC_Bakoa_lucens'                  --------------------------------------------------------------------------------------------------------------------------------------------------------------------------------------------------------------------------------------------------------------------------------------------------------------------------------------------------------------------------------------------------------------------------------------------------------------------------------------------------------------------------------------------------------------------------------------------------------------------------------------------------------------------------------------------------------------------------------------------------------------------------------------------------------------------------------------------------------------------------------------------------------------------------------------------------------------------------------------------------------------------------------------------------------------------------------------------------------------------------------------------------------------------------------------------------------------------------------------------------------------------------------------------------------------------------------------------------------------------------------------------------------------------------------------------------------------------------------------------------------------------------------------------------------------------------------------------------------------------------------------------------------------------------------------------------------------------------------------------------------------------------------------------------------------------------------------------------------------------------------
	'ARAC_Bucephalandra_akantha'         --------------------------------------------------------------------------------------------------------------------------------------------------------------------------------------------------------------------------------------------------------------------------------------------------------------------------------------------------------------------------------------------------------------------------------------------------------------------------------------------------------------------------------------------------------------------------------------------------------------------------------------------------------------------------------------------------------------------------------------------------------------------------------------------------------------------------------------------------------------------------------------------------------------------------------------------------------------------------------------------------------------------------------------------------------------------------------------------------------------------------------------------------------------------------------------------------------------------------------------------------------------------------------------------------------------------------------------------------------------------------------------------------------------------------------------------------------------------------------------------------------------------------------------------------------------------------------------------------------------------------------------------------------------------------------------------------------------------------------------------------------------------------------------------------------------------------------------------------------------------------------
	'ARAC_Bucephalandra_bogneri'         --------------------------------------------------------------------------------------------------------------------------------------------------------------------------------------------------------------------------------------------------------------------------------------------------------------------------------------------------------------------------------------------------------------------------------------------------------------------------------------------------------------------------------------------------------------------------------------------------------------------------------------------------------------------------------------------------------------------------------------------------------------------------------------------------------------------------------------------------------------------------------------------------------------------------------------------------------------------------------------------------------------------------------------------------------------------------------------------------------------------------------------------------------------------------------------------------------------------------------------------------------------------------------------------------------------------------------------------------------------------------------------------------------------------------------------------------------------------------------------------------------------------------------------------------------------------------------------------------------------------------------------------------------------------------------------------------------------------------------------------------------------------------------------------------------------------------------------------------------------------------------
	'ARAC_Bucephalandra_kishii'          --------------------------------------------------------------------------------------------------------------------------------------------------------------------------------------------------------------------------------------------------------------------------------------------------------------------------------------------------------------------------------------------------------------------------------------------------------------------------------------------------------------------------------------------------------------------------------------------------------------------------------------------------------------------------------------------------------------------------------------------------------------------------------------------------------------------------------------------------------------------------------------------------------------------------------------------------------------------------------------------------------------------------------------------------------------------------------------------------------------------------------------------------------------------------------------------------------------------------------------------------------------------------------------------------------------------------------------------------------------------------------------------------------------------------------------------------------------------------------------------------------------------------------------------------------------------------------------------------------------------------------------------------------------------------------------------------------------------------------------------------------------------------------------------------------------------------------------------------------------------------------
	'ARAC_Bucephalandra_motleyana'       --------------------------------------------------------------------------------------------------------------------------------------------------------------------------------------------------------------------------------------------------------------------------------------------------------------------------------------------------------------------------------------------------------------------------------------------------------------------------------------------------------------------------------------------------------------------------------------------------------------------------------------------------------------------------------------------------------------------------------------------------------------------------------------------------------------------------------------------------------------------------------------------------------------------------------------------------------------------------------------------------------------------------------------------------------------------------------------------------------------------------------------------------------------------------------------------------------------------------------------------------------------------------------------------------------------------------------------------------------------------------------------------------------------------------------------------------------------------------------------------------------------------------------------------------------------------------------------------------------------------------------------------------------------------------------------------------------------------------------------------------------------------------------------------------------------------------------------------------------------------------------
	'ARAC_Burttianthus_purseglovei'      --------------------------------------------------------------------------------------------------------------------------------------------------------------------------------------------------------------------------------------------------------------------------------------------------------------------------------------------------------------------------------------------------------------------------------------------------------------------------------------------------------------------------------------------------------------------------------------------------------------------------------------------------------------------------------------------------------------------------------------------------------------------------------------------------------------------------------------------------------------------------------------------------------------------------------------------------------------------------------------------------------------------------------------------------------------------------------------------------------------------------------------------------------------------------------------------------------------------------------------------------------------------------------------------------------------------------------------------------------------------------------------------------------------------------------------------------------------------------------------------------------------------------------------------------------------------------------------------------------------------------------------------------------------------------------------------------------------------------------------------------------------------------------------------------------------------------------------------------------------------------------
	'ARAC_Burttianthus_spissus'          --------------------------------------------------------------------------------------------------------------------------------------------------------------------------------------------------------------------------------------------------------------------------------------------------------------------------------------------------------------------------------------------------------------------------------------------------------------------------------------------------------------------------------------------------------------------------------------------------------------------------------------------------------------------------------------------------------------------------------------------------------------------------------------------------------------------------------------------------------------------------------------------------------------------------------------------------------------------------------------------------------------------------------------------------------------------------------------------------------------------------------------------------------------------------------------------------------------------------------------------------------------------------------------------------------------------------------------------------------------------------------------------------------------------------------------------------------------------------------------------------------------------------------------------------------------------------------------------------------------------------------------------------------------------------------------------------------------------------------------------------------------------------------------------------------------------------------------------------------------------------------
	'ARAC_Calla_palustris'               --------------------------------------------------------------------------------------------------------------------------------------------------------------------------------------------------------------------------------------------------------------------------------------------------------------------------------------------------------------------------------------------------------------------------------------------------------------------------------------------------------------------------------------------------------------------------------------------------------------------------------------------------------------------------------------------------------------------------------------------------------------------------------------------------------------------------------------------------------------------------------------------------------------------------------------------------------------------------------------------------------------------------------------------CTAGTCTCAACCATAAACGATGCCGACCAGGGATCGGCGGATGTTGCTTTTAGGACTCCGCCGGCACCTTATGAGAAATCAAAGTCTTTGGGTTCCGGGGGGAGTATGGTCGCAAGGCTGAAACTTA--AAGGAATTGACGGAAGGGCACCACCAGGAGTGGAGCCTGCGGCTTAATTTGACTCAACACGGGGAAACTTACCAGGTCCGGACATAGTAAGGATTGACAGACTGAGAGCTCTTTCTTGATTCTATGGGTGGTGGTGCATG-GCCGTT-CTTAGTTGGTGGAGCGATTTGTCTGGTTAATTCCGTTAACGAACGAGACCTCAGCCTGCTAACTAGCTATGCGGAGGCGACCCTCCGCGGCCAGCTTCTTAGAGGGACTATGGCCGTTTAGGCCACGGAAGTTTGAGGCAATAACAGGTCTGTGATGCCCTTAGATGTTCTGGGCCGCACGCGCGCTACACTGATGTATTCAACGAGTTTATAACCTTGGCCGGCAGGCCCGGGTAATCTTTG-AAATTTCATCGTGATGGGGATAGATCATTGCAATTATTGATCTTCAACGAGGAATTCCTAGTAAGCGCGAGTCATCAGCTCGCGTTGACTACGTCCCTGCCCTTTGTACACACCGCCCGTCGCTCCTACCGATTGAATGGTCCGGTGAAGTGCTCGGATCGCGGCGATGCGGGCGGTCCGCCGCCCGCGACGTCGCGAGAAGTCCACTGAACCTTATCAT---------------------------------------------------------------
	'ARAC_Colocasia_esculenta'           --------------------------TGCATGTGTAAGTATGAACAATTTCAGACTGTGAAACTGCGAATGGCTCATTAAATCAGTTATAGTTTGTTTGATGGTA---CCTGCTACTCGGATAACCGTAGTAATTCTAGAGCTAATACGTGCAC-CAAACCCCGACTTCT-GGAAGGGACGCATTTATTAGATAAAAGGTCAACGCGGG-CTC-GTCCCGTTGATTCGATGACTCATGATAACTTGACGGATCGCACGGTC-CTCGTACCGGCGACGCATCATTCAAATTTCTGCCCTATCAACTTTCGATGGTAGGATAGGGGCCTACCATGGTGGTGACGGGTGACGGAGAATTAGGGTTCGATTCCGGAGAGGGAGCCTGAGAAACGGCTACCACATCCAAGGAAGGCAGCAGGCGCGCAAATTACCCAATCCTGACACGGGGAGGTAGTGACAATAAATAACAATACCGGGCTCTTC-GAGTCTGGTAATTGGAATGAGTACAATCTAAATCCCTTAACGAGGATCCATTGGAGGGCAAGTCTGGTGCCAGCAGCCGCGGTAATTCCAGCTCCAATAGCGTATATTTAAGTTGTTGCAGTTAAAAAGCTCGTAGTCGGACCTTGGG-TTGGGCCGGCCGGTCCGCC--TCTGGGTGTGCACCGGCCGTCTCGTCCCTA-CTGCCGGCGATGCGTTCCTGGCCTTAACTGGCCGGGTCGTGCCACCGGCGCCGTTACTTTGAA-GAAATTAGAGTGCTCAAAGCAAGCCCACGCTCTGCATACA-TTAGCATGGGATAACATCACAGGATCTCGGTCCTATTGTGTTGGCCTTCGGGATCGGGGTAATGATTAAGAGGGACAGTCGGGGGCATTCGTATTCCATAGTCAGAGGTGAAATTCTTGGATTTATGGAAGACGAACAACTGCGAAAGCATTTGCCAAGGATGTTTTCATTGATCAAGAACGAAAGTTGGGGGCTCGAAGACGATCAGATACCGTCCTAGTCTCAACCATAAACGATGCCGACCAGGGaTCGGCGGATGTTGCTCTTAGGACTCCGCCGGCACCTTATGAGAAATCAAAGTCTTTGGGTTCCGGGGGGAGTATGGTCGCAAGGCTGAAACTTA--AAGGAATTGACGGAAGGGCACCACCAGGAGTGGAGCCTGCGGCTTAATTTGACTCAACACGGGGAAACTTACCAGGTCCGGACATAGTAAGGATTGACAGACTGAGAGCTCTTTCTTGATTCTATGGGTGGTGGTGCATG-GCCGTT-CTTAGTTGGTGGAGCGATTTGTCTGGTTAATTCCGTTAACGAACGAGACCTCAGCCTGCTAACTAGCTATGCGGAGGCGACCCTCCGCGGCCAGCTTCTTAGAGGGACTATGGCCGTTTAGGCCACGGAAGTTTGAGGCAATAACAGGTCTGTGATGCCCTTAGATGTTCTGGGCCGCACGCGCGCTACACTGATGTATTCAACGAGTTTATAACCTTGGCCGACAGGCCCGGGTAATCTTCG-AAATTTCATCGTGATGGGGATAGATCATTGCAATTATTGATCTTCAACGAGGAATTCCTAGTAAGCGCGAGTCATCAGCTCGCGTTGACTACGTCCCTGCCCTTTGTACACACCGCCCGTCGCTCCTACCGATTGAATGGTCCGGTGAAGTGCTCGGATCGCGGCGATGTGGGCGGTTCGCCGCCCGCGACGTCGCGAGAAGTCCACTGAACCTTATCAT---------------------------------------------------------------
	'ARAC_Colocasia_fallax'              --------------------------------------------------------------------------------------------------------------------------------------------------------------------------------------------------------------------------------------------------------------------------------------------------------------------------------------------------------------------------------------------------------------------------------------------------------------------------------------------------------------------------------------------------------------------------------------------------------------------------------------------------------------------------------------------------------------------------------------------------------------------------------------------------------------------------------------------------------------------------------------------------------------------------------------------------------------------------------------------------------------------------------------------------------------------------------------------------------------------------------------------------------------------------------------------------------------------------------------------------------------------------------------------------------------------------------------------------------------------------------------------------------------------------------------------------------------------------------------------------------------------------------------------------------------------------------------------------------------------------------------------------------------------------------------------------------------------------------------------------------------------------------------------------------------------------------------------------------------------------------
	'ARAC_Colocasia_fontanesii'          --------------------------------------------------------------------------------------------------------------------------------------------------------------------------------------------------------------------------------------------------------------------------------------------------------------------------------------------------------------------------------------------------------------------------------------------------------------------------------------------------------------------------------------------------------------------------------------------------------------------------------------------------------------------------------------------------------------------------------------------------------------------------------------------------------------------------------------------------------------------------------------------------------------------------------------------------------------------------------------------------------------------------------------------------------------------------------------------------------------------------------------------------------------------------------------------------------------------------------------------------------------------------------------------------------------------------------------------------------------------------------------------------------------------------------------------------------------------------------------------------------------------------------------------------------------------------------------------------------------------------------------------------------------------------------------------------------------------------------------------------------------------------------------------------------------------------------------------------------------------------------
	'ARAC_Colocasia_menglaensis'         --------------------------------------------------------------------------------------------------------------------------------------------------------------------------------------------------------------------------------------------------------------------------------------------------------------------------------------------------------------------------------------------------------------------------------------------------------------------------------------------------------------------------------------------------------------------------------------------------------------------------------------------------------------------------------------------------------------------------------------------------------------------------------------------------------------------------------------------------------------------------------------------------------------------------------------------------------------------------------------------------------------------------------------------------------------------------------------------------------------------------------------------------------------------------------------------------------------------------------------------------------------------------------------------------------------------------------------------------------------------------------------------------------------------------------------------------------------------------------------------------------------------------------------------------------------------------------------------------------------------------------------------------------------------------------------------------------------------------------------------------------------------------------------------------------------------------------------------------------------------------------
	'ARAC_Dieffenbachia_seguine'         --------------------------TGCATGTGTAAGTATGAACAAGTTCAGACTGTGAAACTGCGAATGGCTCATTAAATCAGTTATAGTTTGTTTGATGGTA---CCTGCTACTCGGATAACCGTAGTAATTCTAGAGCTAATACGTGCAC-CAAACCCCGACTTCC-GGAAGGGATGCATTTATTAGATAAAAGGTCAACGCGGG-CTC-GTCCCGTTGATTCGATGATTCATGATAACTTGACGGATCGCACGGTC-CTCGTACCGGCGACGCATCATTCAAATTTCTGCCCTATCAACTTTCGATGGTAGGATAGGGGCCTACCATGGTGGTGACGGGTGACGGAGAATTAGGGTTCGATTCCGGAGAGGGAGCCTGAGAAACGGCTACCACATCCAAGGAAGGCAGCAGGCGCGCAAATTACCCAATCCTGACACGGGGAGGTAGTGACAATAAATAACAATACCGGGCTCTTC-GAGTCTGGTAATTGGAATGAGTACAATCTAAATCCCTTAACGAGGATCCATTGGAGGGCAAGTCTGGTGCCAGCAGCCGCGGTAATTCCAGCTCCAATAGCGTATATTTAAGTTGTTGCAGTTAAAAAGCTCGTAGTCGGACCTTGGG-TTGGGCCGGTCGGTCCGCC--TCTCGGTGTGCACCGGCCGTCTCGTCCCTA-CTGCCGGCGATGCGTTCCTAGCCTTAACTGGCCGGGTCGTGCCTCCGGCGCCGTTACTTTGAA-GAAATTAGAGTGCTCAAAGCAAGCCCACGCTCTGTATACA-TTAGCATGGGATAACACGACAGGATTTCGGTCCTATTGTGTTGGCCTTCGGGATCGGAATAATGATTAAGAGGGACAGTCGGGGGCATTCGTATTCCATAGTCAGAGGTGAAATTCTTGGATTTATGGAAGACGAACAACTGCGAAAGCATTTGCCAAGGATGTTTTCATTGATCAAGAACGAAAGTTGGGGGCTCGAAGACGATCAGATACCGTCCTAGTCTCAaCCATAAACgATGCCGACCAGGGATCGGCGGATGTTGCTCTTAGGACTCCGCCGGCACCTTATGAGAAATCAAAGTCTTTGGGTTCCGGGGGGAGTATGGTCGCAAGGCTGAAACTTA--AAGGAATTGACGGAAGGGCACCACCAGGAGTGGAGCCTGCGGCTTAATTTGACTCAACACGGGGAAACTTACCAGGTCCGGACATAGTAAGGATTGACAGACTGAGAGCTCTTTCTTGATTCTATGGGTGGTGGTGCATG-GCCGTT-CTTAGTTGGTGGAGCGATTTGTCTGGTTAATTCCGTTAACGAACGAGACCTCAGCCTGCTAACTAGCTATGCGGAGGCGACCCTCCGCGGCCAGCTTCTTAGAGGGACTATGGCCGTTTAGGCCACGGAAGTTTGAGGCAATAACAGGTCTGTGATGCCCTTAGATGTTCTGGGCCGCACGCGCGCTACACTGATGTATTCAACGAGTTTATAACCTTGGCCGACAGGCCCGGGTAATCTTTG-AAATTTCATCGTGATGGGGATAGATCATTGCAATTATTGATCTTCAACGAGGAATTCCTAGTAAGCGCGAGTCATCAGCTCGCGTTGACTACGTCCCTGCCCTTTGTACACACCGCCCGTCGCTCCTACCGATTGAATGGTCCGGTGAAGTGCTCGGATCGCGGCGATGCGAGCGGTCCGCCGCCCGCGACGTCGCGAGAAGTCCACTGAACCTTATCAT---------------------------------------------------------------
	'ARAC_Dracunculus_vulgaris'          --------------------------------------------------------------------------------------------------------------------------------------------------------------------------------------------------------------------------------------------------------------------------------------------------------------------------------------------------------------------------------------------------------------------------------------------------------------------------------------------------------------------------------------------------------------------------------------------------------------------------------------------------------------------------------------------------------------------------------------------------------------------------------------------------------------------------------------------------------------------------------------------------------------------------------------------------------------------------------------------------------------------------------------------------------------------------------------------------------------------------------------------------------------------------------------------------------------------------------------------------------------------------------------------------------------------------------------------------------------------------------------------------------------------------------------------------------------------------------------------------------------------------------------------------------------------------------------------------------------------------------------------------------------------------------------------------------------------------------------------------------------------------------------------------------------------------------------------------------------------------------
	'ARAC_Epipremnum_aureum'             ----------------------GCCATGCATGTCTAAGTATGAACTAATTCAGACTGTGAAACTGCGAATGGCTCATTAAATCAGTTATAGTTTGTTTGATGGTA---CCTGCTACTCGGATAACCGTAGTAATTCTAGAGCTAATACGTGCAC-CGAACCCCGACTACC-GGAAGGGACGCATTTATTAGATAAAAGGTCGACGCGGG-CTC-GCCCCGCCGATTCGATGATTCATGATAACTCGACGGATCGCACAGTC-ACCGTACTGGCGACGCATCATTCAAATTTCTGCCCTATCAACTTTCGATGGTAGGATAGGGGCCTACCATGGTGGTGACGGGTGACGGAGAATTAGGGTTCGATTCCGGAGAGGGAGCCTGAGAAACGGCTACCACATCCAAGGAAGGCAGCAGGCGCGCAAATTACCCAATCCTGACACGGGGAGGTAGTGACAATAAATAACAATACCGGGCTCTCC-GAGTCTGGTAATTGGAATGAGTACAATCTAAATCCCTTAACGAGGATCCATTGGAGGGCAAGTCTGGTGCCAGCAGCCGCGGTAATTCCAGCTCCAATAGCGTATATTTAAGTTGTTGCAGTTAAAAAGCTCGCAGTCGGACCTTGGG-TTGGGCCGGCCGGTCGGCC--TCTCGGCGTGCACCGGCCGTCTCGTCCCTA-CTGCCGGCGATGCGCTCCTGGCCTTGACTGGCCGGGTCGTGCCTCCGGCGCCGTTACTTTGAA-GAAATTAGAGTGCTCAAAGCAAGCCCACGCTCTGTATACA-TTAGCATGGGATAACGTCACAGGATTCCG-TCCTATTGCGTTGGCCTTCGGGATCGGAGTAATGATTAAGAGGGACAGTCGGGGGCATTCGTATTCCATAGTCAGAGGTGAAATTCTTGGATTTATGGAAGACGGACGACTGCGAAAGCATTTGCCAAGGATGTTTTCATTGATCAAGAACGAAAGTTGGGGGCTCGAAGACGATCAGATACCGTCCTAGTCTCAACCATAAACGATGCCGACCAGGGatcGGCGGATGTTGCTTTTAGGACTCCGCCGGCACCTTATGAGAAATCAAAGTCTTTGGGTTCCGGGGGGAGTATGGTCGCAAGGCTGAAACTTA--AAGGAATTGACGGAAGGGCACCACCAGGAGTGGAGCCTGCGGCTTAATTTGACTCAACACGGGGAAACTTACCAGGTCCGGACATAGTAAGGATTGACAGACTGAGAGCTCTTTCTTGATTCTATGGGTGGTGGT-GCATGGCCGTT-CTTAGTTGGTGGAGCGATTTGTCTGGTTAATTCCGTTAACGAACGAGACCTCGGCCTGCTAACTAGCTATGCGGAGGCGACCCTCCGCGGCCAGCTTCTTAGAGGGACTATGGCCGTTTAGGCCACGGAAGTTTGAGGCAATAACAGGTCTGTGATGCCCTTAGATGTTCTGGGCCGCACGCGCGCTACACTGATGTATTCAACGAGTTTATAACCTTGGCCGACAGGCCCGGGTAATCTTTG-AAATTTCATCGTGATGGGGATAGATCATTGCAATTATTGATCTTCAACGAGGAATTCCTAGTAAGCGCGAGTCATCAGCTCGCGTTGACTACGTCCCTGCCCTTTGTACACACCGCCCGTCGCTCCTACCGATTGAATGGTCCGGTGAAGTGCTCGGATCGCGGCGATGCGGGCGGTCCGCCGCCCGCGACGTCGCGAGAAGTCCACTGAACCTTAT------------------------------------------------------------------
	'ARAC_Fenestratarum_mulayadii'       --------------------------------------------------------------------------------------------------------------------------------------------------------------------------------------------------------------------------------------------------------------------------------------------------------------------------------------------------------------------------------------------------------------------------------------------------------------------------------------------------------------------------------------------------------------------------------------------------------------------------------------------------------------------------------------------------------------------------------------------------------------------------------------------------------------------------------------------------------------------------------------------------------------------------------------------------------------------------------------------------------------------------------------------------------------------------------------------------------------------------------------------------------------------------------------------------------------------------------------------------------------------------------------------------------------------------------------------------------------------------------------------------------------------------------------------------------------------------------------------------------------------------------------------------------------------------------------------------------------------------------------------------------------------------------------------------------------------------------------------------------------------------------------------------------------------------------------------------------------------------------
	'ARAC_Gamogyne_burbidgei'            --------------------------------------------------------------------------------------------------------------------------------------------------------------------------------------------------------------------------------------------------------------------------------------------------------------------------------------------------------------------------------------------------------------------------------------------------------------------------------------------------------------------------------------------------------------------------------------------------------------------------------------------------------------------------------------------------------------------------------------------------------------------------------------------------------------------------------------------------------------------------------------------------------------------------------------------------------------------------------------------------------------------------------------------------------------------------------------------------------------------------------------------------------------------------------------------------------------------------------------------------------------------------------------------------------------------------------------------------------------------------------------------------------------------------------------------------------------------------------------------------------------------------------------------------------------------------------------------------------------------------------------------------------------------------------------------------------------------------------------------------------------------------------------------------------------------------------------------------------------------------------
	'ARAC_Gamogyne_helix'                --------------------------------------------------------------------------------------------------------------------------------------------------------------------------------------------------------------------------------------------------------------------------------------------------------------------------------------------------------------------------------------------------------------------------------------------------------------------------------------------------------------------------------------------------------------------------------------------------------------------------------------------------------------------------------------------------------------------------------------------------------------------------------------------------------------------------------------------------------------------------------------------------------------------------------------------------------------------------------------------------------------------------------------------------------------------------------------------------------------------------------------------------------------------------------------------------------------------------------------------------------------------------------------------------------------------------------------------------------------------------------------------------------------------------------------------------------------------------------------------------------------------------------------------------------------------------------------------------------------------------------------------------------------------------------------------------------------------------------------------------------------------------------------------------------------------------------------------------------------------------------
	'ARAC_Gonatopus_angustus'            --------------------------------------------------------------------------------------------------------------------------------------------------------------------------------------------------------------------------------------------------------------------------------------------------------------------------------------------------------------------------------------------------------------------------------------------------------------------------------------------------------------------------------------------------------------------------------------------------------------------------------------------------------------------------------------------------------------------------------------------------------------------------------------------------------------------------------------------------------------------------------------------------------------------------------------------------------------------------------------------------------------------------------------------------------------------------------------------------------------------------------------------------------------------------------------------------------------------------------------------------------------------------------------------------------------------------------------------------------------------------------------------------------------------------------------------------------------------------------------------------------------------------------------------------------------------------------------------------------------------------------------------------------------------------------------------------------------------------------------------------------------------------------------------------------------------------------------------------------------------------------
	'ARAC_Gosong_brevipedunculata'       --------------------------------------------------------------------------------------------------------------------------------------------------------------------------------------------------------------------------------------------------------------------------------------------------------------------------------------------------------------------------------------------------------------------------------------------------------------------------------------------------------------------------------------------------------------------------------------------------------------------------------------------------------------------------------------------------------------------------------------------------------------------------------------------------------------------------------------------------------------------------------------------------------------------------------------------------------------------------------------------------------------------------------------------------------------------------------------------------------------------------------------------------------------------------------------------------------------------------------------------------------------------------------------------------------------------------------------------------------------------------------------------------------------------------------------------------------------------------------------------------------------------------------------------------------------------------------------------------------------------------------------------------------------------------------------------------------------------------------------------------------------------------------------------------------------------------------------------------------------------------------
	'ARAC_Heteroaridarum_crassum'        --------------------------------------------------------------------------------------------------------------------------------------------------------------------------------------------------------------------------------------------------------------------------------------------------------------------------------------------------------------------------------------------------------------------------------------------------------------------------------------------------------------------------------------------------------------------------------------------------------------------------------------------------------------------------------------------------------------------------------------------------------------------------------------------------------------------------------------------------------------------------------------------------------------------------------------------------------------------------------------------------------------------------------------------------------------------------------------------------------------------------------------------------------------------------------------------------------------------------------------------------------------------------------------------------------------------------------------------------------------------------------------------------------------------------------------------------------------------------------------------------------------------------------------------------------------------------------------------------------------------------------------------------------------------------------------------------------------------------------------------------------------------------------------------------------------------------------------------------------------------------------
	'ARAC_Homalomena_magna'              --------------------------------------------------------------------------------------------------------------------------------------------------------------------------------------------------------------------------------------------------------------------------------------------------------------------------------------------------------------------------------------------------------------------------------------------------------------------------------------------------------------------------------------------------------------------------------------------------------------------------------------------------------------------------------------------------------------------------------------------------------------------------------------------------------------------------------------------------------------------------------------------------------------------------------------------------------------------------------------------------------------------------------------------------------------------------------------------------------------------------------------------------------------------------------------------------------------------------------------------------------------------------------------------------------------------------------------------------------------------------------------------------------------------------------------------------------------------------------------------------------------------------------------------------------------------------------------------------------------------------------------------------------------------------------------------------------------------------------------------------------------------------------------------------------------------------------------------------------------------------------
	'ARAC_Hottarum_truncatum'            --------------------------------------------------------------------------------------------------------------------------------------------------------------------------------------------------------------------------------------------------------------------------------------------------------------------------------------------------------------------------------------------------------------------------------------------------------------------------------------------------------------------------------------------------------------------------------------------------------------------------------------------------------------------------------------------------------------------------------------------------------------------------------------------------------------------------------------------------------------------------------------------------------------------------------------------------------------------------------------------------------------------------------------------------------------------------------------------------------------------------------------------------------------------------------------------------------------------------------------------------------------------------------------------------------------------------------------------------------------------------------------------------------------------------------------------------------------------------------------------------------------------------------------------------------------------------------------------------------------------------------------------------------------------------------------------------------------------------------------------------------------------------------------------------------------------------------------------------------------------------------
	'ARAC_Kiewia_perakensis'             --------------------------------------------------------------------------------------------------------------------------------------------------------------------------------------------------------------------------------------------------------------------------------------------------------------------------------------------------------------------------------------------------------------------------------------------------------------------------------------------------------------------------------------------------------------------------------------------------------------------------------------------------------------------------------------------------------------------------------------------------------------------------------------------------------------------------------------------------------------------------------------------------------------------------------------------------------------------------------------------------------------------------------------------------------------------------------------------------------------------------------------------------------------------------------------------------------------------------------------------------------------------------------------------------------------------------------------------------------------------------------------------------------------------------------------------------------------------------------------------------------------------------------------------------------------------------------------------------------------------------------------------------------------------------------------------------------------------------------------------------------------------------------------------------------------------------------------------------------------------------------
	'ARAC_Kiewia_ridleyi'                --------------------------------------------------------------------------------------------------------------------------------------------------------------------------------------------------------------------------------------------------------------------------------------------------------------------------------------------------------------------------------------------------------------------------------------------------------------------------------------------------------------------------------------------------------------------------------------------------------------------------------------------------------------------------------------------------------------------------------------------------------------------------------------------------------------------------------------------------------------------------------------------------------------------------------------------------------------------------------------------------------------------------------------------------------------------------------------------------------------------------------------------------------------------------------------------------------------------------------------------------------------------------------------------------------------------------------------------------------------------------------------------------------------------------------------------------------------------------------------------------------------------------------------------------------------------------------------------------------------------------------------------------------------------------------------------------------------------------------------------------------------------------------------------------------------------------------------------------------------------------------
	'ARAC_Lasia_spinosa'                 --------------------------------------------------------------------------------------------------------------------------------------------------------------------------------------------------------------------------------------------------------------------------------------------------------------------------------------------------------------------------------------------------------------------------------------------------------------------------------------------------------------------------------------------------------------------------------------------------------------------------------------------------------------------------------------------------------------------------------------------------------------------------------------------------------------------------------------------------------------------------------------------------------------------------------------------------------------------------------------------------------------------------------------------------------------------------------------------------------------------------------------------------------------------------------------------------------------------------------------------------------------------------------------------------------------------------------------------------------------------------------------------------------------------------------------------------------------------------------------------------------------------------------------------------------------------------------------------------------------------------------------------------------------------------------------------------------------------------------------------------------------------------------------------------------------------------------------------------------------------------------
	'ARAC_Monstera_deliciosa'            ----------------------GCCATGCATGTCTAAGTATGAACTAATTCAGACTGTGAAACTGCGAATGGCTCATTAAATCAGTTATAGTTTGTTTGATGGTA---CCTGCTACTCGGATAACCGTAGTAATTCTAGAGCTAATACGTGCAC-CGAACCCCGACTTCC-GGAAGGGACGCATTTATTAGATAAAAGGTCGACGCGGG-CTC-GTCCCGCCGATTCGATGATTCATGATAACTTGACGGATCGCACAGTC-ATCGTACTGGCGACGCATCATTCAAATTTCTGCCCTATCAACTTTCGATGGTAGGATAGGGGCCTACCATGGTGGTGACGGGTGACGGAGAATTAGGGTTCGATTCCGGAGAGGGAGCCTGAGAAACGGCTACCACATCCAAGGAAGGCAGCAGGCGCGCAAATTACCCAATCCTGACACGGGGAGGTAGTGACAATAAATAACAATACCGGGCTCTCC-GAGTCTGGTAATTGGAATGAGTACAATCTAAATCCCTTAACGAGGATCCATTGGAGGGCAAGTCTGGTGCCAGCAGCCGCGGTAATTCCAGCTCCAATAGCGTATATTTAAGTTGTTGCAGTTAAAAAGCTCGCAGTCGGACCTTGGG-TTGGGCCGGCCGGTCGGCC--TCTCGGCGTGCACCGGCCGTCTCGTCCCTA-CTGCCGGCGATGCGCTCCTGGCCTTAACTGGCCGGGTCGTGCCTCCGGCGCCGTTACTTTGAA-GAAATTAGAGTGCTCAAAGCAAGCCCACGCTCTGTATACA-TTAGCATGGGATAACGTCACAGGATTTCGGTCCTATTGCGTTGGCCTTCGGGATCGGAGTAATGATTAAGAGGGACAGTCGGGGGCATTCGTATTCCATAGTCAGAGGTGAAATTCTTGGATTTATGGAAGACGGACGACTGCGAAAGCATTTGCCAAGGATGTTTTCATTGATCAAGAACGAAAGTTGGGGGCTCGAAGACGATCAGATACCGTCCTAGTCTCAACCATAAACGATGCCGACCAGGGATCGGCGGATGTTGCTTTTAGGACTCCGCCGGCACCTTATGAGAAATCAAAGTCTTTGGGTTCCGGGGGGAGTATGGTCGCAAGGCTGAAACTTA--AAGGAATTGACGGAAGGGCACCACCAGGAGTGGAGCCTGCGGCTTAATTTGACTCAACACGGGGAAACTTACCAGGTCCGGACATAGTAAGGATTGACAGACTGAGAGCTCTTTCTTGATTCTATGGGTGGTGGT-GCATGGCCGTT-CTTAGTTGGTGGAGCGATTTGTCTGGTTAATTCCGTTAACGAACGAGACCTCGGCCTGCTAACTAGCTATGCGGAGGCGACCCTCCGCGGCCAGCTTCTTAGAGGGACTATGGCCGTTTAGGCCACGGAAGTTTGAGGCAATAACAGGTCTGTGATGCCCTTAGATGTTCTGGGCCGCACGCGCGCTACACTGATGTATTCAACGAGTTTATAACCTTGGCCGACAGGCCCGGGTAATCTTTG-AAATTTCATCGTGATGGGGATAGATCATTGCAATTATTGATCTTCAACGAGGAATTCCTAGTAAGCGCGAGTCATCAGCTCGCGTTGACTACGTCCCTGCCCTTTGTACACACCGCCCGTCGCTCCTACCGATTGAATGGTCCGGTGAAGTGCTCGGATCGCGGCGATGCGGGCGGTCCGCCGCCCGCGACGTCGCGAGAAGTCCACTGAACCTTATCAT---------------------------------------------------------------
	'ARAC_Nabalu_corneri'                --------------------------------------------------------------------------------------------------------------------------------------------------------------------------------------------------------------------------------------------------------------------------------------------------------------------------------------------------------------------------------------------------------------------------------------------------------------------------------------------------------------------------------------------------------------------------------------------------------------------------------------------------------------------------------------------------------------------------------------------------------------------------------------------------------------------------------------------------------------------------------------------------------------------------------------------------------------------------------------------------------------------------------------------------------------------------------------------------------------------------------------------------------------------------------------------------------------------------------------------------------------------------------------------------------------------------------------------------------------------------------------------------------------------------------------------------------------------------------------------------------------------------------------------------------------------------------------------------------------------------------------------------------------------------------------------------------------------------------------------------------------------------------------------------------------------------------------------------------------------------------
	'ARAC_Naiadia_zygoseta'              --------------------------------------------------------------------------------------------------------------------------------------------------------------------------------------------------------------------------------------------------------------------------------------------------------------------------------------------------------------------------------------------------------------------------------------------------------------------------------------------------------------------------------------------------------------------------------------------------------------------------------------------------------------------------------------------------------------------------------------------------------------------------------------------------------------------------------------------------------------------------------------------------------------------------------------------------------------------------------------------------------------------------------------------------------------------------------------------------------------------------------------------------------------------------------------------------------------------------------------------------------------------------------------------------------------------------------------------------------------------------------------------------------------------------------------------------------------------------------------------------------------------------------------------------------------------------------------------------------------------------------------------------------------------------------------------------------------------------------------------------------------------------------------------------------------------------------------------------------------------------------
	'ARAC_Philodendron_deltoideum'       --------------------------------------------------------------------------------------------------------------------------------------------------------------------------------------------------------------------------------------------------------------------------------------------------------------------------------------------------------------------------------------------------------------------------------------------------------------------------------------------------------------------------------------------------------------------------------------------------------------------------------------------------------------------------------------------------------------------------------------------------------------------------------------------------------------------------------------------------------------------------------------------------------------------------------------------------------------------------------------------------------------------------------------------------------------------------------------------------------------------------------------------------------------------------------------------------------------------------------------------------------------------------------------------------------------------------------------------------------------------------------------------------------------------------------------------------------------------------------------------------------------------------------------------------------------------------------------------------------------------------------------------------------------------------------------------------------------------------------------------------------------------------------------------------------------------------------------------------------------------------------
	'ARAC_Philodendron_hederaceum'       ----------------------GCCATGCATGTGCAAGTATGAACGATTTCGGACTGTGAAACTGCGAATGGCTCATTAAATCAGTTATAGTTTGTTTGATGGTA---CTTACTACTCGGATAACCGTAGTAATTCTAGAGCTAATACGTGCAC-CGAACCCCAACTTCGCGGAAGGGATGCATTTATTAGATAAAAGGCCGACGTGGG-CTC-GTCCCACGCCTCGGACGATTCATGATAACTAGACGGATCGCACGGTC-TCGGCACCGGCGACGCATCATTCAAATTTCTGCCCTATCAACTTTCGATGGTAGGATAGGGGCCTACCATGGTGGTGACGGGTGACGGAGAATTAGGGTTCGATTCCGGAGAGGGAGCCTGAGAAACGGCTACCACATCCAAGGAAGGCAGCAGGCGCGCAAATTACCCAATCCTGACACGGGGAGGTAGTGACAATAAATAACAATACCGGGCTCTTC-GAGTCTGGTAATTGGAATGGGTACAACCTAAACCCCTTAACGAGGATCCATTGGAGGGCAAGTCTGGTGCCAGCAGCCGCGGTAATTCCAGCTCCAATAGCGTATATTTAAGTTGTTGCAGTTAAAAAGCTCGTAGTCGGACCTCGGG-TCTGGCCGGCCGGTCCGCC--TCGCGGTGTGCACCGGCCGTCTCGTCCCCA-CTGCCGGCGGCGTGTTCCCGGCCTTAGCTGGCTGGGTCGCGGCTCCGGCGCCGTTACTTTGAA-GAAATTAGAGTGTTCAAAGCAAGCCCACGCTCTGCATACA-TTAGCATGGGATAACGCCGTAGGATCGTGGTCCTATTGCGTCGGCCTTCGGGATCGCGGTAATGATTAAGAGGGACAGCCGGGGGCATTCGTATTCCGTAGTCAGAGGTGAAATTCTTGGATTTACGGAAGACGGACAACTGCGAAAGCATTTGCCAAGGATGTTTtCATTGATCAAGAACGAAAGTTGGGGGCTCGAAGACGATCAGAtACCGTCCTAgTCTCAACCATAAaCGATGCCGACCAGGGATCGGCGGATGTCGCTTTCGGGACGCTGCCGGCACCTTATGAGAAATCAAAGTCTTTGGGTTCCGGGGGGAGTATGGTCGCAAGGCTGAAACTTA--AAGGAATTGACGGAAGGGCACCACCAGGAGTGGAGCCTGCGGCTTAATTTGACTCAACACGGGGAAACTTACCAGGTCCGGACATAGCAAGGATTGACAGACTGAGAGCTCTTTCTTGATTCTATGGGTGGTGGTGCATG-GCCGTT-CTTAGTTGGTGGAGCGATTTGTCTGGTTAATTCCGTTAACGAACGAGACCTCAGCCTGCTAACTAGCTACGCGGAGGCGACCCCCCGCGGCCAGCTTCTTAGAGGGACTATGGCCGTTCAGGCCACGGAAGTTTGAGGCAATAACAGGTCTGTGATGCCCTTAGATGTTCTGGGCCGCACGCGCGCTACACTGATGTATCCAACGAGTCTATAACCTCGGCCGGCAGGCCCGGGTAATCTCCT-AAATTTCATCGTGATGGGGATAGATCATTGCAATTATTGATCTTCAACGAGGAATTCCTAGTAAGCGCGAGTCATCAGCTCGCGTTGACTACGTCCCTGCCCTTTGTACACACCGCCCGTCGCTCCTACCGATTGAATGGTCCGGTGAAGCGCTCGGATCGCGGCGATGCGGGCGGTTCGCCGCCCGCGACGACGCGAGAAGTCCGCTGAACCTTATCAT---------------------------------------------------------------
	'ARAC_Philodendron_insigne'          --------------------------------------------------------------------------------------------------------------------------------------------------------------------------------------------------------------------------------------------------------------------------------------------------------------------------------------------------------------------------------------------------------------------------------------------------------------------------------------------------------------------------------------------------------------------------------------------------------------------------------------------------------------------------------------------------------------------------------------------------------------------------------------------------------------------------------------------------------------------------------------------------------------------------------------------------------------------------------------------------------------------------------------------------------------------------------------------------------------------------------------------------------------------------------------------------------------------------------------------------------------------------------------------------------------------------------------------------------------------------------------------------------------------------------------------------------------------------------------------------------------------------------------------------------------------------------------------------------------------------------------------------------------------------------------------------------------------------------------------------------------------------------------------------------------------------------------------------------------------------------
	'ARAC_Philodendron_longistilum'      --------------------------------------------------------------------------------------------------------------------------------------------------------------------------------------------------------------------------------------------------------------------------------------------------------------------------------------------------------------------------------------------------------------------------------------------------------------------------------------------------------------------------------------------------------------------------------------------------------------------------------------------------------------------------------------------------------------------------------------------------------------------------------------------------------------------------------------------------------------------------------------------------------------------------------------------------------------------------------------------------------------------------------------------------------------------------------------------------------------------------------------------------------------------------------------------------------------------------------------------------------------------------------------------------------------------------------------------------------------------------------------------------------------------------------------------------------------------------------------------------------------------------------------------------------------------------------------------------------------------------------------------------------------------------------------------------------------------------------------------------------------------------------------------------------------------------------------------------------------------------------
	'ARAC_Philonotion_americanum'        --------------------------------------------------------------------------------------------------------------------------------------------------------------------------------------------------------------------------------------------------------------------------------------------------------------------------------------------------------------------------------------------------------------------------------------------------------------------------------------------------------------------------------------------------------------------------------------------------------------------------------------------------------------------------------------------------------------------------------------------------------------------------------------------------------------------------------------------------------------------------------------------------------------------------------------------------------------------------------------------------------------------------------------------------------------------------------------------------------------------------------------------------------------------------------------------------------------------------------------------------------------------------------------------------------------------------------------------------------------------------------------------------------------------------------------------------------------------------------------------------------------------------------------------------------------------------------------------------------------------------------------------------------------------------------------------------------------------------------------------------------------------------------------------------------------------------------------------------------------------------------
	'ARAC_Phymatarum_borneense'          --------------------------------------------------------------------------------------------------------------------------------------------------------------------------------------------------------------------------------------------------------------------------------------------------------------------------------------------------------------------------------------------------------------------------------------------------------------------------------------------------------------------------------------------------------------------------------------------------------------------------------------------------------------------------------------------------------------------------------------------------------------------------------------------------------------------------------------------------------------------------------------------------------------------------------------------------------------------------------------------------------------------------------------------------------------------------------------------------------------------------------------------------------------------------------------------------------------------------------------------------------------------------------------------------------------------------------------------------------------------------------------------------------------------------------------------------------------------------------------------------------------------------------------------------------------------------------------------------------------------------------------------------------------------------------------------------------------------------------------------------------------------------------------------------------------------------------------------------------------------------------
	'ARAC_Pinellia_pedatisecta'          --------------------------------------------------------------------------------------------------------------------------------------------------------------------------------------------------------------------------------------------------------------------------------------------------------------------------------------------------------------------------------------------------------------------------------------------------------------------------------------------------------------------------------------------------------------------------------------------------------------------------------------------------------------------------------------------------------------------------------------------------------------------------------------------------------------------------------------------------------------------------------------------------------------------------------------------------------------------------------------------------------------------------------------------------------------------------------------------------------------------------------------------------------------------------------------------------------------------------------------------------------------------------------------------------------------------------------------------------------------------------------------------------------------------------------------------------------------------------------------------------------------------------------------------------------------------------------------------------------------------------------------------------------------------------------------------------------------------------------------------------------------------------------------------------------------------------------------------------------------------------------
	'ARAC_Pinellia_ternata'              --------------------------------------------------------------------------------------------------------------------------------------------------------------------------------------------------------------------------------------------------------------------------------------------------------------------------------------------------------------------------------------------------------------------------------------------------------------------------------------------------------------------------------------------------------------------------------------------------------------------------------------------------------------------------------------------------------------------------------------------------------------------------------------------------------------------------------------------------------------------------------------------------------------------------------------------------------------------------------------------------------------------------------------------------------------------------------------------------------------------------------------------------------------------------------------------------------------------------------------------------------------------------------------------------------------------------------------------------------------------------------------------------------------------------------------------------------------------------------------------------------------------------------------------------------------------------------------------------------------------------------------------------------------------------------------------------------------------------------------------------------------------------------------------------------------------------------------------------------------------------------
	'ARAC_Piptospatha_insignis'          --------------------------------------------------------------------------------------------------------------------------------------------------------------------------------------------------------------------------------------------------------------------------------------------------------------------------------------------------------------------------------------------------------------------------------------------------------------------------------------------------------------------------------------------------------------------------------------------------------------------------------------------------------------------------------------------------------------------------------------------------------------------------------------------------------------------------------------------------------------------------------------------------------------------------------------------------------------------------------------------------------------------------------------------------------------------------------------------------------------------------------------------------------------------------------------------------------------------------------------------------------------------------------------------------------------------------------------------------------------------------------------------------------------------------------------------------------------------------------------------------------------------------------------------------------------------------------------------------------------------------------------------------------------------------------------------------------------------------------------------------------------------------------------------------------------------------------------------------------------------------------
	'ARAC_Pistia_stratiotes'             -----------------------------------------------------ACTGTGAAACTGCGAATGGCTCATTAAATCAGTTATAGTTTGTTTGATGGTA---CCTGCTACTCGGATAACCGTAGTAATTCTAGAGCTAATACGTGCAC-CAAACCCCGACTTCC-GGAAGGGACGCATTTATTAGATAAAAGGTCGACGCGGG-CCG-GTCCCGCGGATTCGATGACTCATGATAACTGGACGGATCGCACGGTC-GTGGTACCGGCGACGCATCATTCAAATTTCTGCCCTATCAACTTTCGATGGTAGGATAGGGGCCTACCATGGTGGTGACGGGTGACGGAGAATTAGGGTTCGATTCCGGAGAGGGAGCCTGAGAAACGGCTACCACATCCAAGGAAGGCAGCAGGCGCGCAAATTACCCAATCCTGACACGGGGAGGTAGTGACAATAAATAACAATACCGGGCTCTTC-GAGTCTGGTAATTGGAATGAGTACAATCTAAATCCCTTAACGAGGATCCATTGGAGGGCAAGTCTGGTGCCAGCAGCCGCGGTAATTCCAGCTCCAACAGCGTATATTTAAGTTGTTGCAGTTAAAAAGCTCGTAGTCGGACCTTGGG-CTGGGGCGGGCGGTCCGCC--TCTGGGTGTGTACCGGCCGTCTCGTCCCTA-CTGCCGGCGACGCGTTCCTGGCCTTAGCTGGCCGGGTCGTGCCACCGGCGCCGTTACTTTGAA-GAAATTAGAGTGCTCAAAGCAAGCCCACGCTCTGCATACA-TTAGCATGGGATAACATCACAGGATCTCGGTCCTATTGTGTTGGCCTTCGGGATCGGGGTAATGATTAAGAGGGACAGTCGGGGGCATTCGTATTCCGTAGTCAGAGGTGAAATTCTTGGATTTACGGAAGACGAACAACTGCGAAAGCATTTGCCAAGGATGTTTTCATTGATCAAGAACGAAAGTTGGGGGCTCGAAGACGATCAGATACCGTCCTAGTCTCAACCATAAACGATGCCGACCAGGGATCGGCGGATGTTGCTCTTAGGACTCCGCCGGCACCTTATGAGAAATCAAAGTCTTTGGGTTCCGGGGGGAGTATGGTCGCAAGGCTGAAACTTA--AAGGAATTGACGGAAGGGCACCACCAGGAGTGGAGCCTGCGGCTTAATTTGACTCAACACGGGGAAACTTACCAGGTCCGGACATAGTAAGGATTGACAGACTGAGAGCTCTTTCTTGATTCTATGGGTGGTGGTGCATG-GCCGTT-CTTAGTTGGTGGAGCGATTTGTCTGGTTAATTCCGTTAACGAACGAGACCTCAGCCTGCTAACTAGCTATGCGGAGGCGACC-TCCGCGGGCAGCTTCTTAGAGGGACTATGGCCGTTTAGGCCACGGAAGTTTGAGGCAATAACAGGTCTGTGATGCCCTTAAATGTTCTGGGCCGCACGCGCGCTACACTGATGTATTCAACGAGTTTATAACCTTGGCCGGCAGGCCCGGGTAATCTTGG-AAATTTCATCGTGATGGGGATAGATCATTGCAATTATTGATCTTCAACGAGGAATTCCTAGTAAGCGCGAGTCATCAGCTCGCGTTGACTACGTCCCTGCCCTTTGTACACACCGCCCGTCGCTCCTACCGATTGAATGGTCCGGTGAAGTGCTCGGATCGCGGCGACGCGGGCGGTCCGCCGCCCGCGACCTCGCGAGAAGTCCACTGAACCTTATCATTTAGAGGAAGGA---------------------------------------------------
	'ARAC_Pursegloveia_burttii'          --------------------------------------------------------------------------------------------------------------------------------------------------------------------------------------------------------------------------------------------------------------------------------------------------------------------------------------------------------------------------------------------------------------------------------------------------------------------------------------------------------------------------------------------------------------------------------------------------------------------------------------------------------------------------------------------------------------------------------------------------------------------------------------------------------------------------------------------------------------------------------------------------------------------------------------------------------------------------------------------------------------------------------------------------------------------------------------------------------------------------------------------------------------------------------------------------------------------------------------------------------------------------------------------------------------------------------------------------------------------------------------------------------------------------------------------------------------------------------------------------------------------------------------------------------------------------------------------------------------------------------------------------------------------------------------------------------------------------------------------------------------------------------------------------------------------------------------------------------------------------------
	'ARAC_Pursegloveia_kazuyae'          --------------------------------------------------------------------------------------------------------------------------------------------------------------------------------------------------------------------------------------------------------------------------------------------------------------------------------------------------------------------------------------------------------------------------------------------------------------------------------------------------------------------------------------------------------------------------------------------------------------------------------------------------------------------------------------------------------------------------------------------------------------------------------------------------------------------------------------------------------------------------------------------------------------------------------------------------------------------------------------------------------------------------------------------------------------------------------------------------------------------------------------------------------------------------------------------------------------------------------------------------------------------------------------------------------------------------------------------------------------------------------------------------------------------------------------------------------------------------------------------------------------------------------------------------------------------------------------------------------------------------------------------------------------------------------------------------------------------------------------------------------------------------------------------------------------------------------------------------------------------------------
	'ARAC_Pursegloveia_orientale'        --------------------------------------------------------------------------------------------------------------------------------------------------------------------------------------------------------------------------------------------------------------------------------------------------------------------------------------------------------------------------------------------------------------------------------------------------------------------------------------------------------------------------------------------------------------------------------------------------------------------------------------------------------------------------------------------------------------------------------------------------------------------------------------------------------------------------------------------------------------------------------------------------------------------------------------------------------------------------------------------------------------------------------------------------------------------------------------------------------------------------------------------------------------------------------------------------------------------------------------------------------------------------------------------------------------------------------------------------------------------------------------------------------------------------------------------------------------------------------------------------------------------------------------------------------------------------------------------------------------------------------------------------------------------------------------------------------------------------------------------------------------------------------------------------------------------------------------------------------------------------------
	'ARAC_Remusatia_vivipara'            --------------------------------------------------------------------------------------------------------------------------------------------------------------------------------------------------------------------------------------------------------------------------------------------------------------------------------------------------------------------------------------------------------------------------------------------------------------------------------------------------------------------------------------------------------------------------------------------------------------------------------------------------------------------------------------------------------------------------------------------------------------------------------------------------------------------------------------------------------------------------------------------------------------------------------------------------------------------------------------------------------------------------------------------------------------------------------------------------------------------------------------------------------------------------------------------------------------------------------------------------------------------------------------------------------------------------------------------------------------------------------------------------------------------------------------------------------------------------------------------------------------------------------------------------------------------------------------------------------------------------------------------------------------------------------------------------------------------------------------------------------------------------------------------------------------------------------------------------------------------------------
	'ARAC_Rhynchopyle_pileata'           --------------------------------------------------------------------------------------------------------------------------------------------------------------------------------------------------------------------------------------------------------------------------------------------------------------------------------------------------------------------------------------------------------------------------------------------------------------------------------------------------------------------------------------------------------------------------------------------------------------------------------------------------------------------------------------------------------------------------------------------------------------------------------------------------------------------------------------------------------------------------------------------------------------------------------------------------------------------------------------------------------------------------------------------------------------------------------------------------------------------------------------------------------------------------------------------------------------------------------------------------------------------------------------------------------------------------------------------------------------------------------------------------------------------------------------------------------------------------------------------------------------------------------------------------------------------------------------------------------------------------------------------------------------------------------------------------------------------------------------------------------------------------------------------------------------------------------------------------------------------------------
	'ARAC_Sauromatum_giganteum'          --------------------------------------------------------------------------------------------------------------------------------------------------------------------------------------------------------------------------------------------------------------------------------------------------------------------------------------------------------------------------------------------------------------------------------------------------------------------------------------------------------------------------------------------------------------------------------------------------------------------------------------------------------------------------------------------------------------------------------------------------------------------------------------------------------------------------------------------------------------------------------------------------------------------------------------------------------------------------------------------------------------------------------------------------------------------------------------------------------------------------------------------------------------------------------------------------------------------------------------------------------------------------------------------------------------------------------------------------------------------------------------------------------------------------------------------------------------------------------------------------------------------------------------------------------------------------------------------------------------------------------------------------------------------------------------------------------------------------------------------------------------------------------------------------------------------------------------------------------------------------------
	'ARAC_Schismatoglottis_adoceta'      --------------------------------------------------------------------------------------------------------------------------------------------------------------------------------------------------------------------------------------------------------------------------------------------------------------------------------------------------------------------------------------------------------------------------------------------------------------------------------------------------------------------------------------------------------------------------------------------------------------------------------------------------------------------------------------------------------------------------------------------------------------------------------------------------------------------------------------------------------------------------------------------------------------------------------------------------------------------------------------------------------------------------------------------------------------------------------------------------------------------------------------------------------------------------------------------------------------------------------------------------------------------------------------------------------------------------------------------------------------------------------------------------------------------------------------------------------------------------------------------------------------------------------------------------------------------------------------------------------------------------------------------------------------------------------------------------------------------------------------------------------------------------------------------------------------------------------------------------------------------------------
	'ARAC_Schismatoglottis_asperata'     --------------------------------------------------------------------------------------------------------------------------------------------------------------------------------------------------------------------------------------------------------------------------------------------------------------------------------------------------------------------------------------------------------------------------------------------------------------------------------------------------------------------------------------------------------------------------------------------------------------------------------------------------------------------------------------------------------------------------------------------------------------------------------------------------------------------------------------------------------------------------------------------------------------------------------------------------------------------------------------------------------------------------------------------------------------------------------------------------------------------------------------------------------------------------------------------------------------------------------------------------------------------------------------------------------------------------------------------------------------------------------------------------------------------------------------------------------------------------------------------------------------------------------------------------------------------------------------------------------------------------------------------------------------------------------------------------------------------------------------------------------------------------------------------------------------------------------------------------------------------------------
	'ARAC_Schismatoglottis_mayoana'      --------------------------------------------------------------------------------------------------------------------------------------------------------------------------------------------------------------------------------------------------------------------------------------------------------------------------------------------------------------------------------------------------------------------------------------------------------------------------------------------------------------------------------------------------------------------------------------------------------------------------------------------------------------------------------------------------------------------------------------------------------------------------------------------------------------------------------------------------------------------------------------------------------------------------------------------------------------------------------------------------------------------------------------------------------------------------------------------------------------------------------------------------------------------------------------------------------------------------------------------------------------------------------------------------------------------------------------------------------------------------------------------------------------------------------------------------------------------------------------------------------------------------------------------------------------------------------------------------------------------------------------------------------------------------------------------------------------------------------------------------------------------------------------------------------------------------------------------------------------------------------
	'ARAC_Schismatoglottis_multiflora'   --------------------------------------------------------------------------------------------------------------------------------------------------------------------------------------------------------------------------------------------------------------------------------------------------------------------------------------------------------------------------------------------------------------------------------------------------------------------------------------------------------------------------------------------------------------------------------------------------------------------------------------------------------------------------------------------------------------------------------------------------------------------------------------------------------------------------------------------------------------------------------------------------------------------------------------------------------------------------------------------------------------------------------------------------------------------------------------------------------------------------------------------------------------------------------------------------------------------------------------------------------------------------------------------------------------------------------------------------------------------------------------------------------------------------------------------------------------------------------------------------------------------------------------------------------------------------------------------------------------------------------------------------------------------------------------------------------------------------------------------------------------------------------------------------------------------------------------------------------------------------------
	'ARAC_Schismatoglottis_nervosa'      --------------------------------------------------------------------------------------------------------------------------------------------------------------------------------------------------------------------------------------------------------------------------------------------------------------------------------------------------------------------------------------------------------------------------------------------------------------------------------------------------------------------------------------------------------------------------------------------------------------------------------------------------------------------------------------------------------------------------------------------------------------------------------------------------------------------------------------------------------------------------------------------------------------------------------------------------------------------------------------------------------------------------------------------------------------------------------------------------------------------------------------------------------------------------------------------------------------------------------------------------------------------------------------------------------------------------------------------------------------------------------------------------------------------------------------------------------------------------------------------------------------------------------------------------------------------------------------------------------------------------------------------------------------------------------------------------------------------------------------------------------------------------------------------------------------------------------------------------------------------------------
	'ARAC_Schismatoglottis_patentinervia' --------------------------------------------------------------------------------------------------------------------------------------------------------------------------------------------------------------------------------------------------------------------------------------------------------------------------------------------------------------------------------------------------------------------------------------------------------------------------------------------------------------------------------------------------------------------------------------------------------------------------------------------------------------------------------------------------------------------------------------------------------------------------------------------------------------------------------------------------------------------------------------------------------------------------------------------------------------------------------------------------------------------------------------------------------------------------------------------------------------------------------------------------------------------------------------------------------------------------------------------------------------------------------------------------------------------------------------------------------------------------------------------------------------------------------------------------------------------------------------------------------------------------------------------------------------------------------------------------------------------------------------------------------------------------------------------------------------------------------------------------------------------------------------------------------------------------------------------------------------------------------
	'ARAC_Schismatoglottis_tessellata'   --------------------------------------------------------------------------------------------------------------------------------------------------------------------------------------------------------------------------------------------------------------------------------------------------------------------------------------------------------------------------------------------------------------------------------------------------------------------------------------------------------------------------------------------------------------------------------------------------------------------------------------------------------------------------------------------------------------------------------------------------------------------------------------------------------------------------------------------------------------------------------------------------------------------------------------------------------------------------------------------------------------------------------------------------------------------------------------------------------------------------------------------------------------------------------------------------------------------------------------------------------------------------------------------------------------------------------------------------------------------------------------------------------------------------------------------------------------------------------------------------------------------------------------------------------------------------------------------------------------------------------------------------------------------------------------------------------------------------------------------------------------------------------------------------------------------------------------------------------------------------------
	'ARAC_Schismatoglottis_viridissima'  --------------------------------------------------------------------------------------------------------------------------------------------------------------------------------------------------------------------------------------------------------------------------------------------------------------------------------------------------------------------------------------------------------------------------------------------------------------------------------------------------------------------------------------------------------------------------------------------------------------------------------------------------------------------------------------------------------------------------------------------------------------------------------------------------------------------------------------------------------------------------------------------------------------------------------------------------------------------------------------------------------------------------------------------------------------------------------------------------------------------------------------------------------------------------------------------------------------------------------------------------------------------------------------------------------------------------------------------------------------------------------------------------------------------------------------------------------------------------------------------------------------------------------------------------------------------------------------------------------------------------------------------------------------------------------------------------------------------------------------------------------------------------------------------------------------------------------------------------------------------------------
	'ARAC_Schottariella_mirifica'        --------------------------------------------------------------------------------------------------------------------------------------------------------------------------------------------------------------------------------------------------------------------------------------------------------------------------------------------------------------------------------------------------------------------------------------------------------------------------------------------------------------------------------------------------------------------------------------------------------------------------------------------------------------------------------------------------------------------------------------------------------------------------------------------------------------------------------------------------------------------------------------------------------------------------------------------------------------------------------------------------------------------------------------------------------------------------------------------------------------------------------------------------------------------------------------------------------------------------------------------------------------------------------------------------------------------------------------------------------------------------------------------------------------------------------------------------------------------------------------------------------------------------------------------------------------------------------------------------------------------------------------------------------------------------------------------------------------------------------------------------------------------------------------------------------------------------------------------------------------------------------
	'ARAC_Schottarum_sarikeense'         --------------------------------------------------------------------------------------------------------------------------------------------------------------------------------------------------------------------------------------------------------------------------------------------------------------------------------------------------------------------------------------------------------------------------------------------------------------------------------------------------------------------------------------------------------------------------------------------------------------------------------------------------------------------------------------------------------------------------------------------------------------------------------------------------------------------------------------------------------------------------------------------------------------------------------------------------------------------------------------------------------------------------------------------------------------------------------------------------------------------------------------------------------------------------------------------------------------------------------------------------------------------------------------------------------------------------------------------------------------------------------------------------------------------------------------------------------------------------------------------------------------------------------------------------------------------------------------------------------------------------------------------------------------------------------------------------------------------------------------------------------------------------------------------------------------------------------------------------------------------------------
	'ARAC_Spathiphyllum_cannifolium'     --------------------------------------------------------------------------------------------------------------------------------------------------------------------------------------------------------------------------------------------------------------------------------------------------------------------------------------------------------------------------------------------------------------------------------------------------------------------------------------------------------------------------------------------------------------------------------------------------------------------------------------------------------------------------------------------------------------------------------------------------------------------------------------------------------------------------------------------------------------------------------------------------------------------------------------------------------------------------------------------------------------------------------------------------------------------------------------------------------------------------------------------------------------------------------------------------------------------------------------------------------------------------------------------------------------------------------------------------------------------------------------------------------------------------------------------------------------------------------------------------------------------------------------------------------------------------------------------------------------------------------------------------------------------------------------------------------------------------------------------------------------------------------------------------------------------------------------------------------------------------------
	'ARAC_Spathiphyllum_wallisii'        -----------------------------------------------------ATTGTGAAACTGCGAATGGCTCATTAAATCAGTTATAGTTTGTTTGATGGTA---CCTGCTACTCGGATAACCGTAGTAATTCTAGAGCTAATACGTGCAC-CAAACCCCGACTTCT-GGAAGGGACGCATTTATTAGATAAAAGGTCGACGCGGG-CTT-GCCCCGCTGATTCGATGATTCATGATAACTTGACGGATCGCACAGTC-ATCGTGCTGGCGACGCATCATTCAAATTTCTGCCCTATCAACTTTCGATGGTAGGATAGGGGCCTACCATGGTGGTGACGGGTGACGGAGAATTAGGGTTCGATTCCGGAGAGGGAGCCTGAGAAACGGCTACCACATCTAAGGAAGGCAGCAGGCGCGCAAATTACCCAATCCTGACACGGGGAGGTAGTGACAATAAATAACAATACCGGGCTCTCT-GAGTCTGGTAATTGGAATGAGTACAATCTAAATCCCTTAACGAGGATCCATTGGAGGGCAAGTCTGGTGCCAGCAGCCGCGGTAATTCCAGCTCCAATAGCGTATATTTAAGTTGTTGCAGTTAAAAAGCTCGTAGTCGGACCTTGGG-TTGGGCCGGTCGGTCTGCC--TCTCGGTGTGCATCGGTCGTCTCGTCCCTA-CTGTCGGCGATGCGTTCCTGGCCTTAACTGGCCGGGTCGTGCCTCTGGCGCCGTTACTTTGAA-GAAATTAGAGTGCTCAAAGCAAGCCCACGCTCTGTATACA-TTAGCATGGGATAACATCACAGGATTTCGGTCCTATTGTGTTGGCCTTCGGGATCGGAGTAATGATTAAGAGGGACAGTCGGGGGCATTCGTATTCCATAGTCAGAGGTGAAATTCTTGGATTTATGGAAGACGAACAACTGCGAAAGCATTTGCCAAGGATGTTTTCATTGATCAAGAACGAAAGTTGGGGGCTCGAAGACGATCAGATACCGTCCTAGTCTCAACCATAAACGATGCCGACCAGGGATCGGCGGATGTTGCTTTTAGGACTCCGCTGGCACCTTATGAGAAATCAAAGTCTTTGGGTTCCGGGGGGAGTATGGTCGCAAGGCTGAAACTTA--AAGGAATTGACGGAAGGGCACCACCAGGAGTGGAGCCTGCGGCTTAATTTGACTCAACACGGGGAAACTTACCAGGTCCGGACATAGTAAGGATTGACAGACTGAGAGCTCTTTCTTGATTCTATGGGTGGTGGT-GCATGGCCGTT-CTTAGTTGGTGGAGCGATTTGTCTGGTTAATTCCGTTAACGAACGAGACCTCAGCCTGCTAACTAGCTATGCGGAGGCGACCCTCTGTGGCCAGCTTCTTAGAGGGACTATGGCCGTTTAGGCCACGGAAGTTTGAGGCAATAACAGGTCTGTGATGCCCTTAGATGTTCTGGGCCGCACGCGCGCTACACTGATGTATTCAACGAGTTTATAACCTTGGCCGACAGGCTCGGGTAATCTTTG-AAATTTCATCGTGATGGGGATAGATCATTGCAATTATTGATCTTCAACGAGGAATTCCTAGTAAGCGCGAGTCATCAGCTCGCGTTGACTACGTCCCTGCCCTTTGTACACACCGCCCGTCGCTCCTACCGATTGAATGGTCCGGTGAAGTGCTCGGATCGCGG?GATGCGAGTGGTTCGCCGCCYGCGACGTCACGAGAAGTCCACTGAACCTTATCATT--------------------------------------------------------------
	'ARAC_Steudnera_colocasiifolia'      --------------------------------------------------------------------------------------------------------------------------------------------------------------------------------------------------------------------------------------------------------------------------------------------------------------------------------------------------------------------------------------------------------------------------------------------------------------------------------------------------------------------------------------------------------------------------------------------------------------------------------------------------------------------------------------------------------------------------------------------------------------------------------------------------------------------------------------------------------------------------------------------------------------------------------------------------------------------------------------------------------------------------------------------------------------------------------------------------------------------------------------------------------------------------------------------------------------------------------------------------------------------------------------------------------------------------------------------------------------------------------------------------------------------------------------------------------------------------------------------------------------------------------------------------------------------------------------------------------------------------------------------------------------------------------------------------------------------------------------------------------------------------------------------------------------------------------------------------------------------------------
	'ARAC_Synandrospadix_vermitoxicus'   --------------------------------------------------------------------------------------------------------------------------------------------------------------------------------------------------------------------------------------------------------------------------------------------------------------------------------------------------------------------------------------------------------------------------------------------------------------------------------------------------------------------------------------------------------------------------------------------------------------------------------------------------------------------------------------------------------------------------------------------------------------------------------------------------------------------------------------------------------------------------------------------------------------------------------------------------------------------------------------------------------------------------------------------------------------------------------------------------------------------------------------------------------------------------------------------------------------------------------------------------------------------------------------------------------------------------------------------------------------------------------------------------------------------------------------------------------------------------------------------------------------------------------------------------------------------------------------------------------------------------------------------------------------------------------------------------------------------------------------------------------------------------------------------------------------------------------------------------------------------------------
	'ARAC_Thaumatophyllum_bipinnatifidum' --------------------------TGCATGTGCAAGTATGAACGATTTCGGACTGTGAAACTGCGAATGGCTCATTAAATCagTtATAGTTTGTTTGATGGTA---CCTGCTACTCGGATAACCGTAgTAATTCTAGAGCTAATACGTGCAC-CAAACCCCGACTTTGCGGAAGGGATGCATTTATTAGATAAAAGGCCGACGCGGG-CTC-GTCCCGCGGCTCGGACGATTCATGATAACTAGACGGATCGCACGGTC-TCGGCACCGGCGACGCATCATTCAAATTTCTGCCCTATCAACTTTCGATGGTAGGATAGGGGCCTACCATGGTGGTGACGGGTGACGGAGAATTAGGGTTCGATTCCGGAGAGGGAGCCTGAGAAACGGCTACCACATCCAAGGAAGGCAGCAGGCGCGCAAATTACCCAATCCTGA??????????????????????????????????????????-????????????????????????????????????????????????????????????????????????????????????????????????????????????????????????????????????????????????????-???????????????????--??????????????????????????????-???????????????????????????????????????CGGCTCCGGCGCCGTTACTTTGAA-GAAATTAGAGTGCTCAAAGCAAGCCCACGCTCTGCATACA-TTAGCATGGGATAACGCCGTAGGATCGCGGTCCTATTGCGTCGGCCTTCGGGATCGCGGTAATGATTAAGAGGGACAGCCGGGGGCATTCGTATTCCGTAGTCAGAGGTGAAATTCTTGGATTTACGGAAGACGGACAACTGCGAAAGCATTTGCCAAGGATGTTTTCATTGATCAAGAACGAAAGTTGGGGGCTCGAAGACGATCAGATACCGTCCTAGTCTCAACCATAAACGATGCCGACCAGGGATCGGCGGATGTCGCTTTCGGGACTCCGCCGGCACCTTATGAGAAATCAAAGTCTTTGGGTTCCGGGGGGAGTATGGTCGCAAGGCTGAAACTTA--AAGGAATTGACGGAAGGGCACCACCAGGAGTGGAGCCTGCGGCTTAATTTGACTCAACACGGGGAAACTTACCAGGTCCGGACATAGTAAGGATTGACAGACTGAGAGCTCTTTCTTGATTCTATGGGTGGTGGTGCATG-GCCGTT-CTTAGTTGGTGGAGCGATTTGTCTGGTTAATTCCGTTAACGAACGAGACCTCAGCCTGCTAACTAGCTACGCGGAGGCGACCCCCCGCGGCCAGCTTCTTAGAGGGACTATGGCCGTTCAGGCCACGGAAGTTTGAGGCAATAACAGGTCTGTGATGCCCTTAGATGTTCTGGGCCGCACGCGCGCTACACTGATGTATCCAACGAGTCTATAACCTCGGCCGGCAGGCCCGGGTAATCTCCG-AAATTTCATCGTGATGGGGATAGATCATTGCAATTATTGATCTTCAACGAGGAATTCCTAGTAAGCGCGAGTCATCAGCTCGCGTTGACTACGTCCCTGCCCTTTGTACACACCGCCCGTCGCTCCTACCGATTGAATGGTCCGGTGAAGTGCTCGGATCGCGGCGATGCCGGCGGTCCGCCGCCCGCGACGACGCGAGAAGTCCACTGAACCTTATCAT---------------------------------------------------------------
	'ARAC_Thaumatophyllum_undulatum'     --------------------------------------------------------------------------------------------------------------------------------------------------------------------------------------------------------------------------------------------------------------------------------------------------------------------------------------------------------------------------------------------------------------------------------------------------------------------------------------------------------------------------------------------------------------------------------------------------------------------------------------------------------------------------------------------------------------------------------------------------------------------------------------------------------------------------------------------------------------------------------------------------------------------------------------------------------------------------------------------------------------------------------------------------------------------------------------------------------------------------------------------------------------------------------------------------------------------------------------------------------------------------------------------------------------------------------------------------------------------------------------------------------------------------------------------------------------------------------------------------------------------------------------------------------------------------------------------------------------------------------------------------------------------------------------------------------------------------------------------------------------------------------------------------------------------------------------------------------------------------------
	'ARAC_Toga_perplexa'                 --------------------------------------------------------------------------------------------------------------------------------------------------------------------------------------------------------------------------------------------------------------------------------------------------------------------------------------------------------------------------------------------------------------------------------------------------------------------------------------------------------------------------------------------------------------------------------------------------------------------------------------------------------------------------------------------------------------------------------------------------------------------------------------------------------------------------------------------------------------------------------------------------------------------------------------------------------------------------------------------------------------------------------------------------------------------------------------------------------------------------------------------------------------------------------------------------------------------------------------------------------------------------------------------------------------------------------------------------------------------------------------------------------------------------------------------------------------------------------------------------------------------------------------------------------------------------------------------------------------------------------------------------------------------------------------------------------------------------------------------------------------------------------------------------------------------------------------------------------------------------------
	'ARAC_Toga_unca'                     --------------------------------------------------------------------------------------------------------------------------------------------------------------------------------------------------------------------------------------------------------------------------------------------------------------------------------------------------------------------------------------------------------------------------------------------------------------------------------------------------------------------------------------------------------------------------------------------------------------------------------------------------------------------------------------------------------------------------------------------------------------------------------------------------------------------------------------------------------------------------------------------------------------------------------------------------------------------------------------------------------------------------------------------------------------------------------------------------------------------------------------------------------------------------------------------------------------------------------------------------------------------------------------------------------------------------------------------------------------------------------------------------------------------------------------------------------------------------------------------------------------------------------------------------------------------------------------------------------------------------------------------------------------------------------------------------------------------------------------------------------------------------------------------------------------------------------------------------------------------------------
	'ARAC_Typhonium_blumei'              --------------------------------------------------------------------------------------------------------------------------------------------------------------------------------------------------------------------------------------------------------------------------------------------------------------------------------------------------------------------------------------------------------------------------------------------------------------------------------------------------------------------------------------------------------------------------------------------------------------------------------------------------------------------------------------------------------------------------------------------------------------------------------------------------------------------------------------------------------------------------------------------------------------------------------------------------------------------------------------------------------------------------------------------------------------------------------------------------------------------------------------------------------------------------------------------------------------------------------------------------------------------------------------------------------------------------------------------------------------------------------------------------------------------------------------------------------------------------------------------------------------------------------------------------------------------------------------------------------------------------------------------------------------------------------------------------------------------------------------------------------------------------------------------------------------------------------------------------------------------------------
	'ARAC_Zamioculcas_zamiifolia'        ----------------------GCCATGCATGTGTAAGTATGAACAATTTCAGACTGTGAAACTGCGAATGGCTCATTAAATCAGTTATAGTTTGTTTGATGGTA---CCTGCTACTCGGATAACCGTAGTAATTCTAGAGCTAATACGTGCAC-CAAACCCCGACTTCT-GGAAGGGATGCATTTATTAGATAAAAGGTCAACGCGGG-CTC-GTCCCGTTGATTCGATGATTCATGATAACTTGACGGATCGCACGGTCGTTCGTACCGGCGACGCATCATTCAAATTTCTGCCCTATCAACTTTCGATGGTAGGATAGGGGCCTACCATGGTGGTGACGGGTGACGGAGAATTAGGGTTCGATTCCGGAGAGGGAGCCTGAGAAACGGCTACCACATCCAAGGAAGGCAGCAGGCGCGCAAATTACCCAATCCTGACACGGGGAGGTAGTGACAATAAATAACAATACCGGGCTCTTC-GAGTCTGGTAATTGGAATGAGTACAATCTAAATCCCTTAACGAGGATCCATTGGAGGGCAAGTCTGGTGCCAGCAGCCGCGGTAATTCCAGCTCCAATAGCGTATATTTAAGTTGTTGCAGTTAAAAAGCTCGTAGTCGGACCTTGGG-TTGGGCCGGTCGGTCCGCC--TCTCGGTGTGCACCGGCCGTCTCGTCCCTA-CTGCCGGCGATGCGTTCCTGGCCTTAATTGGCCGGGTCGTGCCTCCGGCGCCGTTACTTTGAA-GAAATTAGAGTGCTCAAAGCAAGCCTACGCTCTGTATACA-TTAGCATGGGATAACATCACAGGATTTCGGTCCTATTGTGTTGGCCTTCGGGATCGGAGTAATGATTAAGAGGGACAGTCGGGGGCATTCGTATTCCATAGTCAGAGGTGAAATTCTTGGATTTATGGAAGACGGACAACTGCGAAAGCATTTGCCAAGGATGTTTTC??????????????????????????????????????????????????AGTCTCAACCATAAACGATGCCGACCAGGGATCGGCGGATGTTGCTTTTAGGACTCCGCCGGCACCTTATGAGAAATCAAAGTCTTTGGGTTCCGGGGGGAGTATGGTCGCAAGGCTGAAACTTA--AAGGAATTGACGGAAGGGCACCACCAGGAGTGGAGCCTGCGGCTTAATTTGACTCAACACGGGGAAACTTACCAGGTCCGGACATAGTAAGGATTGACAGATTGAGAGCTCTTTCTTGATTCTATGGGTGGTGGT-GCATGGCCGTT-CTTAGTTGGTGGAGCGATTTGTCTGGTTAATTCCGTTAACGAACGAGACCTCAGCCTGCTAACTAGCTATGCGGAGGCGACCCTCCGCGGCCAGCTTCTTAGAGGGACTATGGCCGTTTAGGCCACGGAAGTTTGAGGCAATAACAGGTCTGTGATGCCCTTAGATGTTCTGGGCCGCACGCGCGCTACACTGATGTATTCAACGAGTTTATAACCTTGGCCGACAGGCCCGGGTAATCTTTG-AAATTTCATCGTGATGGGGATAGATCATTGCAATTATTGATCTTCAACGAGGAATTCCTAGTAAGCGCGAGTCATCAGCTCGCGTTGACTACGTCCCTGCCCTTTGTACACACCGCCCGTCGCTCCTACCGATTGAATGGTCCGGTGAAGTGCTCGGATCGCGGCGATGCGGGCGGTCCGCCGCCCGCGACGTTGCGAGAAGTCCACTGAACCTTATCAT---------------------------------------------------------------
	'ARAC_Zantedeschia_albomaculata'     ----------------------GCCATGCATGTGTAAGTATGAACAAATTCAGACTGTGAAACTGCGAATGGCTCATTAAATCAGTTATAGTTTGTTTGATGGTA---CCTGCTACTCGGATAACCGTAGTAATTCTAGAGCTAATACGTGCAC-CAAACCCCGACTTCT-GGAAGGGACGCATTTATTAGATAAAAGGTCAACGCGGG-CTC-GTCCCGTTGATTGGATGATTCATGATAACTTGACGGATCGCACGGTC-CTGGCACCGGCGACGCATCATTCAAATTTCTGCCCTATCAACTTTCGATGGTAGGATAGGGGCCTACCATGGTGGTGACGGGTGACGGAGAATTAGGGTTCGATTCCGGAGAGGGAGCCTGAGAAACGGCTACCACATCCAAGGAAGGCAGCAGGCGCGCAAATTACCCAATCCTGACACGGGGAGGTAGTGACAATAAATAACAATACCGGGCTCTTC-GAGTCTGGTAATTGGAATGAGTACAATCTAAATCCCTTAACGAGGATCCATTGGAGGGCAAGTCTGGTGCCAGCAGCCGCGGTAATTCCAGCTCCAATAGCGTATATTTAAGTTGTTGCAGTTAAAAAGCTCGTAGTCGGACCTTGGG-TTGGGCCGGTCGGTCCGCC--TCTCGGTGTGCACCGGCCGTCTCGTCCCTA-CTGCCGGCGATGCGTTCCTGGCCTTAACTGGCCGGGTCGTGCCTCCGGCGCCGTTACTTTGAA-GAAATTAGAGTGCTCAAAGCAAGCCCACGCTCTGTATACA-TTAGCATGGGATAACGCCATAGGATTCCGGTCCTATTGTGTTGGCCTTCGGGATCGGAGTAATGATTAAGAGGGACAGTCGGGGGCATTCGTATTCCATAGTCAGAGGTGAAATTCTTGGATTTATGGAAGACGAACAACTGCGAAAGCATTTGCCAAGGATGTTTTCATTGATCAAGAACGAAAGTTGGGGGCTCGAAGACGATCAGATACCGTCCTAGTCTCAACCATAAACGATGCCGACCAGGGATCGGCGGATGTTGCTTTTAGGACTCCGCCGGCACCTTATGAGAAATCAAAGTCTTTGGGTTCCGGGGGGAGTATGGTCGCAAGGCTGAAACTTA--AAGGAATTGACGGAAGGGCACCACCAGGAGTGGAGCCTGCGGCTTAATTTGACTCAACACGGGGAAACTTACCAGGTCCGGACATAGTAAGGATTGACAGATTGAGAGCTCTTTCTTGATTCTATGGGTGGTGGT-GCATGGCCGTT-CTTAGTTGGTGGAGCGATTTGTCTGGTTAATTCCGTTAACGAACGAGACCTCAGCCTGCTAACTAGCTATGCGGAGGCGACCCTCCGCGGCCAGCTTCTTAGAGGGACTATGGCCGTTTAGGCCACGGAAGTTTGAGGCAATAACAGGTCTGTGATGCCCTTAGATGTTCTGGGCCGCACGCGCGCTACACTGATGTATTCAACGAGTTTATAACCTTGGCCGACAGGCCCGGGTAATCTTCG-AAATTTCATCGTGATGGGGATAGATCATTGCAATTATTGATCTTCAACGAGGAATTCCTAGTAAGCGCGAGTCATCAGCTCGCGTTGACTACGTCCCTGCCCTTTGTACACACCGCCCGTCGCTCCTACCGATTGAATGGTCCGGTGAAGTGCTCGGATCGCGGCGATGCGAGCGGTCCGCCGCCCGCGACGTCGCGAGAAGTCCACTGAACCTTATCAT---------------------------------------------------------------
	'BUTO_Butomus_umbellatus'            -----------------------------------------------------ACTGTGAAACTGCGAATGGCTCATTAAATCAGTTATAGTTTGTTTGATGGTA---CCAGCTACTCGGATAACCGTAGTAATTCTAGAGCTAATACGTGCAC-CAAACCCCGACTTCT-GGAAGGGATGCATTTATTAGATAAAAGGCTGA?GCGGG-TTC-TGCCCGTTGCTCGGATGATTCATGATAACTCGACGGATCGCATGGCC-TTTGTGCCGGCGACGCATCATTCAAATTTCTGCCCTATCAACTTTCGATGGTAGGATAGGGGCCTACCATGGTGGTGACGGGTGACGG?GAATTAGGGTTCGATTCCGGAGAGGGAGCCTGAGAAACGGCTACCACATCCAAGGAAGGCAGCAGGCGCGCAAATTACCCAATCCTGACACGGGGAGGTAGTGACAATAAATAACAATACCGGGCTCAAT-GAGTCTGGTAATTGGAATGAGTACAATCTAAATCCCTTAACGAGGATCCATT????????????????????????????????????????????????????????????????????????????????????????????????-???????????????????--??????????????????????????????-???????????????????????????????????????????????????????????????-????????????????????????????????????????-??????????????????????????????????????????????????????????????????????????????????????????????????TAGTCAGAGGTGAAATTCTTGGATTTAT?AAA?ACG?A?AACTGCGAA?GCATTTGCCAAGGATGTTTTCATTAATCA?G?ACGAAAGTTGGGGGCTCGAAG?CGATCAGATACCGTCCTAGTCTCAACCATAAACGATGCCGACCAGGGATCGGCGG?TGTTGCTTATAGGACTCYGCCGGCACCTTATGAGAAAYCAAAGTTTTTGGGTWCCGGGGG--GAGTATGG????AAGGCTGAAACTTAAAGGAATTGACGGAAGGGCACCACCAGGAGTGGAS??TGCGGCTTAATTTGACTCAACACGGGGAAACTTACCAGGTCCAGACATAGTAAGGATTGACAGACTGAGAGCTCTTTCTTGATTCTATGGGTGGTGGT-GCATGGCCGTT-CTTAGTTGGTGGAGCGATTTGTCTGGTTAATTCCGWTAACGAACGAGACCTCAGCCTGCTAAMTAGCTATACGGAGGTAACCCTCCGTGGCCAGCTTCTTAGAGGGACTATGGCCGTTTAGGCC????????????????????????????????????????????????????????GCGCGCTACACTGATGTATTCAACGAGTTTATAACCTTGGCCGACAGGCCCGGGTAATCTTTGAAAATTTCATCGTGATGGGGATAGATCATTGCAATTGTTGGTCTTCAACGAGGAATTCCTAGTAAGCGCGAGTCATCAGCTCGCGTTGACTACGTCCCTGCCCTTTGTACACACCGCCCGTCGCTCCTACCGATTGAATGGTCCGGTGAAGTGCTCGGATCGCGGCGATGCGGGCGGT----------------------------------------------------------------------------------------------------------
	'CYMO_Cymodocea_nodosa'              --------------------------------------------------------------------------------------------------------------------------------------------------------------------------------------------------------------------------------------------------------------------------------------------------------------------------------------------------------------------------------------------------------------------------------------------------------------------------------------------------------------------------------------------------------------------------------------------------------------------------------------------------------------------------------------------------------------------------------------------------------------------------------------------------------------------------------------------------------------------------------------------------------------------------------------------------------------------------------------------------------------------------------------------------------------------------------------------------------------------------------------------------------------------------------------------------------------------------------------------------------------------------------------------------------------------------------------------------------------------------------------------------------------------------------------------------------------------------------------------------------------------------------------------------------------------------------------------------------------------------------------------------------------------------------------------------------------------------------------------------------------------------------------------------------------------------------------------------------------------------------
	'CYMO_Cymodocea_rotundata'           -------------------------------------------------------TGTGAAACTGCGAATGGCTCATTAAATCAGTTATAGTTTGTTTGATGGTA---TTTCTTACTCGGATAACCGTAGTAATTCTAGAGCTAATACGTGCACCGAAGTCCCAACTTCT-GGAAGGGACGCATTTGTTAGATAAAAGGTCGATGCGGG-CCT-AGCCTGCTGCTCTGATGATTCATGATAACTTGACGGATCGCATGGCC-ATCGTGCTGGCGACGCATCATTCAAATTTCTGCCCTATCAACTTTCGATGGTAGGATAGGGGCCTACCATGGTGTTGACGGGTGACGGAGAATTAGGGTTCGATTCCGGAGAGGGAGCCTGAGAAACGGCTACCACATCCAAGGAAGGCAGCAGGCGCGCAAATTACCCAATCCTGACACGGGGAGGTAGTGACAATAAATAACAATACCGGGCTCTTG-GAGTCTGGTAATTGGAATGAGTACAATCTAAATCCCTTAACGAGGATCCATTGGAGGGCAAGTCTGGTGCCAGCAGCCGCGGTAATTCCAGCTCCAATAGCGTATATTTAAGTTGTTGCAGTTAAAAAGCTCGTAGTTGGACCTTGGG-TTGGGTCGGCCGGTCCGCC--T---GGTGTGCATCGGCCGTCTCGTCCCTT-CTGCCGGAGACGCGTTCCTGTCCTTCACTGGTCGGGTCGTGCTTCTGGCGCTGTTACTTTGAA-GAAATTAGAGTGCTTAAAGCAAGCCTATGCTCTGCATACA-TCAGCATGGGATAACATCATAGGATTTCGGTCCTATTGTGTTGGCCTTCGGGATCGGAGTAATGATTAAGAGGGACAGTCGGGGGCATTCGTATTTCATAGTCAGAGGTGAAATTCTTGGATTTATGAAAGACGAACAACTGCGAAAGCATTTGCCAAGGATGTTTTCATTAATCAAGAACGAAAGTTGGGGGCTCGAAGACGATCAGATACCGTCCTAGTCTCAACCATAAACGATGCCGACCAGGGATTGGCGGATGTTGCTTTTAGGACTCTGCCAGCACCTTATGAGAAATCAAAGTTTTTGGGTTCCGGGGG--GAGTATGGTCGCAAGGCTGAAACTTAAAGGAATTGACGGAAGGGCACCACCAGGAGTGGAGCCTGCGGCTTAATTTGACTCAACACGGGGAAACTTACCAGGTCCAGACATAGTAAGGATTGACAGATTGAGAGCTCTTTCTTGATTCTATGGGTGGTGGT-GCATGGCCGTT-CTTAGTTGGTGGAGCGATTTGTCTGGTTAATTCCGTTAACGAACGAGACCTCAGCCTGCTAACTAGCTACGCGGAGGTGACCCTTCGTGGCCAGCTTCTTAGAGGGACTATGGCCGCTTAGGCCACGGAAGTTTGAGGCAATAACAGGTCTGTGATGCCCTTAGATGTTCTGGGCCGCACGCGCGCTACACTGATGTATTCAACGAGTTTATAACCTTGACCGATAGGTTTGGGTAATCTTCGAAAATTTCATCGTGATGGGGATAGATCATTGCAATTGTTGGTCTTCAACGAGGAATTCCTAGTAAGCGCGAGTCATCAGCTCGCGTTGACTACGTCCCTGCCCTTTGTACACACCGCCCGTCGCTCCTACCGATTGAATGGTCCGGTGAAGTGCTCGGATCGTGGCGA--------------------------------------------------------------------------------------------------------------------
	'CYMO_Halodule_pinifolia'            ---------------------------------------------------------------------------------------------------------------------------------------------------------------------------------------------------------------------------------------------GATAACTTGACGGATCGCATGGCC-TCTGTGCTGGCGACGCATCATTCAAATTTCTGCCCTATCAACTTTCGATGGTAGGATAGGGGCCTACCATGGTGTTGACGGGTGACGGAGAATTAGGGTTCGATTCCGGAGAGGGAGCCTGAGAAACGGCTACCACATCCAAGGAAGGCAGCAGGCGCGCAAATTACCCAATCCTGACACGGGGAGGTAGTGACAATAAATAACAATACCGGGCTCGTT-GAGTCTGGTAATTGGAATGAGTACAATCTAAATCCCTTAACGAGGATCCATTGGAGGGCAAGTCTGGTGCCAGCAGCCGCGGTAATTCCAGCTCCAATAGCGTATATTTAAGTTGTTGCAGTTAAAAAGCTCGTAGTTGGACCTTGGG-TTGGGTCGGCCGGTCTGCC--TATAGGTGTGCATCGGCCGTCTCGTCCCTT-CTGCTGGTGACGCGTTCCTGTCCTTTATTGGTCGGGTCGTGCCTCCGGCGCTGTTACTTTGAA-GAAATTAGAGTGCTCAAAGCAGGCCTGTGCTC-GTATACA-TTAGTATGGGATAACGTCATAGGATTTCGATCCTATTGTGTTGGCCTTCGGGATCGGAGTAATGATTAAGAGGGACAGTCGGGGGCATTCGTATTTCATAGTCAGAGGTGAAATTCTTGGATTTATGAAAGACGAACGACTGCGAAAGCATTTGCCAAGGATGTTTTCATTAATCAAGAACGAAAGTTGGGGGCTCGAAGACGATCAGATACCGTCCTAGTCTCAACCATAAACGATGCCGACCAGGGATTGGCGGATGTTGCTTTTAGGACTCTGCCAGCACCTTATGAGAAATCAAAGTTTTTGGGTTCCGGGGG--GAGTATGGTCGCAAGGCTGAAACTTAAAGGAATTGACGGAAGGGCACCACCAGGAGTGGAGCCTGCGGCTTAATTTGACTCAACACGGGGAAACTTACCAGGTCCAGACATAGTAAGGATTGACAGATTGAGAGCTCTTTCTTGATTCTATGGGTGGTGGT-GCATGGCCGTT-CTTAGTTGGTGGAGCGATTTGTCTGGTTAATTCCGTTAACGARCGAGACCTCAGCCTGCTAACTAGCTATGCGGAGGTGACCCTTCGTGGCCAGCTTCTTAGAGGGACTATGGCCGCTCAGGCCATGGAAGTTTGRGGCAATAACAGGTCTGTGATGCCCTTAGATGTTCTGGGCCGCACGCGCGCTACACTGATGTATTCAACGAGTTTATAACCTGGGCCGATAGGCTTGGGTAATCTTCGAAAATTTCATCGTGATGGGGATAGATCATTGCAATTGTTGGTCTTCAACGAGGAATTCCTAGTAAGCGTGAGTCATCAGCTCGCGTTGACTACGTCCCTGCCCTTTGTACACACCGCCCGTCGCTCCTA-----------------------------------------------------------------------------------------------------------------------------------------------------------
	'CYMO_Halodule_uninervis'            --------------------------------------------------------------------------------------------------------------------------------------------------------------------------------------------------------------------------------------------------------------------------------------------------------------------------------------------------------------------------------------------------------------------------------------------------------------------------------------------------------------------------------------------------------------------------------------------------------------------------------------------------------------------------------------------------------------------------------------------------------------------------------------------------------------------------------------------------------------------------------------------------------------------------------------------------------------------------------------------------------------------------------------------------------------------------------------------------------------------------------------------------------------------------------------------------------------------------------------------------------------------------------------------------------------------------------------------------------------------------------------------------------------------------------------------------------------------------------------------------------------------------------------------------------------------------------------------------------------------------------------------------------------------------------------------------------------------------------------------------------------------------------------------------------------------------------------------------------------------------------
	'CYMO_Halodule_wrightii'             --------------------------------------------------------------------------------------------------------------------------------------------------------------------------------------------------------------------------------------------------------------------------------------------------------------------------------------------------------------------------------------------------------------------------------------------------------------------------------------------------------------------------------------------------------------------------------------------------------------------------------------------------------------------------------------------------------------------------------------------------------------------------------------------------------------------------------------------------------------------------------------------------------------------------------------------------------------------------------------------------------------------------------------------------------------------------------------------------------------------------------------------------------------------------------------------------------------------------------------------------------------------------------------------------------------------------------------------------------------------------------------------------------------------------------------------------------------------------------------------------------------------------------------------------------------------------------------------------------------------------------------------------------------------------------------------------------------------------------------------------------------------------------------------------------------------------------------------------------------------------------
	'CYMO_Syringodium_filiforme'         -----------------------------------------------------ATTGTGAAACTGCGAATGGCTCATTAAATCAGTTATAGTTTGTTTGATGGTA--TCACCTTACTCGGATAACCGTAGTAATTCTAGAGCTAATACGTGCACCCAAGTCCCAACTTCC-GGAAGGGACGCATTTGTTAGATAAAAGGTCGATGCGGG-CTT-TGCCCGTTTCTCGGATGAATCATGATAACTTGACGGATCGCATGGCC-GTTGTGCTGGCGACGCATCATTCAAATTTCTGCCCTATCAACTTTCGATGGTAGGATAGGGGCCTACCATGGTGTTGACGGGTGACGGAGAATTAGGGTTCGATTCCGGAGAGGGAGCCTGAGAAACGGCTACCACATCCAAGGAAGGCAGCAGGCGCGCAAATTACCCAATCCTGACACGGGGAGGTAGTGACAATAAATAACAATACCGGGCTCTTA-GAGTCTGGTAATTGGAATGAGTACAATCTAAATCCCTTAACGAGGATCCATTGGAGGGCAAGTCTGGTGCCAGCAGCCGCGGTAATTCCAGCTCCAATAGCGTATATTTAAGTTGTTGCAGTTAAAAAGCTCGTAGTTGGACCTTGGG-TTGGGCCGGCCGGTCTGCC--TT-GGGTGTGTATCGGCCGTCTCGTCCCTT-CTGCCGGAGACGCGCTCCTGTCCTTCATTGGTCGGGTCGTGCTTCTGGCGCTGTTACTTTGAA-GAAATTAGAGTGCTTAAAGCAAGCCTATGCTCTGTATACA-TCAGCATGGGATAACATCATAGGATTTCGGTCCTATTGTGTTGGCCTTCGGGATCGGAGTAATGATTAAGAGGGACAGTCGGGGGCATTCGTATTTCATAGTCAGAGGTGAAATTCTTGGATTTATGAAAGACGAACAACTGCGAAAGCATTTGCCAAGGATGTTTTCATTAATCAAGAACGAAAGTTGGGGGCTCGAAGACGATCAGATACCGTCCTAGTCTCAACCATAAACGATGCCGACCAGGGATTGGCGGATGTTGCTTTTAGGACTCTGCCAGCACCTTATGAGAAATCAAAGTTTTTGGGTTCCGGGGG--GAGTATGGTCGCAAGGCTGAAACTTAAAGGAATTGACGGAAGGGCACCACCAGGAGTGGAGCCTGCGGCTTAATTTGACTCAACACGGGGAAACTTACCAGGTCCAGACATAGTAAGGATTGACAGATTGAGAGCTCTTTCTTGATACTATGGGTGGTGGT-GCATGGCCGTTACTTAGTTGGTGGAGCGATTTGTCTGGTTAATTCCGTTAACGAACGAGACCTCAGCCTGCTAACTAGCTATGCGGAGGTGACCCTTCGTGGCCAGCTTCTTAGAGGGACTATGGCCGCTTAGGCCACGGAAGTTTGAGGCAATAACAGGTCTGTGATGCCCTTAGATGTTCTGGGCCGCACGCGCGCTACACTGATGTATTCAACGAGTTTATAACCTTGACCGACAGGTTTGGGTAATCTTCGAAAATTTCATCGTGATGGGGATAGATCATTGCAATTGTTGGTCTTCAACGAGGAATTCCTAGTAAGCGCGAGTCATCAGCTCGCGTTGACTACGTCCCTGCCCTTTGTACACACCGCCCGTCGCTCCTACCGATTGAATGGTCCGGTGAAGTGCTCGGATCGTGGCGACGTTGGTGGTCTGCCGCTGACGACGCTGCGAGAAGTCCATTGAACCTTATCATTTAGAGGAAGGAGAAT-----------------------------------------------
	'CYMO_Syringodium_isoetifolium'      ---------------------------------------------------------------------------------------------------------------------------------------------------------------------------------------------------------------------------------------------GATAACTTGACGGATCGCATGGCC-GTTGTGCTGGCGACGCATCATTCAAATTTCTGCCCTATCAACTTTCGATGGTAGGATAGGGGCCTACCATGGTGTTGACGGGTGACGGAGAATTAGGGTTCGATTCCGGAGAGGGAGCCTGAGAAACGGCTACCACATCCAAGGAAGGCAGCAGGCGCGCAAATTACCCAATCCTGACACGGGGAGGTAGTGACAATAAATAACAATACCGGGCTCTTG-GAGTCTGGTAATTGGAATGAGTACAATCTAAATCCCTTAACGAGGATCCATTGGAGGGCAAGTCTGGTGCCAGCAGCCGCGGTAATTCCAGCTCCAATAGCGTATATTTAAGTTGTTGCAGTTAAAAAGCTCGTAGTTGGACCTTGGG-TTGGGCCGGCCGGTCTGCC--TT-TGGTGTGTATCGGCCGTCTCGTCCCTT-CTGCCGGAGACGCGCTCCTGTCCTTCACTGGTCGGGTCGTGCTTCTGGCGCTGTTACTTTGAA-GAAATTAGAGTGCTTAAAGCAAGCCTATGCTCTGTATACA-TCAGCATGGGATAACATCATAGGATTTCGGTCCTATTGTGTTGGCCTTCGGGATCGGAGTAATGATTAAGAGGGACAGTCGGGGGCATTCGTATTTCATAGTCAGAGGTGAAATTCTTGGATTTATGAAAGACGAACAACTGCGAAAGCATTTGCCAAGGATGTTTTCATTAATCAAGAACGAAAGTTGGGGGCTCGAAGACGATCAGATACCGTCCTAGTCTCAACCATAAACGATGCCGACCAGGGATTGGCGGATGTTGCTTTTAGGACTCTGCCAGCACCTTATGAGAAATCAAAGTTTTTGGGTTCCGGGGG--GAGTATGGTCGCAAGGCTGAAACTTAAAGGAATTGACGGAAGGGCACCACCAGGAGTGGAGCCTGCGGCTTAATTTGACTCAACACGGGGAAACTTACCAGGTCCAGACATAGTAAGGATTGACAGATTGAGAGCTCTTTCTTGATTCTATGGGTGGTGGT-GCATGGCCGTT-CTTAGTTGGTGGAGCGATTTGTCTGGTTAATTCCGTTAACGAACGAGACCTCAGCCTGCTAACTAGCTATGCGGAGGTGACCCTTCGTGGCCAGCTTCTTGGAGGGACTATGGCCGCTTAGGCCACGGAAGTTTGAGGCAATAACAGGTCTGTGATGCCCTTAGATGTTCTGGGCCGCACGCGCGCTACACTGATGTATTCAACGAGTTTATAACCTGGACCGACAGGTTTGGGTAATCTTCGAAAATTTCATCRTGATGGGGATAGATCATTGCAATTGTTGGTCTTCAACGAGGAATTCCTAGTAAGCGTGAGTCATCAGCTCGCGTTGACTACGTCCCTGCCCTTTGTACACACCGCCCGTCGCTCCTA-----------------------------------------------------------------------------------------------------------------------------------------------------------
	'HYDR_Blyxa_aubertii'                --------------------------------------------------------------------------------------------------------------------------------------------------------------------------------------------------------------------------------------------------------------------------------------------------------------------------------------------------------------------------------------------------------------------------------------------------------------------------------------------------------------------------------------------------------------------------------------------------------------------------------------------------------------------------------------------------------------------------------------------------------------------------------------------------------------------------------------------------------------------------------------------------------------------------------------------------------------------------------------------------------------------------------------------------------------------------------------------------------------------------------------------------------------------------------------------------------------------------------------------------------------------------------------------------------------------------------------------------------------------------------------------------------------------------------------------------------------------------------------------------------------------------------------------------------------------------------------------------------------------------------------------------------------------------------------------------------------------------------------------------------------------------------------------------------------------------------------------------------------------------------
	'HYDR_Blyxa_echinosperma'            ------------------------------------------------------TTGTGAAACTGCGAATGGCTCATTAAATCAGTTATAGTTTGTTTGATGGTA---CTTACTACTCGGATAACCGTAGTAATTCTAGAGCTAATACGTGCAA-CAAACCCCGACTTCT-GGAAGGGACGCATTTATCAGATAAAAGGCCAATGCGGG-CCA-TGCCTGCTTCTCGGATGATACATGATAACTCGACGGATCGCACAGCC-CCCGTGCTGGCGACGCATCATTCAAATTTCTGCCCTATCAACTTTCGATGGTAGGATAGTGGCCTACCATGGTGGTGACGGGTGACGGAGAATTAGGGTTCGATTCCGGAGAGGGAGCCTGAGAAACGGCTACCACATCCAAGGAAGGCAGCAGGCGCGCAAATTACCCAATCCTGACACGGGGAGGTAGTGACAATAAATAACAATACCGGGCTCATT-GAGTCTGGTAATTGGAATGAGTACAATCTAAATCCCTTAACGAGGATCCATTGGAGGGCAAGTCTGGTGCCAGCAGCCGCGGTAATTCCAGCTCCAATAGCGTATATTTAAGTTGTTGCAGTTAAAAAGCTCGTAGTTGGACCTTGGG-TTGGGTCGACCGGTCCGCC--TC-CGGTGAGTACCGGTCGCCTCGTCCCTT-TTGCCGGTGACGCGTTCCTGGACTTAGTTGGCCGGGTCGTGCCCTCGGTGCTGTTACTTTGAA-GAAATTAGAGTGCTCAAAGCAAGCCCAAGCTCTGTATACA-TTAGCATGGGATAACATCACAGGATTTCGGTCCTATTGTGTTGGCCTTCGGGATCGGAGTAATGATTAAGAGGGACAGTCGTGGGCATTCGTATTTCATAGTCAGAGGTGAAATTCTTGGATTTATGAAAGACGAACAACTGCGAAAGCATTTGCCAAGGATGTTTTCATTAATCAAGAACGAAAGTTGGGGGCTCGAAGACGATCAGATACCGTCCTAGTCTCAACCATAAACGATGCCGACCAGGGATCGGTGAATGTTGCTTGTACGACATCGCCGGCACCTTATGAGAAATCAAAGTTTTTGGGTTCCGGGGG--GAGTATGGTCGCAAGGCTGAAACTTAAAGGAATTGACGGAAGGGCACCACCAGGAGTGGAGCCTGCGGCTTAATTTGACTCAACACGGGGAAACTTACCAGGTCCAGACATAGTAAGGATTGACAGACTGAGAGCTCTTTCTTGATTCTATGGGTGGTGGT-GCATGGCCGTT-CTTAGTTGGTGGAGCGATTTGTCTGGTTAATTCCGTTAACGAACGAGACCTCAGCCTGCTAACTAGCTATGCGGAGGCGACCCTTCGTGGCCAGCTTCTTAGAGGGACTATGGCCGTTTAGGCCACGGAAGTTTGAGGCAATAACAGGTCTGTGATGCCCTTAGATGTTCTGGGCCGCACGCGCGCTACACTGATGTATTCAACGAGTTTATAACCTTGGCTGACAAGCTCGGGTAATCTTCGTAAATTTCATCGTGATGGGGATAGATCATTGCAATTGTTGGTCTTCAACGAGGAATTCCTAGTAAGCGCGAGTCATCAGCTCGCGTTGACTACGTCCCTGCCCTTTGTACACACCGCCCGTCGCTCCTACCGATTGAATGGTCCGGTGAAGTGCTCGGATTGAGGCGATGCTGGCGGTTTGCCGCTGGTGACG-------------------------------------------------------------------------------------------
	'HYDR_Elodea_canadensis'             -----------------------------------------------------ATTGTGAAACTGCGAATGGCTCATTAAATCAGTTATAGTTTGTTTGATGGTA---CTTACTACTCGGATAACCGTAGTAATTCTAGAGCTAATACGTGCAA-CAAACCCCGACTGCT-GGAAGGGATGCATTTATTAGATAAAAGGCCAATGCGGG-CTT-TGCTCGCTTCTCGGATGATACATGATAACTTGACGGATCGCACAGCC-TCTGTGCTGGCGACGCATCATTCAAATTTCTGCCCTATCAACTTTCGATGGTAGGATATGGGCCTACCATGGTGGTGACGGGTGACGGAGAATTAGGGTTCGATTCCGGAGAGGGAGCCTGAGAAACGGCTACCACATCCAAGGAAGGCAGCAGGCGCGCAAATTACCCAATCCTGACACGGGGAGGTAGTGACAATAAATAACAATACCGGGCTCATC-GAGTCTGGTAATTGGAATGAGTACAATCTAAATCCCTTAACGAGGATCCATTGGAGGGCAAGTCTGGTGTCAGCAGCCGCGGTAATTCCAGCTCCAATAGCGTATATTTAAGTTGTTGCAGTTAAAAAGCTCGTAGTTGGACTTTGGG-TTGGGTCGACCGGTCCGCC--TT-CGGTGAGTACCGGTCGCCTCGTCCCTT-TTGGCGGTGACGTGCTCCTGGTCTTAATTGGCCGGGTCGTGCCCTCGGTGCTGTTACTTTGAA-GAAATTAGAGTGCTCAAAGCAAGCCCAAGCTCTGTATACA-TTAGCATGGGATAACACCACAGGATTTCGGTCCTATTGTGTTGGCCTTCGGGATCGGAGTAATGATTAAGAGGGACAGTCGTGGGCATTCGTATTTCATAGTCAGAGGTGAAATTCTTGGATTTATGAAAGACGAACAACTGCGAAAGCATTTGCCAAGGATGTTTTCATTAATCAAGAACGAAAGTTGGGGGCTCGAAGACGATCAGATACCGTCCTAGTCTCAACCATAAACGATGCCGACCAGGGATCGGTGGATGTTGCATGTAGGACATCGCCGGCACCTTATGAGAAATCAAAGTTTTTGGGTTCCGGGGG--GAGTATGGTCGCAAGGCTGAAACTTAAAGGAATTGACGGAAGGGCACCACCAGGAGTGGAGCCTGCGGCTTAATTTGACTCAACACGGGGAAACTTACCAGGTCCAGACATAGTAAGGATTGACAGATTGAGAGCTCTTTCTTGATTCTATGGGTGGTGGT-GCATGGCCGTT-CTTAGTTGGTGGAGCGATTTGTCTGGTTAATTCCGTTAACGAACGAGACCTCAGCCTGCTAACTAGCTATGCGGAGGTGRCCCTTCGTGGCCAGCTTCTTAGAGGGACTATGGCCGTTTAGGCCACGGAAGTTTGAGGCAATAACAGGTCTGTGATGCCCTTAGATGTTCTGGGCCGCACGCGCGCTACACTGATGTATTCAACGAGTTTATAACCTTGGTTGACAAGCTCGGGTAATCTTTGTAAATTTCATCGTGATGGGGATAGATCATTGCAATTGTTGGTCTTCAACGAGGAATTCCTAGTAAGCGCGAGTCATCAGCTCGCGTTGACTACGTCCCTGCCCTTTGTACACACCGCCCGTCGCTCCTACCGATTGAATGGTCCGGTGAAGTGCTCGGATTGAGGCGATATCGGCGGTTTGCCGCT???GA?GTC??G?AAAGTCCACTGAACCTTATCATTTAGAGGAAGGAGG-------------------------------------------------
	'HYDR_Elodea_densa'                  ------------------------------------------------------TTGTGAAACTGCGAATGGCTCATTAAATCAGTTATAGTTTGTTTGATGGTA---CTTACTACTCGGATAACCGTAGTAATTCTAGAGCTAATACGTGCAA-CAAACCCCGACTGCT-GGAAGGGATGCATTTATTAGATAAAAGGCCAATGCGGG-CTT-TGCTCGCTTCTCGGATGATACATGATAACTTGACGGATCGCACAGCC-TCTGTGCTGGCGACGCATCATTCAAATTTCTGCCCTATCAACTTTCGATGGTAGGATATGGGCCTACCATGGTGGTGACGGGTGACGGAGAATTAGGGTTCGATTCCGGAGAGGGAGCCTGAGAAACGGCTACCACATCCAAGGAAGGCAGCAGGCGCGCAAATTACCCAATCCTGACACGGGGAGGTAGTGACAATAAATAACAATACCGGGCTCATC-GAGTCTGGTAATTGGAATGAGTACAATCTAAATCCCTTAACGAGGATCCATTGGAGGGCAAGTCTGGTGCCAGCAGCCGCGGTAATTCCAGCTCCAATAGCGTATATTTAAGTTGTTGCAGTTAAAAAGCTCGTAGTTGGACTTTGGG-TTGGGTCGACCGGTCCGCC--TT-CGGTGAGTACCGGTCGCCTCGTCCCTTTTTGCCGGTGACGTGCTCCTGGTCTTAATTGGTCGGGTCGTGCCCTCGGTGCTGTTACTTTGAA-GAAATTAGAGTGCTCAAAGCAAGCCCAAGCTCTGTATACA-TTAGCATGGGATAACACCACAGGATTTCGGTCCTATTGTGTTGGCCTTCGGGATCGGAGTAATGATTAAGAGGGACAGTCGTGGGCATTCGTATTTCATAGTCAGAGGTGAAATTCTTGGATTTATGAAAGACGAACAACTGCGAAAGCATTTGCCAAGGATGTTTTCATTAATCAAGAACGAAAGTTGGGGGCTCGAAGACGATCAGATACCGTCCTAGTCTCAACCATAAACGATGCCGACCAGGGATCGGTGGATGTTGCATGTAGGACATCGCCGGCACCTTATGAGAAATCAAAGTTTTTGGGTTCCGGGGG--GAGTATGGTCGCAAGGCTGAAACTTAAAGGAATTGACGGAAGGGCACCACCAGGAGTGGAGCCTGCGGCTTAATTTGACTCAACACGGGGAAACTTACCAGGTCCAGACATAGTAAGGATTGACAGATTGAGAGCTCTTTCTTGATTCTATGGGTGGTGGT-GCATGGCCGTT-CTTAGTTGGTGGAGCGATTTGTCTGGTTAATTCCGTTAACGAACGAGACCTCAGCCTGCTAACTAGCTATGCGGAGGTGACCCTTCGTGGCCAGCTTCTTAGAGGGACTATGGCCGTTTAGGCCACGGAAGTTTGAGGCAATAACAGGTCTGTGATGCCCTTAGATGTTCTGGGCCGCACGCGCGCTACACTGATGTATTCAACGAGTTTATAACCTTGGTTGACAAGCTCGGGTAATCTTTGTAAATTTCATCGTGATGGGGATAGATCATTGCAATTGTTGGTCTTCAACGAGGAATTCCTAGTAAGCGCGAGTCATCAGCTCGCGTTGACTACGTCCCTGCCCTTTGTACACACCGCCCGTCGCTCCTACCGATTGAATGGTCCGGTGAAGTGCTCGGATTGAGGCGATATCGGCGGTTTGCCGCTGGTGACG-------------------------------------------------------------------------------------------
	'HYDR_Elodea_granatensis'            --------------------------------------------------------------------------------------------------------------------------------------------------------------------------------------------------------------------------------------------------------------------------------------------------------------------------------------------------------------------------------------------------------------------------------------------------------------------------------------------------------------------------------------------------------------------------------------------------------------------------------------------------------------------------------------------------------------------------------------------------------------------------------------------------------------------------------------------------------------------------------------------------------------------------------------------------------------------------------------------------------------------------------------------------------------------------------------------------------------------------------------------------------------------------------------------------------------------------------------------------------------------------------------------------------------------------------------------------------------------------------------------------------------------------------------------------------------------------------------------------------------------------------------------------------------------------------------------------------------------------------------------------------------------------------------------------------------------------------------------------------------------------------------------------------------------------------------------------------------------------------
	'HYDR_Elodea_najas'                  ----------------------GCCATGCATGTGCAAGTATGAACTAATTCAGATTGTGAAACTGCGAATGGCTCATTAAATCAGTTATAGTTTGTTTGATGGTA---CTTACTACTCGGATAACCGTAGTAATTCTAGAGCTAATACGTGCAA-CAAACCCCGACTACT-GGAAGGGATGCATTTATTAGATAAAAGGCTGATGCGGG-CCT-TGCTCGCCTCTCGGATGATACATGATAACTCGACGGATCGCACAGCC-TTTGTGCTGGCGACACATCATTCAAATTTCTGCCCTATCAACTTTCGATGGTAGGATAGTGGCCTACCATGGTGGTGACGGGTGACGGAGAATTAGGGTTCGATTCCGGAGAGGGAGCCTGAGAAACGGCTACCACATCCAAGGAAGGCAGCAGGCGCGCAAATTACCCAATCCTGACACGGGGAGGTAGTGACAATAAATAACAATACTGGGCTCATC-GAGTCTGGTAATTGGAATGAGTACAATCTAAATCCCTTAACGAGGATCCATTGGAGGGCAAGTCTGGTGCCAGCAGCCGCGGTAATTCCAGCTCCAATAGCGTATATTTAAGTTGTTGCAGTTAAAAAGCTCGTAGTTGGACTTTGGGGTTGGGTCGACCGGTCCGCC--TAT-GGTGAGTACCGGTCGCCTCGTCCCTT-TTGCCGGTGACGTGTTCCTGGTCTTAATTGGCCGGGTCATGCCCTCGGCGCTGTTACTTTGAA-GAAATTAGAGTGCTCAAAGCAAGCCCAAGCTCTGTATACA-TTAGCATGGGATAACATCACAGGATTTCGGTCCTATTGTGTTGGCCTTCGGGATCGGAGTAATGATTAAGAGGGACAGTCGTGGGCATTCGTATTTCATAGTCAGAGGTGAAATTCTTGGATTTATGAAAGACGAACAACTGCGAAAGCATTTGCCAAGGATGTTTTCATTAATCAAGAACGAAAGTGGGGGGCTCGAAGACGATCAGATACCGTCCTAGTCTCAaCCATAAaCGATGCCGACCAGGGATCGGTGGATGTTGCATGTAGGACATCGCCGGCACCTTATGAGAAATCAAAGTTTTTGGGTTCCGGGGG--GAGTATGGTCGCAAGGCTGAAACTTAAAGGAATTGACGGAAGGGCACCACCAGGAGTGGAGCCTGCGGCTTAATTTGACTCAACACGGGGAAACTTACCAGGTCCAGACATAGTAAGGATTGACAGATTGAGAGCTCTTTCTTGATTCTATGGGTGGTGGT-GCATGGCCGTT-CTTAGTTGGTGGAGCGATTTGTCTGGTTAATTCCGTTAACGAACGAGACCTCAGCCTGCTAACTAGCTATGCGGAGGTGACCCTTCGCGGCCAGCTTCTTAGAGGGACTATGGTCGTTTAGGCCACGGAAGTTTGAGGCAATAACAGGTCTGTGATGCCCTTAGATGTTCTGGGCCGCACGCGCGCTACACTGATGTATTCAACGAGTTTATAACCTTGGTTGACAAGCTTGGGTAATCTTTGTAAATTTCATCGTGATGGGGATAGATCATTGCAATTGTTGGTCTTCAACGAGGAATTCCTAGTAAGCGTGAGTCATCAGCTCGCGTTGACTACGTCCCTGCCCTTTGTACACACCGCCCGTCGCTCCTACCGATTGAATGGTCCGGTGAAGTGCTCGGATTGAGGCGATATCGGCGGTTTGCCGCCGGTGACGTCTTGCAAAGTCCACTGAACCTTATCAT---------------------------------------------------------------
	'HYDR_Elodea_nuttallii'              --------------------------------------------------------------------------------------------------------------------------------------------------------------------------------------------------------------------------------------------------------------------------------------------------------------------------------------------------------------------------------------------------------------------------------------------------------------------------------------------------------------------------------------------------------------------------------------------------------------------------------------------------------------------------------------------------------------------------------------------------------------------------------------------------------------------------------------------------------------------------------------------------------------------------------------------------------------------------------------------------------------------------------------------------------------------------------------------------------------------------------------------------------------------------------------------------------------------------------------------------------------------------------------------------------------------------------------------------------------------------------------------------------------------------------------------------------------------------------------------------------------------------------------------------------------------------------------------------------------------------------------------------------------------------------------------------------------------------------------------------------------------------------------------------------------------------------------------------------------------------------
	'HYDR_Enhalus_acoroides'             -----------------------------------------------------ACTGTGAAACTGCGAATGGCTCATTAAATCAGTTATAGTTTGTTTGATGGTA---CTTACTACTCGGATAACCGTAGTAATTCTAGAGCTAATACGTGCAC-CAAACCCCGACTTCT-GGAAGGGATGCATTTATTAGATAAAAGGCCAATGCGGG-CTT-TGCTCGCTTTTCGGATGATACATGATAACTCGACGGATCGCACGGCC-TTCGTGCTGGCGACGCATCATTCAAAGTTCTGCCCTATCAACTTTCGATGGTAGGATAGGGGCCTACCATGGTGGTGACGGGTGACGGAGAATTAGGGTTCGATTCCGGAGAGGGAGCCTGAGAAACGGCTACCACATCCAAGGAAGGCAGCAGGCGCGCAAATTACCCAATCCTGACACGGGGAGGTAGTGACAATAAATAACAATACCGGGCTCTAC-GAGTCTGGTAATTGGAATGAGTACAATCTAAATCCCTTAACGAGGATCCATTGGAGGGCAAGTCTGGTGCCAGCAGCCGCGGTAATTCCAGCTCCAATAGCGTATATTTAAGTTGTTGCAGTTAAAAAGCTCGTAGTTGGACTTTGGG-TTGGGTCGGCCGGTCCGCC--TT-TGGTGTGCACCGGTCGTCTCGTCCCTT-TTGCCGGTGACGCGCTCCTGGACTTAATTGGCCGGGTCGTGCCTTCGGCGCTGTTACTTTGAA-GAAATTAGAGTGCTCAAAGCAAGCCCAAGCTCTGCATACA-TTAGCATGGGATAACATCACAGGATTTCGGTCCTATTGTGTTGGCCTTCGGGATGGGAGTAATGATTAAGAGGGACAGTCGTGGGCATTCGTATTTCATAGTCAGAGGTGAAATTCTTGGATTTATGAAAGACGAACAACTGCGAAAGCATTTGCCAAGGATGTTTTCATTAATCAAGAACGAAAGTTGGGGGCTCGAAGACGATCAGATACCGTCCTAGTCTCAACCATAAACGATGCCGACCAGGGATCGGCGGATGTTGCTTGTACGACATCGCCGGCACCTTATGAGAAATCAAAGTTTTTGGGTTCCGGGGG--GAGTATGGTCGCAAGGCTGAAACTTAAAGGAATTGACGGAAGGGCACCACCAGGAGTGGAGCCTGYGGCTTAATTTGACTCAACACGGGGAAACTTACCAGGTCCAGACATAGTAAGGATTGACAGACTGAGAGCTCTTTCTTGATTCTATGGGTGGTGGT-GCATGGCCGTT-CTTAGTTGGTGGAGCGATTTGTCTGGTTAATTCCGTTAACGAACGAGACCTCAGCCTGCTAACTAGCTATGCGGAGGCAACCCTCCGTGGCCAGCTTCTTAGAGGGACTATGGCCGTTTAGGCCACGGAAGTTTGAGGCAATAACAGGTCTGTGATGCCCTTAGATGTTCTGGGCCGCACGCGCGCTACACTGATGTATTCAACGAGTTTATAACCTTGGCTGACAGGCCCGGGTAATCTTAT-AAATTTCATCGTGATGGGGATAGATCATTGCAATTGTTGGTCTTCAACGAGGAATTCCTAGTAAGCGCGAGTCATCAGCTCGCGTTGACTACGTCCCTGCCCTTTGTACACACCGCCCGTCGCTCCTACCGATTGAATGGTCCGGTGAAGTGCTCGGATCGCGGC----------------------------------------------------------------------------------------------------------------------
	'HYDR_Halophila_beccarii'            -----------------------------------------------------ACTGTGAAACTGCGAATGGCTCATTAAATCAGTTATAGTTTGTTTGATGGTA---CTTTCTACTCGGATAACCGTAGTAATTCTAGAGCTAATACGTGCAC-CAAACCCCGACTTCT-GGAAGGGATGCATTTATTAGATAAAAGGCCAATGCGGG-CTT-CGCTCGCTTCTCGGATGATTCATGATAACTCGACGGATCGCACGGCC-CTCGTGCCGGCGACGCATCATTCAAATTTCTGCCCTATCAACTTTCGATGGTAGGATAGGGGCCTACCATGGTGGTGACGGGTGACGGAGAATTAGGGTTCGATTCCGGAGAGGGAGCCTGAGAAACGGCTACCACATCCAAGGAAGGCAGCAGGCGCGCAAATTACCCAATCCTGACACGGGGAGGTAGTGACAATAAATAACGATACCGGGCTCTAC-GAGTCTGGTAATTGGAATGAGTACAATCTAAATCCCTTAACGAGGATCCATTGGAGGGCAAGTCTGGTGCCAGCAGCCGCGGTAATTCCAGCTCCAATAGCGTATATTTAAGTTGTTGCAGTTAAAAAGCTCGTAGTTGGACTTTGGG-TTGGGTCGGCCGGTCCGCC--TT-TGGTGTGCACCGGTCGTCTCGTCCCTT-TTGCCGGTGACGCGCTCCTGGACTTAATTGGCCGGGTCGTGCCTTCGGCGCTGTTACTTTGAA-GAAATTAGAGTGCTCAAAGCAAGCCCAAGCTCTGTATATA-TTAGCATGGGATAACATCACAGGATTTCGGTCCTATTGTGTTGGCCTTCGGGATCGGAGTAATGATTAAGAGGGACAGTCGTGGGCATTCGTATTTCATAGTCAGAGGTGAAATTCTTGGATTTATGAAAGACGAACAACTGCGAAAGCATTTGCCAAGGATGTTTTCATTAATCAAGAACGAAAGTTGGGGGCTCGAAGACGATCAGATACCGTCCTAGTCTCAACCATAAACGATGCCCACCAGGGATCGGCGGATGTTGCTTGTACGACATCGCCGGCACCTTATGAGAAATCAAAGTTTTTGGGTTCCGGGGG-GGAGTATGGTCGCAAGGCTGAAACTTAAAGGAATTGACGGAAGGGCACCACCAGGAGTGGAGCCTGCGGCTTAATTTGACTCAACACGGGGAAACTTACCAGGTCCAGACATAGTAAGGATTGACAGACTGAGAGCTCTTTCTTGATTCTATGGGTGGTGGT-GCATGGCCGTT-CTTAGTTGGTGGAGCGATTTGYCTGGTTAATTCCGTTAACGAACGAGACCTCAGCCTGCTAACTAGCTATGCGGAGGCGACCCTCCGTGGCCAGCTTCTTAGAGGGACTATGGCCGCTTAGGCCACGGAAGTTTGAGGCAATAACAGGTCTGTGATGCCCTTAGATGTTCTGGGCCGCACGCGCGCYACACTGATGTATTCAACGAGTTTATAACCTTGGCTGACAGGCCCGGGTAATCTTTGAAAATTTCATCGTGATGGGGATAGATCATTGCAATTGTTGGTCTTCAACGAGGAATTCCTAGTAAGCGCGAGTCATCAGCTCGCGTTGACTACGTCCCTGCCCTTTGTACACACCGCCCGTCGCTCCTACCGATTGAATGGTCCGGTGAAGTGCTCGGATCGCGGC----------------------------------------------------------------------------------------------------------------------
	'HYDR_Halophila_decipiens'           --------------------------------------------------------------------------------------------------------------------------------------------------------------------------------------------------------------------------------------------------------------------------------------------------------------------------------------------------------------------------------------------------------------------------------------------------------------------------------------------------------------------------------------------------------------------------------------------------------------------------------------------------------------------------------------------------------------------------------------------------------------------------------------------------------------------------------------------------------------------------------------------------------------------------------------------------------------------------------------------------------------------------------------------------------------------------------------------------------------------------------------------------------------------------------------------------------------------------------------------------------------------------------------------------------------------------------------------------------------------------------------------------------------------------------------------------------------------------------------------------------------------------------------------------------------------------------------------------------------------------------------------------------------------------------------------------------------------------------------------------------------------------------------------------------------------------------------------------------------------------------
	'HYDR_Halophila_engelmannii'         --------------------------------------------------------------------------------------------------------------------------------------------------------------------------------------------------------------------------------------------------------------------------------------------------------------------------------------------------------------------------------------------------------------------------------------------------------------------------------------------------------------------------------------------------------------------------------------------------------------------------------------------------------------------------------------------------------------------------------------------------------------------------------------------------------------------------------------------------------------------------------------------------------------------------------------------------------------------------------------------------------------------------------------------------------------------------------------------------------------------------------------------------------------------------------------------------------------------------------------------------------------------------------------------------------------------------------------------------------------------------------------------------------------------------------------------------------------------------------------------------------------------------------------------------------------------------------------------------------------------------------------------------------------------------------------------------------------------------------------------------------------------------------------------------------------------------------------------------------------------------------
	'HYDR_Halophila_ovalis'              -----------------------------------------------------ACTGTGAAACTGCGAATGGCTCATTAAATCAGTTATAGTTTGTTTGATGGTA---CTTTCTACTCGGATAACCGTAGTAATTCTAGAGCTAATACGTGCAC-CAAACCCCGACTTCT-GGAAGGGATGCATTTATTAGATAAAAGGCCAATGCGGG-CTT-CGCTCGCTTCTCGGATGATTCATGATAACTCGACGGATCGCACGGCC-CTCGTGCCGGCGACGCATCATTCAAATTTCTGCCCTATCAACTTTCGATGGTAGGATAGGGGCCTACCATGGTGGTGACGGGTGACGGAGAATTAGGGTTCGATTCCGGAGAGGGAGCCTGAGAAACGGCTACCACATCCAAGGAAGGCAGCAGGCGCGCAAATTACCCAATCCTGACACGGGGAGGTAGTGACAATAAATAACGATACCGGGCTCTAC-GAGTCTGGTAATTGGAATGAGTACAATCTAAGTCCCTTAACGAGGATCCATTGGAGGGCAAGTCTGGTGCCAGCAGCCGCGGTAATTCCAGCTCCAATAGCGTATATTTAAGTTGTTGCAGTTAAAAAGCTCGTAGTTGGACTTTGGG-TTGGGTCGGCCGGTCCGCC--TT-TGGTGTGCACCGGTCGTCTCGTCCCTT-TTGCCGGTGACGCGCTCCTGGACTTAATTGGCCGGGTCGTGCCTTCGGCGCTGTTACTTTGAA-GAAATTAGAGTGCTCAAAGCAAGCCCAAGCTCTGCATATA-TTAGCATGGGATAACATCACAGGATTTCGGCCCTATTGTGTTGGCCTTCGGGATCGGAGTAATGATTAAGAGGGACAGTCGTGGGCATTCGTATTTCATAGTCAGAGGTGAAATTCTTGGATTTATGAAAGACGAACAACTGCGAAAGCATTCGCCAAGGATGTTTTCATTAATCAAGAACGAAAGTTGGGGGCTCGAAGACGATCAGATACCGTCCTAGTCTCAACCATAAACGATGCCGACCAGGGATCGGCGGATGTTGCTCATACGACATCGCCGGCACCTTATGAGAAATCAAAGTTTTTGGGTTCCGGGGG--GAGTATGGTCGCAAGGCTGAAACTTAAAGGAATTGACGGAAGGGCACCACCAGGAGTGGAGCCTGCGGCTTAATTTGACTCAACACGGGGAAACTTACCAGGTCCAGACATAGTAAGGATTGACAGACTGAGAGCTCTTTCTTGATTCTATGGGTGGTGGT-GCATGGCCGTT-CTTAGTTGGTGGAGCGATTTGTCTGGTTAATTCCGTTAACGAACGAGACCTCAGCCTGCTAACTAGCTATGCGGAGGCGACCCTCCGTGGCCAGCTTCTTAGAGGGACTATGGCCGCTTAGGCCACGGAAGTTTGAGGCAATAACAGGTCTGTGATGCCCTTAGATGTTCTGGGCCGCACGCGCGCTACACTGATGTATTCAACGAGTTTATAACCTTGGCTGACAGGCCCGGGTAATCTTTGAAAATTTCATCGTGATGGGGATAGATCATTGCAATTGTTGGTCTTCAACGAGGAATTCCTAGTAAGCGCGAGTCATCAGCTCGCGTTGACTACGTCCCTGCCCTTTGTACGCACCGCCCGTCGCTCCTACCGATTGAATGGTCCGGTGAAGTGCTCGGATCGCGGC----------------------------------------------------------------------------------------------------------------------
	'HYDR_Halophila_stipulacea'          -----------------------------------------------------ACTGTGAAACTGCGAATGGCTCATTAAATCAGTTATAGTTTGTTTGATGGTA---CTTTCTACTCGGATAACCGTAGTAATTCTAGAGCTAATACGTGCAC-CAAACCCTGACTTCT-GGAAGGGATGCATTTATTAGATAAAAGGCCAATGCGGG-CTT-CGCTCGCTTCTCGGATGATTCATGATAACTCGACGGATCGCACGGCC-TTCGTGCCGGCGACGCATCATTCAAATTTCTGCCCTATCAACTTTCGATGGTAGGATAGGGGCCTACCATGGTGGTGACGGGTGACGGAGAATTAGGGTTCGATTCCGGAGAGGGAGCCTGAGAAACGGCTACCACATCCAAGGAAGGCAGCAGGCGCGCAAATTACCCAATCCTGACACGGGGAGGTAGTGACAATAAATAACGATACCGGGCTCTAC-GAGTCTGGTAATTGGAATGAGTACAATCTAAATCCCTTAACGAGGATCCATTGGAGGGCAAGTCTGGTGCCAGCAGCCGCGGTAATTCCAGCTCCAATAGCGTATATTTAAGTTGTTGCAGTTAAAAAGCTCGTAGTTGGACTTTGGG-TTGGGTCGGCCGGTCCGCC--TT-TGGTGTGCACCGGTCGTCTCGTCCCTT-TTGCCGGTGACGCGCTCCTGGACTTAATTGGCCGGGTCGTGCCTTCGGCGCTGTTACTTTGAA-GAAATTAGAGTGCTCAAAGCAAGCCCAAGCTCTGCATATA-TTAGCATGGGATAACATCACAGGATTTCGGTCCTATTGTGTTGGCCTTCGGGATCGGAGTAATGATTAAGAGGGACAGTCGTGGGCATTCGTATTTCATAGTCAGAGGTGAAATTCTTGGATTTATGAAAGACGAACAACTGCGAAAGCATTTGCCAAGGATGTTTTCATTAATCAAGAACGAAAGTTGGGGGCTCGAAGACGATCAAATACCGTCCTAGTCTCAACCATAAACGATGCCGACCAGGGATCGGCGGATGTTGCTTGTACGACATCGCCGGCACCTTATGAGAAATCAAAGTTTTTGGGTTCCGGGGG--GAGTATGGTCGCAAGGCTGAAACTTAAAGGAATTGACGGAAGGGCACCACCAGGAGTGGAGCCTGCGGCTTAATTTGACTCAACACGGGGAAACTTACCAGGTCCAGACATAGTAAGGATTGACAGACTGAGAGCTCTTTCTTGATTCTATGGGTGGTGGT-GCATGGCCGTT-CTTAGTTGGTGGAGCGATTTGTCTGGTTAATTCCGTTAACGAACGGGACCTCAGCCTGCTAACTAGCTATGCGGAGGCAACCCTCCGTGGCCAGCTTCTTAGAGGGACTATGGCCGCTTAGGCCACGGAAGTTTGAGGCAATAACAGGTCTGTGATGCCCTTAGATGTTCTAGGCCGCACGTGCGCTACACTGATGTATTCAACGAGTTTATAACCTTGGCTGACAGGCCCGGGTAATCTTTGAAAATTTCATCGTGATGGGGATAGATGATTGCAATTGTTGGTCTTCAACGAGGAATTCCTAGTAAGCGCGAGTCATCAGCTCGCGTTGACTACGTCCCTGCCCTTTGTACACACCGCCCGTCGCTCCTACCGATTGAATGGTCCGGTGAAGTGCTCGGATCGCGGC----------------------------------------------------------------------------------------------------------------------
	'HYDR_Hydrilla_verticillata'         ----------------------GCCATGCATGTGCAAGTATGAACTAATTCAGATTGTGAAACTGCGAATGGCTCATTAAATCAGTTATAGTTTGTTTGATGGTA---CTTACTACTCGGATAACCGTAGTAATTCTAGAGCTAATACGTGCAA-CAAACCCCGACTTTT-GGAAGGGATGCATTTATTAGATAAAAGGCCAATGCAGG-CTT-TGCCTGCTTTTTGGATGACACATGATAACTCGACGGATCGCACGGCC-ATCGTGCTGGCGACGCATCATTCAAATTTCTGCCCTATCAACTTTCGATGGTAGGATAGGGGCCTACCATGGTGGTGACGGGTGACGGAGAATTAGGGTTCGATTCCGGAGAGGGAGCCTGAGAAACGGCTACCACATCCAAGGAAGGCAGCAGGCGCGCAAATTACCCAATCCTAACACGGGGAGGTAGTGACAATAAATAACAATACCGGGCTCTAC-GAGTCTGGTAATTGGAATGAGTACAATCTAAATCCCTTAACGAGGATCCATTGGAGGGCAAGTCTGGTGCCAGCAGCCGCGGTAATTCCAGCTCCAATAGCGTATATTTAAGTTGTTGCAGTTAAAAAGCTCGTAGTTGGACCTTGGG-TTGGGTCGGTCGGTCCGCC--TCT-GGTGTGCACCGGTCGTCTCGTCCCTT-TTGCCGGTGACGCGTTCCTGGACTTAATTGGCCGGGTCGTGCCTCCGGCGTTGTTACTTTGAA-GAAATTAGAGTGCTCAAAGCAAGCCCAAGCTCTGTATACA-TTAGCATGGGATAACATCACAGGATTTCGATCCTATTGTGTTGGCCTTCGGGATCGGAGTAATGATTAAGAGGGACAGTCGTGGGCATTCGTATTTCATAGTCAGAGGTGAAATTCTTGGATTTATGAAAGACGAACAACTGCGAAAGCATTTGCCAAGGATGTTTTCATTAATCAAGAACGAAAGTTGGGGGCTCGAAGACGATCAGATACCGTCCTAGTCTCAACCATAAACGATGCCGACCAGGgATCGGCGGATGTTGCTTGTACGACACCGCCGGCACCTTATGAGAAATCAAAGTTTTTGGGTTCCGGGGG--GAGTATGGTCGCAAGGCTGAAACTTAAAGGAATTGACGGAAGGGCACCACCAGGAGTGGAGCCTGCGGCTTAATTTGACTCAACACGGGGAAACTTACCAGGTCCAGACATAGTAAGGATTGACAGACTGAGAGCTCTTTCTTGATTCTATGGGTGGTGGT-GCATGGCCGTT-CTTAGTTGGTGGAGCGATTTGTCTGGTTAATTCCGTTAACGAACGAGACCTCAGCCTGCTAACTAGCTATGCGGAGGCGACCCTCCGTGGCCAGCTTCTTAGAGGGACTATGGCCGCTTAGGCCACGGAAGTTTGAGGCAATAACAGGTCTGTGATGCCCTTAGATGTTCTGGGCCGCACGCGCGCTACACTGATGTATTCAACGAGTTTATAACCTTGGCTGACAGGCCTGGGTAATCTTTGAAAATTTCATCGTGATGGGGATAGATCATTGCAATTGTTGGTCTTCAACGAGGAATTCCTAGTAAGCGCGAGTCATCAGCTCGCGTTGACTACGTCCCTGCCCTTTGTACACACCGCCCGTCGCTCCTACCGATTGAATGGTCCGGTGAAGTGCTCGGATCGCGGCGATGTTGGCGGTTTGCCGCTGGTGACGTCGTGAGAAGTCCACTGAACCTTATCAT---------------------------------------------------------------
	'HYDR_Hydrocharis_dubia'             ------------------------------------------------------TTGTGAAACTGCGAATGGCTCATTAAATCAGTTATAGTTTGTTTGATGGTA---CTTACTACTCGGATAACCGTAGTAATTCTAGAGCTAATACGTGCAC-CAAACCCCGACTTCT-GGAAGGGATGCATTTATTAGATAAAAGGCCAATGCGGG-CTT-TGCTCGCTTCTCGGATGATACATGATAACTCGACGGATCGCACGGCC-TCCGTGCTGGCGACGCATCATTCAAATTTCTGCCCTATCAACTTTCGATGGTAGGATAGGGGCCTACCATGGTGGTGACGGGTGACGGAGAATTAGGGTTCGATTCCGGAGAGGGAGCCTGAGAAACGGCTACCACATCCAAGGAAGGCAGCAGGCGCGCAAATTACCCAATCCTGACACGGGGAGGTAGTGACAATAAATAACAATACCGGGCTCTAT-GAGTCTGGTAATTGGAATGAGTACAATCTAAATCCCTTAACGAGGATCCATTGGAGGGCAAGTCTGGTGCCAGCAGCCGCGGTAATTCCAGCTCCAATAGCGTATATTTAAGTTGTTGCAGTTAAAAAGCTCGTAGTTGGACTTTGGG-ATGGGCCGGCCGGTCCGCC-GCACTGGTGTGCACCGGTCGTCTCGTCCCTT-TTGCCGGTGACGCGCTCCTGGCCTTAATTGGCCGGGTCGTGCCTTCGGCGCTGTTACTTTGAA-GAAATTAGAGTGCTCAAAGCAAGCCCAAGCTCTGTATACA-TTAGCATGGGATAACATCACAGGATTTCGGTCCTATTGTGTTGGCCTTCGGGATCGGAGTAATGATTAAGAGGGACAGTCGTGGGCATTCGTATTTCATAGTCAGAGGTGAAATTCTTGGATTTATGAAAGACGAACAACTGCGAAAGCATTTGCCAAGGATGTTTTCATTAATCAAGAACGAAAGTTGGGGGCTCGAAGACGATCAGATACCGTCCTAGTCTCAACCATAAACGATGCCGACCAGGGATCGGCGGATGTTGCTTTTACGACATCGCCGGCACCTTATGAGAAATCAAAGTTTTTGGGTTCCGGGGG--GAGTATGGTCGCAAGGCTGAAACTTAAAGGAATTGACGGAAGGGCACCACCAGGAGTGGAGCCTGCGGCTTAATTTGACTCAACACGGGGAAACTTACCAGGTCCAGACATAGTAAGGATTGACAGACTGAGAGCTCTTTCTTGATTCTATGGGTGGTGGT-GCATGGCCGTT-CTTAGTTGGTGGAGCGATTTGTCTGGTTAATTCCGTTAACGAACGAGACCTCAGCCTGCTAACTAGCTATGCGGAGGCGACCCTCCGTGGCCAGCTTCTTAGAGGGACTATGGCCGTTTAGGCCACGGAAGTTTGAGGCAATAACAGGTCTGTGATGCCCTTAGATGTTCTGGGCCGCACGCGCGCTACACTGATGTATTCAACGAGTTTATAACCTTGGCTGACAGGCCCGGGTAATCTTTGAAAATTTCATCGTGATGGGGATAGATCATTGCAATTGTTGGTCTTCAACGAGGAATTCCTAGTAAGCGCGAGTCATCAGCTCGCGTTGACTACGTCCCTGCCCTTTGTACACACCGCCCGTCGCTCCTACCGATTGAATGGTCCGGTGAAGTGCTCGGATCGCGGCGACGCTGGCGGTTTGCCGCTGGTGACG-------------------------------------------------------------------------------------------
	'HYDR_Hydrocharis_morsusranae'       --------------------------------------------------------------------------------------------------------------------------------------------------------------------------------------------------------------------------------------------------------------------------------------------------------------------------------------------------------------------------------------------------------------------------------------------------------------------------------------------------------------------------------------------------------------------------------------------------------------------------------------------------------------------------------------------------------------------------------------------------------------------------------------------------------------------------------------------------------------------------------------------------------------------------------------------------------------------------------------------------------------------------------------------------------------------------------------------------------------------------------------------------------------------------------------------------------------------------------------------------------------------------------------------------------------------------------------------------------------------------------------------------------------------------------------------------------------------------------------------------------------------------------------------------------------------------------------------------------------------------------------------------------------------------------------------------------------------------------------------------------------------------------------------------------------------------------------------------------------------------------
	'HYDR_Hydrocharis_spongia'           --------------------------------------------------------------------------------------------------------------------------------------------------------------------------------------------------------------------------------------------------------------------------------------------------------------------------------------------------------------------------------------------------------------------------------------------------------------------------------------------------------------------------------------------------------------------------------------------------------------------------------------------------------------------------------------------------------------------------------------------------------------------------------------------------------------------------------------------------------------------------------------------------------------------------------------------------------------------------------------------------------------------------------------------------------------------------------------------------------------------------------------------------------------------------------------------------------------------------------------------------------------------------------------------------------------------------------------------------------------------------------------------------------------------------------------------------------------------------------------------------------------------------------------------------------------------------------------------------------------------------------------------------------------------------------------------------------------------------------------------------------------------------------------------------------------------------------------------------------------------------------
	'HYDR_Lagarosiphon_muscoides'        --------------------------------------------------------------------------------------------------------------------------------------------------------------------------------------------------------------------------------------------------------------------------------------------------------------------------------------------------------------------------------------------------------------------------------------------------------------------------------------------------------------------------------------------------------------------------------------------------------------------------------------------------------------------------------------------------------------------------------------------------------------------------------------------------------------------------------------------------------------------------------------------------------------------------------------------------------------------------------------------------------------------------------------------------------------------------------------------------------------------------------------------------------------------------------------------------------------------------------------------------------------------------------------------------------------------------------------------------------------------------------------------------------------------------------------------------------------------------------------------------------------------------------------------------------------------------------------------------------------------------------------------------------------------------------------------------------------------------------------------------------------------------------------------------------------------------------------------------------------------------------
	'HYDR_Najas_flexilis'                --------------------------------------------------------------------------------------------------------------------------------------------------------------------------------------------------------------------------------------------------------------------------------------------------------------------------------------------------------------------------------------------------------------------------------------------------------------------------------------------------------------------------------------------------------------------------------------------------------------------------------------------------------------------------------------------------------------------------------------------------------------------------------------------------------------------------------------------------------------------------------------------------------------------------------------------------------------------------------------------------------------------------------------------------------------------------------------------------------------------------------------------------------------------------------------------------------------------------------------------------------------------------------------------------------------------------------------------------------------------------------------------------------------------------------------------------------------------------------------------------------------------------------------------------------------------------------------------------------------------------------------------------------------------------------------------------------------------------------------------------------------------------------------------------------------------------------------------------------------------------------
	'HYDR_Najas_gracillima'              --------------------------------------------------------------------------------------------------------------------------------------------------------------------------------------------------------------------------------------------------------------------------------------------------------------------------------------------------------------------------------------------------------------------------------------------------------------------------------------------------------------------------------------------------------------------------------------------------------------------------------------------------------------------------------------------------------------------------------------------------------------------------------------------------------------------------------------------------------------------------------------------------------------------------------------------------------------------------------------------------------------------------------------------------------------------------------------------------------------------------------------------------------------------------------------------------------------------------------------------------------------------------------------------------------------------------------------------------------------------------------------------------------------------------------------------------------------------------------------------------------------------------------------------------------------------------------------------------------------------------------------------------------------------------------------------------------------------------------------------------------------------------------------------------------------------------------------------------------------------------------
	'HYDR_Najas_guadalupensis'           --------------------------------------------------------------------------------------------------------------------------------------------------------------------------------------------------------------------------------------------------------------------------------------------------------------------------------------------------------------------------------------------------------------------------------------------------------------------------------------------------------------------------------------------------------------------------------------------------------------------------------------------------------------------------------------------------------------------------------------------------------------------------------------------------------------------------------------------------------------------------------------------------------------------------------------------------------------------------------------------------------------------------------------------------------------------------------------------------------------------------------------------------------------------------------------------------------------------------------------------------------------------------------------------------------------------------------------------------------------------------------------------------------------------------------------------------------------------------------------------------------------------------------------------------------------------------------------------------------------------------------------------------------------------------------------------------------------------------------------------------------------------------------------------------------------------------------------------------------------------------------
	'HYDR_Najas_marina'                  ------------------------------------------------------TTGTGAAACTGCGAATGGCTCATTAAATCAGTTATAGTTTGTTTGATGGTA---CTTGCTACTCGGATAACCGTAGTAATTCTAGAGCTAATACGTGCAC-CAAACCCCAACTTTT-GGAAGGGATGCATTTATTAGATAAAAGACCAATGTGGG-CTT-TGCTCACTTCTCGGTTGACTCATGATAACTTGACGGATCGCATGGCC-CTTGTGCTGGCGACACATCATTCAAATATCTGCCCTATCAACTTTCGATGGTAGGATAGTGGCCTACCATGGTGGTGACGGGTGACGGAGAATTAGGGTTCGATTCCGGAGAGGGAGCCTGAGAAACGGCTACCACATCCAAGGAAGGCAGCAGGCGCGCAAATTACCCAATCCTGACACGGGGAGGTAGTGACAATAAATAACAATACCGGGCTCTAT-GAGTCTGGTAATTGGAATGAGTACAATCTAAATCCCTTAACGAGGATCCATTGGAGGGCAAGTCTGGTGCCAGCAGCCGCGGTAATTCCAGCTCCAATAGCGTATATTTAAGTTGTTGCAGTTAAAAAGCTCGTAGTTGGACTTTGGG-TTGGGTCTGTCGGTCCGCC--TC-TGGTGTGCACCGGTCGTCTTGTCCCTT-TTGCCGGTGACACGCTCCTGGACTTAATTGGCCGGGTCGTTCCTTCGGCGTTGTTACTTTGAA-GAAATTAGAGTGCTCAAAGCAAGCCCAAGCTCTGCATACA-TTAGCATGGGATAACATCACAGGATTTTGATCCTAATGTGTTGGCCTTCGGGATCGGAGTAATGATTAAGAGGGACAGTCGTGGGCATTCGTATTTCATAGTCAGAGGTGAAATTCTTGGATTTATGAAAGACGTACAACTGCGAAAGCATTTGCCAAGGATGTTTTCATTAATCAAGAACGAAAGTTGGGGGCTCGAAGACGATCAGATACCGTCCTAGTCTCAACCATAAACGATGCCGACCAGGGATCGGCGGATGTTGCTTGTACGACATCGCCGGCACCTTATGAGAAATCAAAGTTTTTGGGTTCCGGGGG--GAGTATGGTCGCAAGGCTGAAACTTAAAGGAATTGACGGAAGGGCACCACCAGGAGTGGAGCCTGCGGCTTAATTTGACTCAACACGGGGAAACTTACCAGGTCCAGACATAGTAAGGATTGACAGACTGAGAGCTCTTTCTTGATTCTATGGGTGGTGGT-GCATGGCCGTT-CTTAGTTGGTGGAGCGATTTGTCTGGTTAATTCCGTTAACGAACGAGACCTCAGCCTGCTAACTAGCTATGCAGAGGCGACCCTCTGTGGCCAGCTTCTTAGAGGGACTATGGCCGTTTAGGCCACGGAAGTTTGAGGCAATAACAGGTCTGTGATGCCCTTAGATGTTCTGGGCCGCACGCGCGCTACACTGATGTATTCAACGAGTTTATAACCTTGGTTGACAGGTCTGGGTAATCTTATAAAATTTCATCGTGATGGGGATAGATCATTGCAATTGTTGGTCTTCAACGAGGAATTCCTAGTAAGCGCGAGTCATCAGCTCGCGTTGACTACGTCCCTGCCCTTTGTACACACCGCCCGTCGCTCCTACCGATTGAATGGTCCGGTGAAGTGCTCGGATCGTGGCGATGCTGGTGGTTTGTTGCTGGTGACG-------------------------------------------------------------------------------------------
	'HYDR_Najas_minor'                   --------------------------------------------------------------------------------------------------------------------------------------------------------------------------------------------------------------------------------------------------------------------------------------------------------------------------------------------------------------------------------------------------------------------------------------------------------------------------------------------------------------------------------------------------------------------------------------------------------------------------------------------------------------------------------------------------------------------------------------------------------------------------------------------------------------------------------------------------------------------------------------------------------------------------------------------------------------------------------------------------------------------------------------------------------------------------------------------------------------------------------------------------------------------------------------------------------------------------------------------------------------------------------------------------------------------------------------------------------------------------------------------------------------------------------------------------------------------------------------------------------------------------------------------------------------------------------------------------------------------------------------------------------------------------------------------------------------------------------------------------------------------------------------------------------------------------------------------------------------------------------
	'HYDR_Nechamandra_alternifolia'      --------------------------------------------------------------------------------------------------------------------------------------------------------------------------------------------------------------------------------------------------------------------------------------------------------------------------------------------------------------------------------------------------------------------------------------------------------------------------------------------------------------------------------------------------------------------------------------------------------------------------------------------------------------------------------------------------------------------------------------------------------------------------------------------------------------------------------------------------------------------------------------------------------------------------------------------------------------------------------------------------------------------------------------------------------------------------------------------------------------------------------------------------------------------------------------------------------------------------------------------------------------------------------------------------------------------------------------------------------------------------------------------------------------------------------------------------------------------------------------------------------------------------------------------------------------------------------------------------------------------------------------------------------------------------------------------------------------------------------------------------------------------------------------------------------------------------------------------------------------------------------
	'HYDR_Ottelia_acuminata'             --------------------------------------------------------------------------------------------------------------------------------------------------------------------------------------------------------------------------------------------------------------------------------------------------------------------------------------------------------------------------------------------------------------------------------------------------------------------------------------------------------------------------------------------------------------------------------------------------------------------------------------------------------------------------------------------------------------------------------------------------------------------------------------------------------------------------------------------------------------------------------------------------------------------------------------------------------------------------------------------------------------------------------------------------------------------------------------------------------------------------------------------------------------------------------------------------------------------------------------------------------------------------------------------------------------------------------------------------------------------------------------------------------------------------------------------------------------------------------------------------------------------------------------------------------------------------------------------------------------------------------------------------------------------------------------------------------------------------------------------------------------------------------------------------------------------------------------------------------------------------------
	'HYDR_Ottelia_alismoides'            ------------------------------------------------------TTGTGAAACTGCGAATGGCTCATTAAATCAGTTATAGTTTGTTTGATGGTA---CTTACTACTCGGATAACCGTAGTAATTCTAGAGCTAATACGTGCAA-CAAACCCCGACTTCT-GGAAGGGATGCATTTATTAGATAAAAGGCCAATGCGGG-CCT-CGCTCGCTTCTCGGATGATACATGATAACTCGACGGATCGCACAGCC-TTCGTGCTGGCGACGCATCATTCAAATTTCTGCCCTATCAACTTTCGATGGTAGGATAGGGGCCTACCATGGTGGTGACGGGTGACGGAGAATTAGGGTTCGATTCCGGAGAGGGAGCCTGAGAAACGGCTACCACATCCAAGGAAGGCAGCAGGCGCGCAAATTACCCAATCCTGACACGGGGAGGTAGTGACAATAAATAACAATACCGGGCTCTTC-GAGTCTGGTAATTGGAATGAGTACAATCTAAATCCCTTAACGAGGATCCATTGGAGGGCAAGTCTGGTGCCAGCAGCCGCGGTAATTCCAGCTCCAATAGCGTATATTTAAGTTGTTGCAGTTAAAAAGCTCGTAGTTGGACTTTGGG-TTGGGTCGACCGGTCCGCC--TC-CGGTGAGTACCGGTCGCCCCGTCCCTT-TTGCCGGTGACGCGCTCCTGGCCTTAGTTGGCCGGGTCGTGCCCTCGGTGCTGTTACTTTGAA-GAAATTAGAGTGCTCAAAGCAAGCCCAAGCTCTGTATACA-TTAGCATGGGATAACATCACAGGATTTCGGTCCTATTGTGTTGGCCTTCGGGATCGGAGTAATGATTAAGAGGGACAGTCGTGGGCATTCGTATTTCATAGTCAGAGGTGAAATTCTTGGATTTATGAAAGACGAACAACTGCGAAAGCATTTGCCAAGGATGTTTTCATTAATCAAGAACGAAAGTTGGGGGCTCGAAGACGATCAGATACCGTCCTAGTCTCAACCATAAACGATGCCGACCAGGGATCGGCGGATGTTGCATGTACGACATCGCCGGCACCTTATGAGAAATCAAAGTTTTTGGGTTCCGGGGG--GAGTATGGTCGCAAGGCTGAAACTTAAAGGAATTGACGGAAGGGCACCACCAGGAGTGGAGCCTGCGGCTTAATTTGACTCAACACGGGGAAACTTACCAGGTCCGGACATAGTAAGGATTGACAGACTGAGAGCTCTTTCTTGATTCTATGGGTGGTGGT-GCATGGCCGTT-CTTAGTTGGTGGAGCGATTTGTCTGGTTAATTCCGTTAACGAACGAGACCTCAGCCTGCTAACTAGCTATGCGGAGGCGACCCTCCGTGGCCAGCTTCTTAGAGGGACTATGGCCGTTTAGGCCACGGAAGTTTGAGGCAATAACAGGTCTGTGATGCCCTTAGATGTTCTGGGCCGCACGCGCGCTACACTGATGTATTCAACGAGTTTATAACCTTGGCTGACAAGCCCGGGTAATCTTCGTAAATTTCATCGTGATGGGGATAGATCATTGCAATTGTTGGTCTTCAACGAGGAATTCCTAGTAAGCGCGAGTCATCAGCTCGCGTTGACTACGTCCCTGCCCTTTGTACACACCGCCCGTCGCTCCTACCGATTGAATGGTCCGGTGAAGTGCTCGGATTGAGGCGATGCCGGCGGTTTGCCGCTAGTGACG-------------------------------------------------------------------------------------------
	'HYDR_Ottelia_balansae'              --------------------------------------------------------------------------------------------------------------------------------------------------------------------------------------------------------------------------------------------------------------------------------------------------------------------------------------------------------------------------------------------------------------------------------------------------------------------------------------------------------------------------------------------------------------------------------------------------------------------------------------------------------------------------------------------------------------------------------------------------------------------------------------------------------------------------------------------------------------------------------------------------------------------------------------------------------------------------------------------------------------------------------------------------------------------------------------------------------------------------------------------------------------------------------------------------------------------------------------------------------------------------------------------------------------------------------------------------------------------------------------------------------------------------------------------------------------------------------------------------------------------------------------------------------------------------------------------------------------------------------------------------------------------------------------------------------------------------------------------------------------------------------------------------------------------------------------------------------------------------------
	'HYDR_Ottelia_cordata'               --------------------------------------------------------------------------------------------------------------------------------------------------------------------------------------------------------------------------------------------------------------------------------------------------------------------------------------------------------------------------------------------------------------------------------------------------------------------------------------------------------------------------------------------------------------------------------------------------------------------------------------------------------------------------------------------------------------------------------------------------------------------------------------------------------------------------------------------------------------------------------------------------------------------------------------------------------------------------------------------------------------------------------------------------------------------------------------------------------------------------------------------------------------------------------------------------------------------------------------------------------------------------------------------------------------------------------------------------------------------------------------------------------------------------------------------------------------------------------------------------------------------------------------------------------------------------------------------------------------------------------------------------------------------------------------------------------------------------------------------------------------------------------------------------------------------------------------------------------------------------------
	'HYDR_Ottelia_emersa'                --------------------------------------------------------------------------------------------------------------------------------------------------------------------------------------------------------------------------------------------------------------------------------------------------------------------------------------------------------------------------------------------------------------------------------------------------------------------------------------------------------------------------------------------------------------------------------------------------------------------------------------------------------------------------------------------------------------------------------------------------------------------------------------------------------------------------------------------------------------------------------------------------------------------------------------------------------------------------------------------------------------------------------------------------------------------------------------------------------------------------------------------------------------------------------------------------------------------------------------------------------------------------------------------------------------------------------------------------------------------------------------------------------------------------------------------------------------------------------------------------------------------------------------------------------------------------------------------------------------------------------------------------------------------------------------------------------------------------------------------------------------------------------------------------------------------------------------------------------------------------------
	'HYDR_Ottelia_ovalifolia'            --------------------------------------------------------------------------------------------------------------------------------------------------------------------------------------------------------------------------------------------------------------------------------------------------------------------------------------------------------------------------------------------------------------------------------------------------------------------------------------------------------------------------------------------------------------------------------------------------------------------------------------------------------------------------------------------------------------------------------------------------------------------------------------------------------------------------------------------------------------------------------------------------------------------------------------------------------------------------------------------------------------------------------------------------------------------------------------------------------------------------------------------------------------------------------------------------------------------------------------------------------------------------------------------------------------------------------------------------------------------------------------------------------------------------------------------------------------------------------------------------------------------------------------------------------------------------------------------------------------------------------------------------------------------------------------------------------------------------------------------------------------------------------------------------------------------------------------------------------------------------------
	'HYDR_Ottelia_ulvifolia'             --------------------------------------------------------------------------------------------------------------------------------------------------------------------------------------------------------------------------------------------------------------------------------------------------------------------------------------------------------------------------------------------------------------------------------------------------------------------------------------------------------------------------------------------------------------------------------------------------------------------------------------------------------------------------------------------------------------------------------------------------------------------------------------------------------------------------------------------------------------------------------------------------------------------------------------------------------------------------------------------------------------------------------------------------------------------------------------------------------------------------------------------------------------------------------------------------------------------------------------------------------------------------------------------------------------------------------------------------------------------------------------------------------------------------------------------------------------------------------------------------------------------------------------------------------------------------------------------------------------------------------------------------------------------------------------------------------------------------------------------------------------------------------------------------------------------------------------------------------------------------------
	'HYDR_Stratiotes_aloides'            ------------------------------------------------------TTGTGAAACTGCGAATGGCTCATTAAATCAGTTATAGTTTGTTTGATGGTA---TTTTCTACTCGGATAACCGTAGTAATTCTAGAGCTAATACGTGCAC-CAAACCCTGACTTCT-GGAAGGGATGCATTTATTAGATAAAAGGCCAATGCGGG-CTC-TGCTCGCTTCTCGGATGATACATGATAACTCGACGGATCGCACGGCC-TTCGTGCTGGCGACGCATCATTCAAATTTCTGCCCTATCAACTTTCGATGGTAGGATAGGGGCCTACCATGGTGGTGACGGGTGACGGAGAATTAGGGTTCGATTCCGGAGAGGGAGCCTGAGAAACGGCTACCACATCCAAGGAAGGCAGCAGGCGCGCAAATTACCCAATCCTGACACGGGGAGGTAGTGACAATAAATAACAATACCGGGCTCTTC-GAGTCTGGTAATTGGAATGAGTACAATCTAAATCCCTTAACGAGGATCCATTGGAGGGCAAGTCTGGTGCCAGCAGCCGCGGTAATTCCAGCTCCAATAGCGTATATTTAAGTTGTTGCAGTTAAAAAGCTCGTAGTTGGACTTTGGG-TTGGGTCGGCCGGTCCGCC--TC-TGGTGTGCACCGGTCGTCTCGTCCCTT-TTGCCGGTGATGCGTTCCTGGCCTTAATTGGCCGGGTCGTACCTTCGGCGTTGTTACTTTGAA-GAAATTAGAGTGCTCAAAGCAAGCCCAAGCTCTGTATACA-TTAGCATGGGATAACATCACAGGATTTCGGTCCTATTGTGTTGGCCTTCGGGATCGGAGTAATGATTAAGAGGGACAGTCGTGGGCATTCGTATTTCATAGTCAGAGGTGAAATTCTTGGATTTATGAAAGACGAACAACTGCGAAAGCATTTGCCAAGGATGTTTTCATTAATCAAGAACGAAAGTTGGGGGCTCGAAGACGATCAGATACCGTCCTAGTCTCAACCATAAACGATGCCGACCAGGGATCGGCGGATGTTGCTTGTACGACATCGCCGGCACCTTATGAGAAATCAAAGTTTTTGGGTTCCGGGGG--GAGTAATGTCGCAAGGCTGAAACTTAAAGGAATTGACGGAAGGGCACCACCAGGAGTGGAGCCTGCGGCTTAATTTGACTCAACACGGGGAAACTTACCAGGTCCAGACATAGTAAGGATTGACAGATTGAGAGCTCTTTCTTGATTCTATGGGTGGTGGT-GCATGGCCGTT-CTTAGTTGGTGGAGCGATTTGTCTGGTTAATTCCGTTAACGAACGAGACCTCAGCCTGCTAACTAGCTATGCGGAGGCGACCCTCCGTGGCCAGCTTCTTAGAGGGACTATGGCCGTTTAGGCCACGGAAGTTTGAGGCAATAACAGGTCTGTGATGCCCTTAGATGTTCTGGGCCGCACGCGCGCTACACTGATGTATTCAACGAGTTTATAACCTTGGCCGACAGGTCCGGGTAATCTTTGAAAATTTCATCGTGATGGGGATAGATCATTGCAATTGTTGGTCTTCAACGAGGAATTCCTAGTAAGCGCGAGTCATCAGCTCGCGTTGACTACGTCCCTGCCCTTTGTACACACCGCCCGTCGCTCCTACCGATTGAATGGTCCGGTGAAGTGCTCGGATCGCGGCGACGTTGGCGGTTTGCCGCTGGTGACG-------------------------------------------------------------------------------------------
	'HYDR_Thalassia_hemprichii'          -----------------------------------------------------ACTGTGAAACTGCGAATGGCTCATTAAATCAGTTATAGTTTGTTTGATGGTA---CCTACTACTCGGATAACCGTAGTAATTCTAGAGCTAATACGTGCAC-CGAACCCCGACTTCT-GGAAGGGTTGCATTTATTAGATAAAAGGCCAATGTGGG-CTC-TGCTCACCTTTCGGATGATACATGATAACTCGACGGATCGCACGGCC-TTCGTGCCGGCGACGCATCATTCAAATTTCTGCCCTATCAACTTTCGATGGTAGGATAGGGGCCTACCATGGTGGTGACGGGTGACGGAGAATTAGGGTTCGATTCCGGAGAGGGAGCCTGAGAAACGGCTACCACATCCAAGGAAGGCAGCAGGCGCGCAAATTACCCAATCCTGACACGGGGAGGTAGTGACAATAAATAACAATACCGGGCTCTAC-GAGTCTGGTAATTGGAATGAGTACAATCTAAATCCCTTAACGAGGATCCATTGGAGGGCAAGTCTGGTGCCAGCAGCCGCGGTAATTCCAGCTCCAATAGCGTATATTTAAGTTGTTGCAGTTAAAAAGCTCGTAGTTGGACTTTGGG-TTGGGTCGGCCGGTCCGCC--TT-TGGTGTGCACCGGTCGTCTCGTCCCTT-TTGCCGGCGACGCGCTCCTGGTCTTAATTGGCCGGGTCGTGCCTTCGGCGTTGTTACTTTGAA-GAAATTAGAGTGCTCAAAGCAAGCCCAAGCTCTGCATACA-TTAGCATGGGATAACATCACAGGATTTCGGTCCTATTGTGTTGGCCTTCGGGATCGGAGTAATGATTAAGAGGGACAGTCGTGGGCATTCGTATTTCATAGTCAGAGGTGAAATTCTTGGATTTATGAAAGACGAACAACTGCGAAAGCATTTGCCAAGGATGTTTTCATTAATCAAGAACGAAAGTTGGGGGCTCGAAGACGATCAGATACCGTCCTAGTCTCAACCATAAACGATGCCGACCAGGGATCGGCGGATGTTGCTTGTACGACATCGCCGGCACCTTATGAGAAATCAAAGTTTTTGGGTTCCGGGGG--GAGTATGGTCGCAAGGCTGAAACTTAAAGGAATTGACGGAAGGGCACCACCAGGAGTGGAGCCTGCGGCTTAATTTGACTCAACACGGGGAAACTTACCAGGTCCAGACATAGTAAGGATTGACAGACTGAGAGCTCTTTCTTGATTCTATGGGTGGTGGT-GCATGGCCGTT-CTTAGTTGGTGGAGCGATTTGTCTGGTTAATTCCGTTAACGAACGAGACCTCAGCCTGCTAACTAGCTATGCGGAGGCGACCCTCCGTGGCCAGCTTCTTAGAGGGACTATGGCCGTTTAGGCCACGGAAGTTTGAGGCAATAACAGGTCTGTGATGCCCTTAGATGTTCTGGGCCGCACGCGCGCTACACTGATGTATTCAACGAGTTTATAACCTTGGCTGACAGGCCCGGGTAATCTTGC-AAATTTCATCGTGATGGGGATAGATCATTGCAATTGTTGGTCTTCAACGAGGAATTCCTAGTAAGCGCGAGTCATCAGCTCGCGTTGACTACGTCCCTGCCCTTTGTACACACCGCCCGTCGCTCCTACCGATTGAATGGTCCGGTGAAGTGCTCGGATCGCGGCGACGTCGGCGGTCTGCCGCCGGTGACGTCGTGAGAAGTCCAC----------------------------------------------------------------------------
	'HYDR_Thalassia_testudinum'          -----------------------------------------------------ACTGTGAAACTGCGAATGGCTCATTAAATCAGTTATAGTTTGTTTGATGGTA---CTTACTACTCGGATAACCGTAGTAATTCTAGAGCTAATACGTGCTC-CAAGCCCCGACTTCT-GGAAGGGCTGCATTTATTAGGTAAAAGGCCAATGTGGG-CTT-TGCCCGCTTYTCGGATGACACATGGTAACTCGGCGGATCGCACGGCC-CTCGTGCTGGCGACGCATCATTCAAATTTCTGCCCTATCAACTTTCGATGGTAGGATAGGGGCTTACCATGGTGGTGACGGGTGACGGAGAATTAGGGTTCGATTCCGGAGAGGGAGCCTGAGAAACGGCTACCACATCCAAGGAAGGCAGCAGGCGCGCAAATTACCCAATCCTGACACGGGGAGGTAGTGACAATAAATAACAATACCGGGCTCTAC-GAGTCTGGTAATTGGAATGAGTACAATCTAAATCCCTTAACGAGGATCCATTGGAGGGCAAGTCTGGTGCCAGCAGCCGCGGTAATTCCAGCTCCAATAGCGTATATTTAAGTTGTTGCAGTTAAAAAGCTCGTAGTTGGACTTTGGG-TTGGGCCGGCCGGTCCGCC--TT-TGGTGTGCACCGGTCGTCTCGTCCCTT-TCGCCGGGGGCGCGCTCCTGGTCTTAATTGGCCGGGTCGTGCCTTCGGCGCTGTTACTTTGAA-GAAATTAGAGTGCTCAAAGCAAGCCCAAGCTCTGCATACA-TTAGCATGGGATAACATCACAGGATTTCGGTCCTATTGTGTTGGCCTTCGGGATCGGAGTAATGATTAAGAGGGACAGTCGTGGGCATTCGTATTTCATAGTCAGAGGTGAAATTCTTGGATTTATGAAAGACGAACAACTGCGAAAGCATTTGCCAAGGATGTTTTCATTAATCAAGAACGAAAGTTGGGGGCTCGAAGACGATCAGATACCGTCCTAGTCTCAACCATAAACGATGCCGACCAGGGATCGGCGGATGTTGCTTGTACGACATCGCCGGCACCTTATGAGAAATCAGAGTTTTTGGGTTCCGGGGG--GAGTATGGTCGCAAGGCTGAAACTTAAAGGAATTGACGGAAGGGCACCACCAGGAGTGGAGCCTGCGGCTTAATTTGACTCAACACGGGGAAACTTACCAGGTCCAGACATAGTAAGGATTGACAGACTGAGAGCTCTTTCTTGATTCTATGGGTGGTGGT-GCATGGCCGTC-CTTAGTTGGTGGAGCGATTTGTCTGGTTAATTCCGATAACGAACGAGACCTCAGCCTGCTAACTAGCTATGCGGAGGCGACCCTCCGTGGCCAGCTTCTTAGAGGGACTATGGCCGTTCAGGCCACGGAAGTTTGAGGCAATAACAGGTCTGTGATGCCCTTAGATGTTCTGGGCCGCACGCGCGCTACACTGATGTATTCAACGAGTTTATAACCTTGGCTGACAGGCCCGGGTAATCTTGC-AAATTTCATCGTGATGGGGATAGATCATTGCAACTGTTGGTCTTCAACGAGGAATTCCTAGTAAGCGCGAGTCATCAGTTCGCGTTGACTACGTCCCTGCCCTTTGTACACACCGCCCGTCGCTCCTACCGATTGAATGGTCCGGTGAAGTGCCCGGATCGCGGCGACGCCGGCGGTCTGCCGCTGGTGACGTCGCGAGAAGTCCACTGAACCTTATCATTTAGAGGAAGGAG--------------------------------------------------
	'HYDR_Vallisneria_americana'         -----------------------------------------------------ACTGTGATACTGCGAATGGCTCATTAAATCAGTTATAGTTTGTTTGATGGTA---CCTACTACTCGGATAACCGTAGTAATTCTAGAGCTAATACGTGCAC-CAAACCCCGACTTCT-GGAAGGGATGCATTTATTAGATAAAAGGCCAATGCGGG-CTA-TGCTCGCTTTTCGGATGACACATGATAACTCGACGGATCGCACGGCC-TTCGTGCTGGCGACGCATCATTCAAATTTCTGCCCTATCAACTTTCGATGGTAGGATAGGGGCCTACCATGGTGGTGACGGGTGACGGAGAATTAGGGTTCGATTCCGGAGAGGGAGCCTGAGAAACGGCTACCACATCCAAGGAAGGCAGCAGGCGCGCAAATTACCCAATCCTGACACGGGGAGGTAGTGACAATAAATAACAATACCGGGCTCTAT-GAGTCTGGTAATTGGAATGAGTACAATCTAAATCCCTTAACGAGGATCCATTGGAGGGCAAGTCTGGTGCCAGCAGCCGCGGTAATTCCAGCTCCAATAGTGTATATTTAAGTTGTTGCAGTTAAAAAGCTCGTRGTTGGATCTTGGG-TTGGGCCGGCCGGTCCGCC--TTCTGGTGTGMACCGGTCGTCTCGTCCCTT-CTG?CGGTGACGCGTYCCTGGACTTCATTGGCCGGGTCG?GCCTCCGGTGYTGTTACTTTGAA-GAAATTAGAGTGCTCAAAGCAAGCCCAMGCTCTG?ATACA-TTAGCATGGGATAACATCACAGGATYTCGGTCCTATTGTGTTGGCCTTCGGGATCGGAGTAATGATTAAGAGGGACAGTCGTGGGCATTCGTATTTCATAGTCAGAGGTGAAATTCTTGGATTTATGAAAGACGAACAACTGCGAAAGCATTTGCCAAGGATGTTTTCATTAATCAAGAACGAAAGTTGGGGGCTCGAAGACGATCAGATACCGTCCTAGTCTCAACCATAAACGATGCCGACCAGGGATCGGCGGATGTTGCTTATACGACATCGCCGGCACCTTATGAGAAATCAAAGTCTTTGGGTTCCGGGGG--GAGTATGGTCGCAAGGCTGAAACTTAAAGGAATTGACGGAAGGGCACCACCAGGAGTGGAGCCTGCGGCTTAATTTGACTCAACACGGGGAAACTTACCAGGTCCAGACATAGTAAGGATTGACAGACTGAGAGCTCTTTCTTGATTCTATGGGTGGTGGT-GCATGGCCGTT-CTTAGTTGGTGGAGCGATTTGTCTGGTTAATTCCGATAACGAACGAGACCTCAGCCTGCTAACTAGCTATGCGGAG?CGACCCTCCGTGGCCAGCTTCTTAGAGGGACTATGGCCGTTTAGGCCACGGAAGTTTGAGGCAATAACAGGTCTGTGATGCCCTTAGATGTTCTGGGCCGCACGCGCGCTACACTGATGTATTCAACGAGTTTATAGCCTTGGCCGACAGGCCCGGGTAATCTTCGAAAATTTCATCGTGATGGGGATAGATCATTGCAATTGTTGGTCTTCAACGAGGAATTCCTAGTAAGCGCGAGTCATCAGCTCGCGTTGACTACGTCCCTGCCCTTTGTACACACCGCCCGTCGCTCCTACCGATTGAATGGTCCGGTGAAGTGCTCGGATCGAGG?GACGAGGGCGGTTCGCCGCCCGCGACGTCGCGAGAAGTCCACTGAACCTTATCATTTAGAGGA?GGAG--------------------------------------------------
	'HYDR_Vallisneria_natans'            ------------------------------------------------------TTGTGAAACTGCGAATGGCTCATTAAATCAGTTATAGTTTGTTTGATGGTA---CCTACTACTCGGATAACCGTAGTAATTCTAGAGCTAATACGTGCAC-CAAACCCCGACTTCT-GGAAGGGATGCATTTATTAGATAAAAGGCCAATGCGGG-CTA-TGCTCGCTTTTCGGATGACACATGATAACTCGACGGATCGCACGGCC-TTCGTGCTGGCGACGCATCATTCAAATTTCTGCCCTATCAACTTTCGATGGTAGGATAGGGGCCTACCATGGTGGTGACGGGTGACGGAGAATTAGGGTTCGATTCCGGAGAGGGAGCCTGAGAAACGGCTACCACATCCAAGGAAGGCAGCAGGCGCGCAAATTACCCAATCCTGACACGGGGAGGTAGTGACAATAAATAACAATACCGGGCTCTTT-GAGTCTGGTAATTGGAATGAGTACAATCTAAATCCCTTAACGAGGATCCATTGGAGGGCAAGTCTGGTGCCAGCAGCCGCGGTAATTCCAGCTCCAATAGCGTATATTTAAGTTGTTGCAGTTAAAAAGCTCGTAGTTGGACTTTGGG-TTGGGCCGGCCGGTCCGCC--TTCTGGTGTGCACCGGTCGTCTCGTCCCTT-CTGCCGGTGACGCGTTCCTGGACTTCATTGGCCGGGTCGTGCCTCCGGTGCTGTTACTTTGAA-GAAATTAGAGTGCTCAAAGCAAGCCCAAGCTCTGTATACA-TTAGCATGGGATAACATCACAGGATTTCGGTCCTATTGTGTTGGCCTTCGGGATCGGAGTAATGATTAAGAGGGACAGTCGTGGGCATTCGTATTTCATAGTCAGAGGTGAAATTCTTGGATTTATGAAAGACGAACAACTGCGAAAGCATTTGCCAAGGATGTTTTCATTAATCAAGAACGAAAGTTGGGGGCTCGAAGACGATCAGATACCGTCCTAGTCTCAACCATAAACGATGCCGACCAGGGATCGGCGGATGTTGCTTATACGACATCGCCGGCACCTTATGAGAAATCAAAGTTTTTGGGTTCCGGGGG--GAGTATGGTCGCAAGGCTGAAACTTAAAGGAATTGACGGAAGGGCACCACCAGGAGTGGAGCCTGCGGCTTAATTTGACTCAACACGGGGAAACTTACCAGGTCCAGACATAGTAAGGATTGACAGACTGAGAGCTCTTTCTTGATTCTATGGGTGGTGGT-GCATGGCCGTT-CTTAGTTGGTGGAGCGATTTGTCTGGTTAATTCCGTTAACGAACGAGACCTCAGCCTGCTAACTAGCTATGCGGAGGCGACCCTCCGTGGCCAGCTTCTTAGAGGGACTATGGCCGTTTAGGCCACGGAAGTTTGAGGCAATAACAGGTCTGTGATGCCCTTAGATGTTCTGGGCCGCACGCGCGCTACACTGATGTATTCAACGAGTTTATAACCTTGGCCGACAGGCCCGGGTAATCTTCGTAAATTTCATCGTGATGGGGATAGATCATTGCAATTGTTGGTCTTCAACGAGGAATTCCTAGTAAGCGCGAGTCATCAGCTCGCGTTGACTACGTCCCTGCCCTTTGTACACACCGCCCGTCGCTCCTACCGATTGAATGGTCCGGTGAAGTGCTCGGATCGCGGCGACGTTGGCGGTCTGCCGCTGGTGACG-------------------------------------------------------------------------------------------
	'HYDR_Vallisneria_rubra'             --------------------------------------------------------------------------------------------------------------------------------------------------------------------------------------------------------------------------------------------------------------------------------------------------------------------------------------------------------------------------------------------------------------------------------------------------------------------------------------------------------------------------------------------------------------------------------------------------------------------------------------------------------------------------------------------------------------------------------------------------------------------------------------------------------------------------------------------------------------------------------------------------------------------------------------------------------------------------------------------------------------------------------------------------------------------------------------------------------------------------------------------------------------------------------------------------------------------------------------------------------------------------------------------------------------------------------------------------------------------------------------------------------------------------------------------------------------------------------------------------------------------------------------------------------------------------------------------------------------------------------------------------------------------------------------------------------------------------------------------------------------------------------------------------------------------------------------------------------------------------------
	'HYDR_Vallisneria_spiralis'          --------------------------------------------------------------------------------------------------------------------------------------------------------------------------------------------------------------------------------------------------------------------------------------------------------------------------------------------------------------------------------------------------------------------------------------------------------------------------------------------------------------------------------------------------------------------------------------------------------------------------------------------------------------------------------------------------------------------------------------------------------------------------------------------------------------------------------------------------------------------------------------------------------------------------------------------------------------------------------------------------------------------------------------------------------------------------------------------------------------------------------------------------------------------------------------------------------------------------------------------------------------------------------------------------------------------------------------------------------------------------------------------------------------------------------------------------------------------------------------------------------------------------------------------------------------------------------------------------------------------------------------------------------------------------------------------------------------------------------------------------------------------------------------------------------------------------------------------------------------------------------
	'JUNC_Cycnogeton_procerum'           --------------------------------------------------------------------------------------------------------------------------------------------------------------------------------------------------------------------------------------------------------------------------------------------------------------------------------------------------------------------------------------------------------------------------------------------------------------------------------------------------------------------------------------------------------------------------------------------------------------------------------------------------------------------------------------------------------------------------------------------------------------------------------------------------------------------------------------------------------------------------------------------------------------------------------------------------------------------------------------------------------------------------------------------------------------------------------------------------------------------------------------------------------------------------------------------------------------------------------------------------------------------------------------------------------------------------------------------------------------------------------------------------------------------------------------------------------------------------------------------------------------------------------------------------------------------------------------------------------------------------------------------------------------------------------------------------------------------------------------------------------------------------------------------------------------------------------------------------------------------------------
	'JUNC_Tetroncium_magellanicum'       --------------------------------------------------------------------------------------------------------------------------------------------------------------------------------------------------------------------------------------------------------------------------------------------------------------------------------------------------------------------------------------------------------------------------------------------------------------------------------------------------------------------------------------------------------------------------------------------------------------------------------------------------------------------------------------------------------------------------------------------------------------------------------------------------------------------------------------------------------------------------------------------------------------------------------------------------------------------------------------------------------------------------------------------------------------------------------------------------------------------------------------------------------------------------------------------------------------------------------------------------------------------------------------------------------------------------------------------------------------------------------------------------------------------------------------------------------------------------------------------------------------------------------------------------------------------------------------------------------------------------------------------------------------------------------------------------------------------------------------------------------------------------------------------------------------------------------------------------------------------------------
	'JUNC_Triglochin_bulbosa'            --------------------------------------------------------------------------------------------------------------------------------------------------------------------------------------------------------------------------------------------------------------------------------------------------------------------------------------------------------------------------------------------------------------------------------------------------------------------------------------------------------------------------------------------------------------------------------------------------------------------------------------------------------------------------------------------------------------------------------------------------------------------------------------------------------------------------------------------------------------------------------------------------------------------------------------------------------------------------------------------------------------------------------------------------------------------------------------------------------------------------------------------------------------------------------------------------------------------------------------------------------------------------------------------------------------------------------------------------------------------------------------------------------------------------------------------------------------------------------------------------------------------------------------------------------------------------------------------------------------------------------------------------------------------------------------------------------------------------------------------------------------------------------------------------------------------------------------------------------------------------------
	'JUNC_Triglochin_maritima'           -----------------------------------------------------ACTGTGAAACTGCGAATGGCTCATTAAATCAGTTATAGTTTGTTTGATGGTA---TTTGCTACTCGGATAACCGTAGTAATTCTAGAGCTAATACGTGCAC-CAAACCCCGACTTCT-GGAAGGGTTGCATTTGTTAGGTAAAAGGCTGACGCGGG-CTTCGGTCCGTTGTTCTGATGAATCATGATAACTTGTCGGATCGCATGGCC-TTCGTGCCGGCGACGCATCATTCAAATTTCTGCCCTATCAACTGTCGATGGTAGGATATGGGCCTACCATGGTTTTGACGGGTGACGGAGAATTAGGGTTCGATTCCGGAGAGGGAGCCTGAGAAACGGCTACCACATCCAAGGAAGGCAGCAGGCGCGCAAATTACCCAATCCTGACATGGGGAGGTAGTGACAATAAATAACAATACCGGGCTCTTC-GAGTCTGGTAATTGGAATGAGTACAATCTAAATCCCTTAACGAGGATCCATTGGAGGGCAAGTCTGGTGCCAGCAGCCGCGGTAATTCCAGCTCCAATAGCGTATATTTAAGTTGTTGCAGTTAAAAAGCTCGTAGTTGGACCTTGGT-TCGAGACAGTCGGTCTGCC--TA-TGGTGTGTATCGACTGTCTTGTTCCTT-CGGCTGGCGATGCGATCCTGGTCTTAATTGGTCGGGACGTGCCTCCGGCGCAGTTACTTTGAA-GAAATTAGAGTGCTCAAAGCAAGCCTACGCTCTGTATACA-TTAGCATGGGATAACATCACAGGATTTCGATCCTATTGTGTTGGCCTTCGGGATCGGAGTAATGATTAAGAGGGACAGTCGGGGGCATTCGTATTTCATAGTCAGAGGTGAAATTCTTGGATTTATGAAAGACGAACAACTGCGAAAGCATTTGCCAAGGATGTTTTCATTAATCAAGAACGAAAGTTGGGGGCTCGAAGACGATCAGATACCGTCCTAGTCTCAACCATAAACGATGCCGACCAGGGATTAGCGGATGTTGCTTTTAGGACTCCGCTAGCACCTTATGAGAAATCAAAGTTTTTGGGTTCCGGGGG--GAGTATGGTCGCAAGGCTGAAACTTAAAGGAATTGACGGAAGGGCACCACCAGGAGTGGAGCCTGCGGCTTAATTTGACTCAACACGGGGAAACTTACCAGGTCCAGACATAGTAAGGATTGACAGATTGATAGCTCTTTCTTGATTCTATGGGTGGTGGT-GCATGGCCGTT-CTTAGTTGGTGGAGCGATTTGTCTGGTTAATTCCGTTAACGAACGAGACCTCAGCCTGCTAACTAGCTACGCGGAGGATTCCCTTCGTGGCCAGCTTCTTAGAGGGACTATGGCCGCTTAGGCCACGGAAGTTTGAGGCAATAACAGGTCTGTGATGCCCTTAGATGTTCTGGGCCGCACGCGCGCTACACTGATGTATTCAACGAGTTTATAACCTTGGCTGATAGGCTTGGGTAATCTTTGAAATTTTCATCGTGATGGGGATAGATCATTGCAATTGTTGGTCTTCAACGAGGAATTCCTAGTAAGCGTGAGTCATCAGCTCGCGTTGATTACGTCCCTGCCCTTTGTACACACCGCCCGTCGCTCCTACCGATTGAATGGTCCGGTGAAGTGCTCGGATCGCAACGACGTTGGTGGTTACCCGCCGGCGACGTTGTGAGAAGTCCATTGAACCTTATCATTTA------------------------------------------------------------
	'JUNC_Triglochin_palustris'          --------------------------------------------------------------------------------------------------------------------------------------------------------------------------------------------------------------------------------------------------------------------------------------------------------------------------------------------------------------------------------------------------------------------------------------------------------------------------------------------------------------------------------------------------------------------------------------------------------------------------------------------------------------------------------------------------------------------------------------------------------------------------------------------------------------------------------------------------------------------------------------------------------------------------------------------------------------------------------------------------------------------------------------------------------------------------------------------------------------------------------------------------------------------------------------------------------------------------------------------------------------------------------------------------------------------------------------------------------------------------------------------------------------------------------------------------------------------------------------------------------------------------------------------------------------------------------------------------------------------------------------------------------------------------------------------------------------------------------------------------------------------------------------------------------------------------------------------------------------------------------
	'JUNC_Triglochin_scilloides'         -----------------------------------------------------ACTGTGAAACTGCGAATGGCTCATTAAATCAGTTATAGTTTGTTTGATGGTA---TTTGCTACTCGGATAACCGTAGTAATTCTAGAGCTAATACGTGCAC-CAAACCCCGACTTCT-GGAAGGGTTGCATTTGTTAGGTAAAAGGCTGACGCGGG-CTTCTGTCCGTTGTTCTGATGAATCATAATAACTTGTCGGATCGCACGGCC-TTCGTGCCGGCGACGCATCATTCAAATTTCTGCCCTATCAACTTTCGATGGYACGATATAGGCCTACCATGGTCTTGACGGGTGACGGAGAATTAGGGTTCGATTCCGGAGAGGGAGCCTGAGAAACGGCTACCACATCCAAGGAAGGCAGCAGGCGCGCAAATTACCCAATCCTGACACGGGGAGGTAGTGACAATAAATAACAATACCGGGCTCTTC-GAGTCTGGTAATTGGAATGAGTACAATCTAAATCCCTTAACGAGGATCCATTGGAGGGCAAGTCTGGTGCCAGCAGCCGCGGTAATTCCAGCTCCAATAGCGTATATTTAAGTTGCTGCAGTTAAAAAGCTCGTAGTTGGACCTTGGT-TTGAGACAG?CGGTCTGCC--TT?CGGTGTGTAYCTGCTGTCTTGAYCCTT-CGGCTGGTGACGCTGTCCTGGTCTTAGTTGATCGGGACGTGCCTCCGGCACTGTTACTTTGAA-GAAATTAGAGTGCTCAAAGCAAGCCTTTGCTCTGTATACA-TCAGCATGGGATAACATCACAGGATTTCGATCCTATTGTGTTGGCCTTCGGGATCGGAGTAATGATTAAGAGGGACAGTCGGGGGCATTCGTATTTCATAGTCAGAGGTGAAATTCTTGGATTTATGAAAGACGAACAACTGCGAAAGCATTTGCCAAGGATGTTTTCATTAATCAAGAACGAAAGTTGGGGGCTCGAAGACGATCAGATACCGTCCTAGTCTCAACCATAAACGATGCCGACCAGGGATTAGCGGATGTTGCTTTTAGGACTTCGCTAGCACCTTATGAGAAATCAAAGTTTTTGGGTTCCGGGGG--GAGTATGGTCGCAAGGCTGAAACTTAAAGGAATTGRCGGAAGGGCACCACCAGGAGTGGAGCCTGCGGCTTAATTTGACTCAACACGGGGAAACTTACCAGGTCCAGACATAGTAAGGATTGACAGATTGATAGCTCTTTCTTGATTCTATGGGTGGTGGT-GCATGGCCGTT-CTTAGTTGGTGGAGCGATTTGTCTGGTTAATTCCGYTAACGAACGAGACCTCAGCCTGCTAA-TAGCTACGCGGAGGATTTCCTTCGTGGCCAGCTTCTTAGAGGGACTATGGCCGCTTAGGCCACGGAAGTTTGAGGCAATAACAGGTCTGTGATGCCCTTAGATGTTCTGGGCCGCACGCGCGCTACACTGATGTATTCAACGAGTTTATAACCTTGGCTGATAGGCTTGGGTAATCTTGGAAATTTTCATCGTGATGGGGATAGATCATTGCAATTGTTGGTCTTCAACGAGGAATTCCTAGTAAGCGTGAGTCATCAGCTCGCGTTGACTACGTCCCTGCCCTTTGTACACACCGCCCGTCGCTCCTACCGATTGAATGGTCCGGTGAAGTGTTCGGATCGCAACGACGTTGGTGGTTCCCCGCCGGCGACGT?GCGAGAAGTCCATTGA?CCTTATCATTTAGAGGAAGGA---------------------------------------------------
	'LEMN_Landoltia_punctata'            ATATGCTTGTCTCAAAGATTAAGCCATGCATGTGTAAGTATGAACTAATTCAGACTGTGAAACTGCGAATGGCTCATTAAATCAGTTATAGTTTGTTTGATGGTA---CCTGCTACTCGGATAACCGTAGTAATTCTAGAGCTAATACGTGCAC-CGAACCCCGACTTCC-GGAAGGGGCGCATTTATTAGATAAAAGGTCGACGCGGG-CTC-GCCCCGCAGATTCGATGATTCATGATAACTCGACGGATCGCACGGCC-CTCGCGCCGGCGACGCATCATTCAAATTTCTGCCCTATCAACTTTCGATGGTAGGATAGGGGCCTACCATGGTGGTGACGGGTGACGGAGAATTAGGGTTCGATTCCGGAGAGGGAGCCTGAGAAACGGCTACCACATCCAAGGAAGGCAGCAGGCGCGCAAATTACCCAATCCTGACACGGGGAGGTAGTGACAATAAATAACAATACCGGGCTCTTC-GAGTCTGGTAATTGGAATGAGTACAATCTAAATCCCTTAACGAGGATCCATTGGAGGGCAAGTCTGGTGCCAGCAGCCGCGGTAATTCCAGCTCCAATAGCGTATATTTAAGTTGTTGCAGTTAAAAAGCTCGTAGTCGGACCTCGGG-TCGGGCCGGGCGGTCCGCC--TCTGGGTGTGCACCGGCCGTCCCGTCCCTC-CTGCCGGCGATGCGTTCCCGCCCTTGACTGGGCGGGTCGTGCCTCCGGCGCCGTTACTTTGAA-GAAATTAGAGTGCTCAAAGCAAGCCCACGCTCTGCATACG-TTAGCATGGGATAACACCACAGGATTCCGGTCCTATTGTGTTGGCCTTCGGGGTCGGAGTAATGATTAAGAGGGACAGTCGGGGGCATTCGTATTCCGTAGTCAGAGGTGAAATTCTTGGATTTACGGAAGACGAACGACTGCGAAAGCATTTGCCAAGGATGTTTTCATTGATCAAGAACGAAAGTTGGGGGCTCGAAGACGATCAGATACCGTCCTAGTCTCAACCATAAACGATGCCGACCAGGGATCGGCGGATGTTGCTCTAAGGACTCCGCCGGCACCTCATGAGAAATCAGAGTCTTTGGGTTCCGGGGG--GAGTATGGTCGCAAGGCTGAAACTTAAAGGAATTGACGGAAGGGCACCACCAGGAGTGGAGCCTGCGGCTTAATTTGACTCAACACGGGGAAACTTACCAGGTCCGGACATAGCAAGGATTGACAGACTGAGAGCTCTTTCTTGATTCTATGGGTGGTGGT-GCATGGCCGTT-CTTAGTTGGTGGAGCGATTTGTCTGGTTAATTCCGTTAACGAACGAGACCTCGGCCTGCTAACTAGCCACGCGGAGGCGACCCTCCGCGGCCGGCTTCTTAGAGGGACTACGGCCGTTCAGGCCGCGGAAGTTTGAGGCAATAACAGGTCTGTGATGCCCTTAGATGTTCTGGGCCGCACGCGCGCTACACTGATGTATTCAACGAGTTTATAACCTCGGCCGGCGGGCCCGGGTAATCTTTG-AAATTTCATCGTGATGGGGATAGATCGTTGCAATTATCGATCTTCAACGAGGAATTCCTAGTAAGCGCGAGTCATCAGCTCGCGTTGACTACGTCCCTGCCCTTTGTACACACCGCCCGTCGCTCCTACCGATTGAATGGTCCGGTGAAGCGCTCGGATCGCGGCGACGCGGGCGGTCCCTCGCCCGCGACGTCGCGAGAAGTCCGTTGAACCTTATCATTTAGAGGAAGGAGAAGTCGTAACAAGGTTTCCGTAGGTGAACCTGCGGAAGGATCATTGTCGT
	'LEMN_Lemna_gibba'                   ATATGCTTGTCTCAAAGATTAAGCCATGCATGTGTAAGTATGAACTAATTCAGACTGTGAAACTGCGAATGGCTCATTAAATCAGTTATAGTTTGTTTGATGGTA---CCTGCTACTCGGATAACCGTAGTAATTCTAGAGCTAATACGTGCAC-CGAACCCCGACTTCT-GGAAGGGGCGCATTTATTAGATAAAAGGTCGACGCGGG-CTC-GTCCCGCAGATTCGATGATTCATGATAACTCGACGGATCGCACGGCC-TTCGCGCCGGCGACGCATCATTCAAATTTCTGCCCTATCAACTTTCGATGGTAGGATAGGGGCCTACCATGGTGGTGACGGGTGACGGAGAATTAGGGTTCGATTCCGGAGAGGGAGCCTGAGAAACGGCTACCACATCCAAGGAAGGCAGCAGGCGCGCAAATTACCCAATCCTGACACGGGGAGGTAGTGACAATAAATAACAATACCGGGCTCTTC-GAGTCTGGTAATTGGAATGAGTACAATCTAAATCCCTTAACGAGGATCCATTGGAGGGCAAGTCTGGTGCCAGCAGCCGCGGTAATTCCAGCTCCAATAGCGTATATTTAAGTTGTTGCAGTTAAAAAGCTCGTAGTCGGACCTCGGG-TCGGGTCGGGCGGTCCGCC--TCTGGGTGTGCACCGGCCGTCCCGTCCCTC-CTGCCGGCGATGCGTTCCCGCCCTTGATTGGGCGGGTCGTGCCACCGGCGCCGTTACTTTGAA-GAAATTAGAGTGCTCAAAGCAAGCCCACGCTCTGCATACG-TTAGCATGGGATAACACCACAGGATTCCGGTCCTATTGTGTTGGCCTTCGGGGTCGGAGTAATGATTAAGAGGGACAGTCGGGGGCATTCGTATTCCGTAGTCAGAGGTGAAATTCTTGGATTTACGGAAGACGAACGACTGCGAAAGCATTTGCCAAGGATGTTTTCATTGATCAAGAACGAAAGTTGGGGGCTCGAAGACGATCAGATACCGTCCTAGTCTCAACCATAAACGATGCCGACCAGGGATCGGCGGATGTTGCTCTAAGGACTCCGCCGGCACCTCATGAGAAATCAGAGTCTTTGGGTTCCGGGGG--GAGTATGGTCGCAAGGCTGAAACTTAAAGGAATTGACGGAAGGGCACCACCAGGAGTGGAGCCTGCGGCTTAATTTGACTCAACACGGGGAAACTTACCAGGTCCGGACATAGCAAGGATTGACAGACTGAGAGCTCTTTCTTGATTCTATGGGTGGTGGT-GCATGGCCGTT-CTTAGTTGGTGGAGCGATTTGTCTGGTTAATTCCGTTAACGAACGAGACCTCGGCCTGCTAACTAGCCACGCGGAGGCGACCCTCCGCGGCCGGCTTCTTAGAGGGACTACGGCCGCTTAGGCCGCGGAAGTTTGAGGCAATAACAGGTCTGTGATGCCCTTAGATGTTCTGGGCCGCACGCGCGCTACACTGATGTATTCAACGAGTCTATAACCTCGGCCGACGGGCCCGGGTAATCTTTG-AAATTTCATCGTGATGGGGATAGATCATTGCAATTGTCGATCTTCAACGAGGAATTCCTAGTAAGCGCGAGTCATCAGCTCGCGTTGACTACGTCCCTGCCCTTTGTACACACCGCCCGTCGCTCCTACCGATTGAATGGTCCGGTGAAGCGCTCGGATCGCGGCGACGAGGGCGGTCC--------------------------------------------------------------------------------------------------------
	'LEMN_Lemna_minor'                   -TATGCTTGTCTCAAAGATTAAGCCATGCATGTGTAAGTATGAACTAATTCAGACTGTGAAACTGCGAATGGCTCATTAAATCAGTTATAGTTTGTTTGATGGTA---CCTGCTACTCGGATAACCGTAGTAATTCTAGAGCTAATACGTGCAC-CGAACCCCGACTCCC-GGAAGGGGCGCATTTATTAGATAAAAGGTCGACGCGGG-CTC-GTCCCGCAGATTCGATGATTCATGATAACTCGACGGATCGCACGGCC-TTCGCGCCGGCGACGCATCATTCAAATTTCTGCCCTATCAACTTTCGATGGTAGGATAGGGGCCTACCATGGTGGTGACGGGTGACGGAGAATTAGGGTTCGATTCCGGAGAGGGAGCCTGAGAAACGGCTACCACATCCAAGGAAGGCAGCAGGCGCGCAAATTACCCAATCCTGACACGGGGAGGTAGTGACAATAAATAACAATACCGGGCTCTTC-GAGTCTGGTAATTGGAATGAGTACAATCTAAATCCCTTAACGAGGATCCATTGGAGGGCAAGTCTGGTGCCAGCAGCCGCGGTAATTCCAGCTCCAATAGCGTATATTTAAGTTGTTGCAGTTAAAAAGCTCGTAGTCGGACCTCGGG-TCGGGTCGGGCGGTCCGCC--TCTGGGTGTGCACCGGCCGTCCCGTCCCTC-CTGCCGGCGATGCGTTCCCGCCCTTGATTGGGCGGGTCGTGCCACCGGCGCCGTTACTTTGAA-GAAATTAGAGTGCTCAAAGCAAGCCCACGCTCTGCATACG-TTAGCATGGGATAACACCACAGGATTCCGGTCCTATTGTGTTGGCCTTCGGGGTCGGAGTAATGATTAAGAGGGACAGTCGGGGGCATTCGTATTCCGTAGTCAGAGGTGAAATTCTTGGATTTACGGAAGACGAACGACTGCGAAAGCATTTGCCAAGGATGTTTTCATTGATCAAGAACGAAAGTTGGGGGCTCGAAGACGATCAGATACCGTCCTAGTCTCAACCATAAACGATGCCGACCAGGGATCGGCGGATGTTGCTCTAAGGACTCCGCCGGCACCTCATGAGAAATCAGAGTCTTTGGGTTCCGGGGG--GAGTATGGTCGCAAGGCTGAAACTTAAAGGAATTGACGGAAGGGCACCACCAGGAGTGGAGCCTGCGGCTTAATTTGACTCAACACGGGGAAACTTACCAGGTCCGGACATAGCAAGGATTGACAGACTGAGAGCTCTTTCTTGATTCTATGGGTGGTGGT-GCATGGCCGTT-CTTAGTTGGTGGAGCGATTTGTCTGGTTAATTCCGTTAACGAACGAGACCTCGGCCTGCTAACTAGCCACGCGGAGGCGACCCTCCGCGGCCGGCTTCTTAGAGGGACTACGGCCGTTCAGGCCGCGGAAGTTTGAGGCAATAACAGGTCTGTGATGCCCTTAGATGTTCTGGGCCGCACGCGCGCTACACTGATGTATTCAACGAGTTTATAACCTCGGCCGGAGGGCCCGGGTAATCTTTG-AAATTTCATCGTGATGGGGATAGATCGTTGCAATTATCGATCTTCAACGAGGAATTCCTAGTAAGCGCGAGTCATCAGCTCGCGTTGACTACGTCCCTGCCCTTTGTACACACCGCCCGTCGCTCCTACCGATTGAATGGTCCGGTGAAGCGCTCGGATCGCGGCGACGAGGGCGGTCCCCCGCCCGCGACGTCGCGAGAAGTCCGTTGAACCTTATCATTTAGAGGAAGGAGAAGTCGTAA-----------------------------------------
	'LEMN_Lemna_minuta'                  -TATGCTTGTCTCAAAGATTAAGCCATGCATGTGTAAGTATGAACTAATTCAGACTGTGAAACTGCGAATGGCTCATTAAATCAGTTATAGTTTGTTTGATGGTA---CCTGCTACTCGGATAACCGTAGTAATTCTAGAGCTAATACGTGCAC-CAAACCCCGACTCCC-GGAAGGGGCGCATTTATTAGATAAAAGGTCGACGCGGG-CTC-GCCCCGCAGATTCGATGATTCATGATAACTCGACGGATCGCACGGCC-TCCGCGCCGGCGACGCATCATTCAAATTTCTGCCCTATCAACTTTCGATGGTAGGATAGGGGCCTACCATGGTGGTGACGGGTGACGGAGAATTAGGGTTCGATTCCGGAGAGGGAGCCTGAGAAACGGCTACCACATCCAAGGAAGGCAGCAGGCGCGCAAATTACCCAATCCTGACACGGGGAGGTAGTGACAATAAATAACAATACCGGGCTCTTC-GAGTCTGGTAATTGGAATGAGTACAATCTAAATCCCTTAACGAGGATCCATTGGAGGGCAAGTCTGGTGCCAGCAGCCGCGGTAATTCCAGCTCCAATAGCGTATATTTAAGTTGTTGCAGTTAAAAAGCTCGTAGTCGGACCTCGGG-TCGCGTCGGGCGGTCCGCC--TCTGGGTGTGCACCGGCCGTCGCGTCCCTC-CTGCCGGCGATGCGTTCCCGCCCTTGACTGGGCGGGTCGTGCCTCCGGCGCCGTTACTTTGAA-GAAATTAGAGTGCTCAAAGCAAGCCCACGCTCTGCATACG-TTAGCATGGGATAACACCACAGGATTCCGGTCCTATTGTGTTGGCCTTCGGGGTCGGAGTAATGATTAAGAGGGACAGTCGGGGGCATTCGTATTCCGTAGTCAGAGGTGAAATTCTTGGATTTACGGAAGACGAACGACTGCGAAAGCATTTGCCAAGGATGTTTTCATTGATCAAGAACGAAAGTTGGGGGCTCGAAGACGATCAGATACCGTCCTAGTCTCAACCATAAACGATGCCGACCAGGGATCGGCGGATGTTGCTCTAAGGACTCCGCCGGCACCTCATGAGAAATCAGAGTCTTTGGGTTCCGGGGG--GAGTATGGTCGCAAGGCTGAAACTTAAAGGAATTGACGGAAGGGCACCACCAGGAGTGGAGCCTGCGGCTTAATTTGACTCAACACGGGGAAACTTACCAGGTCCGGACATAGCAAGGATTGACAGACTGAGAGCTCTTTCTTGATTCTATGGGTGGTGGT-GCATGGCCGTT-CTTAGTTGGTGGAGCGATTTGTCTGGTTAATTCCGTTAACGAACGAGACCTCGGCCTGCTAACTAGCCACGCGGAGGCGACCCTCCGCGGCCGGCTTCTTAGAGGGACTACGGCCGTTCAGGCCGCGGAAGTTTGAGGCAATAACAGGTCTGTGATGCCCTTAGATGTTCTGGGCCGCACGCGCGCTACACTGATGTATTCAACGAGTTTATAACCTCGGCCGGAGGGCCCGGGTAATCTTTG-AAATTTCATCGTGATGGGGATAGATCGTTGCAATTATCGATCTTCAACGAGGAATTCCTAGTAAGCGCGAGTCATCAGCTCGCGTTGACTACGTCCCTGCCCTTTGTACACACCGCCCGTCGCTCCTACCGATTGAATGGTCCGGTGAAGCGCTCGGATCGCGGCGACGAGGGCGGTCCCCCGCCCGCGACGTCGCGAGAAGTCCGTTGAACCTTATCATTTAGAGGAAGGAGAAGTCGTAACAAGGTTTCCGTAGGTGAACCTGCGGAAGGATCATTGTCGT
	'LEMN_Lemna_perpusilla'              ATATGCTTGTCTCAAAGATTAAGCCATGCATGTGTAAGTATGAACTAATTCAGACTGTGAAACTGCGAATGGCTCATTAAATCAGTTATAGTTTGTTTGATGGTA---CCTACTACTCGGATAACCGTAGTAATTCTAGAGCTAATACGTGCAC-CAAACCCCGACTCCT-GGAAGGGGCGCATTTATTAGATAAAAGGTCGACGCGGG-CTC-GTCCCGCAGATTCGATGATTCATGATAACTCGACGGATCGCACGGCC-TTCGCGCCGGCGACGCATCATTCAAATTTCTGCCCTATCAACTTTCGATGGTAGGATAGGGGCCTACCATGGTGGTGACGGGTGACGGAGAATTAGGGTTCGATTCCGGAGAGGGAGCCTGAGAAACGGCTACCACATCCAAGGAAGGCAGCAGGCGCGCAAATTACCCAATCCTGACACGGGGAGGTAGTGACAATAAATAACAATACCGGGCTCTTC-GAGTCTGGTAATTGGAATGAGTACAATCTAAATCCCTTAACGAGGATCCATTGGAGGGCAAGTCTGGTGCCAGCAGCCGCGGTAATTCCAGCTCCAATAGCGTATATTTAAGTTGTTGCAGTTAAAAAGCTCGTAGTCGGACCTCGGG-TCGGGTCGGGCGGTCCGCC--TCTGGGTGTGCACCGGCCGGCCCGTCCCTC-CTGCCGGCGATGCGTTCCCGCCCTTGACTGGGCGGGTCGTGCCTCCGGCGCCGTTACTTTGAA-GAAATTAGAGTGCTCAAAGCAAGCCCACGCTCTGCATACG-TTAGCATGGGATAACACCACAGGATTCCGGTCCTATTGTGTTGGCCTTCGGGGTCGGAGTAATGATTAAGAGGAACAGTCGGGGGCATTCGTATTCCGTAGTCAGAGGTGAAATTCTTGGATTTACGGAAGACGAACAACTGCGAAAGCATTTGCCAAGGATGTTTTCATTGATCAAGAACGAAAGTTGGGGGCTCGAAGACGATCAGATACCGTCCTAGTCTCAACCATAAACGATGCCGACCAGGGATCGGCGGATGTTGCTCTAAGGACTCCGCCGGCACCTCATGAGAAATCAGAGTCTTTGGGTTCCGGGGG--GAGTATGGTCGCAAGGCTGAAACTTAAAGGAATTGACGGAAGGGCACCACCAGGAGTGGAGCCTGCGGCTTAATTTGACTCAACACGGGGAAACTTACCAGGTCCGGACATAGCAAGGATTGACAGACTGAGAGCTCTTTCTTGATTCTATGGGTGGTGGT-GCATGGCCGTT-CTTAGTTGGTGGAGCGATTTGTCTGGTTAATTCCGTTAACGAACGAGACCTCGGCCTGCTAACTAGCCACGCGGAGGTGACCCTCCGCGGCCGGCTTCTTAGAGGGACTACGGCCGTTCAGGCCGCGGAAGTTTGAGGCAATAACAGGTCTGTGATGCCCTTAGATGTTCTGGGCCGCACGCGCGCTACACTGATGTATTCAACGAGTTTATAACCTCGGCCGGAGGGCCCGGGTAATCTTTG-AAATTTCATCGTGATGGGGATAGATCGTTGCAATTATCGATCTTCAACGAGGAATTCCTAGTAAGCGCGAGTCATCAGCTCGCGTTGACTACGTCCCTGCCCTTTGTACACACCGCCCGTCGCTCCTACCGATTGAATGGTCCGGTGAAGCGCTCGGATCGCGGCGACGAGGGCGGTCCCCCGCCCGCGACGTCGCGAGAAGTCCGTTGAACCTTATCATTTAGAGGAAGGAGAAGTCGTAACAAGGTTTCCGTAGGTGAACCTGCGGAAGGATCATTG----
	'LEMN_Spirodela_intermedia'          -TATGYTTGTCTCAAAGATTAAGCCATGCATGTGTAAGTATGAACTAATTCGGACTGTGAAACTGCGAATGGCTCATTAAATCAGTTATAGTTTGTTTGATGGTA---CCTGCTACTCGGATAACCGTAGTAATTCTAGAGCTAATACGTGCAC-CGAACCCCGACTTCC-GGAAGGGACGCATTTATTAGATAAAAGGTCGACGCGGG-CTC-GCCCCGCGGATTCGATGATTCATGATAACTCGACGGATCGCACGGCC-CTCGTGCCGGCGACGCGTCATTCAAATTTCTGCCCTATCAACTTTCGATGGTAGGATAGGGGCCTACCATGGTGGTGACGGGTGACGGAGAATTAGGGTTCGATTCCGGAGAGGGAGCCTGAGAAACGGCTACCACATCCAAGGAAGGCAGCAGGCGCGCAAATTACCCAATCCTGACACGGGGAGGTAGTGACAATAAATAACAATACCGGGCTCTTC-GAGTCTGGTAATTGGAATGAGTACAATCTAAATCCCTTAACGAGGATCCATTGGAGGGCAAGTCTGGTGCCAGCAGCCGCGGTAATTCCAGCTCCAATAGCGTATATTTAAGTTGTTGCAGTTAAAAAGCTCGTAGTCGGACTTCGGG-TCGGGCCGGGCGGTCCGCC--TCTGGGTGTGCACCGGCCGTCCCGCCCCTC-CTGCCGGCGATGCGGTCCCGCCCTTGACTGGGCGGGTCGTGCCTCCGGCGCCGTTACTTTGAA-GAAATTAGAGTGCTCAAAGCAAGCCCACGCTCTGCATACG-TTAGCATGGGATAACACCACAGGATTCCGGTCCTATTGTGTTGGCCTTCGGGGTCGGAGTAATGATTAAGAGGGACAGTCGGGGGCATTCGTATTCCGTAGTCAGAGGTGAAATTCTTGGATTTACGGAAGACGGACGACTGCGAAAGCATTTGCCAAGGATGTTTTCATTGATCAAGAACGAAAGTTGGGGGCTCGAAGACGATCAGATACCGTCCTAGTCTCAACCATAAACGATGCCGACCAGGGATCGGCGGATGTTGCTCTTAGGACTCCGCCGGCACCTCATGAGAAATCAGAGTCTTTGGGTTCCGGGGG--GAGTATGGTCGCAAGGCTGAAACTTAAAGGAATTGACGGAAGGGCACCACCAGGAGTGGAGCCTGCGGCTTAATTTGACTCAACACGGGGAAACTTACCAGGTCCGGACATAGCAAGGATTGACAGACTGAGAGCTCTTTCTTGATTCTATGGGTGGTGGT-GCATGGCCGTT-CTTAGTTGGTGGAGCGATTTGTCTGGTTAATTCCGTTAACGAACGAGACCTCGGCCTGCTAACTAGCCACGCGGAGGCGACCCTCCGCGGCCGGCTTCTTAGAGGGACTACGGCCGTTCAGGCCGCGGAAGTTTGAGGCAATAACAGGTCTGTGATGCCCTTAGATGTTCTGGGCCGCACGCGCGCTACACTGATGTATTCAACGAGTTTATAACCTCGGCCGACGGGCCCGGGTAATCTTCG-AAATTTCATCGTGATGGGGATAGATCGTTGCAATTATCGATCTTCAACGAGGAATTCCTAGTAAGCGCGAGTCATCAGCTCGCGTTGACTACGTCCCTGCCCTTTGTACACACCGCCCGTCGCTCCTACCGATTGAATGGTCCGGTGAAGTGCTCGGATCGMGGCGACGCGGGCGGTCCCTCGCCCGCGACGTCGCGAGAAGTCCGCTGAACCTTATCATTTAGAGGAAGGAGAAGTCGTAACAAGGTTTCCGTAGGTGAACCTGCG----------------
	'LEMN_Spirodela_polyrhiza'           --ATGCTTGTCTCAAAGATTAAGCCATGCATGTGTAAGTATGAACTAATTCGGACTGTGAAACTGCGAATGGCTCATTAAATCAGTTATAGTTTGTTTGATGGTA---CCTGCTACTCGGATAACCGTAGTAATTCTAGAGCTAATACGTGCAC-CGAACCCCGACTTCT-GGAAGGGACGCATTTATTAGATAAAAGGTCGACGCGGG-CTC-GCCCCGCGGATTCGATGATTCATGATAACTCGACGGATCGCACGGCC-CTCGTGCCGGCGACGCGTCATTCAAATTTCTGCCCTATCAACTTTCGATGGTAGGATAGGGGCCTACCATGGTGGTGACGGGTGACGGAGAATTAGGGTTCGATTCCGGAGAGGGAGCCTGAGAAACGGCTACCACATCCAAGGAAGGCAGCAGGCGCGCAAATTACCCAATCCTGACACGGGGAGGTAGTGACAATAAATAACAATACCGGGCTCTTC-GAGTCTGGTAATTGGAATGAGTACAATCTAAATCCCTTAACGAGGATCCATTGGAGGGCAAGTCTGGTGCCAGCAGCCGCGGTAATTCCAGCTCCAATAGCGTATATTTAAGTTGTTGCAGTTAAAAAGCTCGTAGTCGGACTTCGGG-TCGGGCCGGGCGGTCCGCC--TCTGGGTGTGCACCGGCCGTTCCGCCCCTC-CTGCCGGCGATGCGTTCCCGCCCTTGACTGGGCGGGTCGTGCCTCCGGCGCCGTTACTTTGAA-GAAATTAGAGTGCTCAAAGCAAGCCCACGCTCTGCATACG-TTAGCATGGGATAACACCACAGGATTCCGGTCCTATTGTGTTGGCCTTCGGGGTCGGAGTAATGATTAAGAGGGACAGTCGGGGGCATTCGTATTCCGTAGTCAGAGGTGAAATTCTTGGATTTACGGAAGACGGACGACTGCGAAAGCATTTGCCAAGGATGTTTTCATTGATCAAGAACGAAAGTTGGGGGCTCGAAGACGATCAGATACCGTCCTAGTCTCAACCATAAACGATGCCGACCAGGGATCGGCGGATGTTGCTCTTAGGACTCCGCCGGCACCTCATGAGAAATCAGAGTCTTTGGGTTCCGGGGG--GAGTATGGTCGCAAGGCTGAAACTTAAAGGAATTGACGGAAGGGCACCACCAGGAGTGGAG????????????????????????????????????CCAGGTCCGGACATAGCAAGGATTGACAGACTGAGAGCTCTTTCTTGATTCTATGGGTGGTGGT-GCATGGCCGTT-CTTAGTTGGTGGAGCGATTTGTCTGGTTAATTCCGTTAACGAACGAGACCTCGGCCTGCTAACTAGCCACGCGGAGGCGACCCTCCGCGGCCGGCTTCTTAGAGGGACTACGGCCGTTCAGGCCGCGGAAGTTTGAGGCAATAACAGGTCTGTGATGCCCTTAGATGTTCTGGGCCGCACGCGCGCTACACTGATGTATTCAACGAGTTTATAACCTCGGCCGACGGGCCCGGGTAATCTTCG-AAATTTCATCGTGATGGGGATAGATCGTTGCAATTATCGATCTTCAACGAGGAATTCCTAGTAAGCGCGAGTCATCAGCTCGCGTTGACTACGTCCCTGCCCTTTGTACACACCGCCCGTCGCTCCTACCGATTGAATGGTCCGGTGAAGTGCTCGGATCGCGGCGACGCGGGCGGTCCCTCGCCCGCGACGTCGCGAGAAGTCCGCTGAACCTTATCATTTAGAGGAAGGAGAAGTCGTAACAAGGTTTCCGTAGGTGAACCTGCGGAAGGATCATTGTCGT
	'LEMN_Wolffia_borealis'              ATATGCTTGTCTCAAAGATTAAGCCATGCATGTGTAAGTATGAACAAATTCAGACTGTGAAACTGCGAATGGCTCATTAAATCAGTTATAGTTTGTTTGATGGTA--CCTTACTACACGGATAACCGTAGTAATTCTAGAGCTAATACGTGCAC-CGAACCCCGACTCCT-GGAAGGGGCGCATTTATTAGATAAAAGGTCGACGCGGGCCTC-GCCCCGCAGATTCGATGATTCATGATAACTCGACGGATCGCATGGCC-CTCGTGCCGGCGACGCATCATTCAAATTTCTGCCCTATCAACTTTCGATGGTAGGATAGGGGCCTACCATGGTGGTGACGGGTGACGGAGAATTAGGGTTCGATTCCGGAGAGGGAGCCTGAGAAACGGCTACCACATCCAAGGAAGGCAGCAGGCGCGCAAATTACCCAATCCTGACACGGGGAGGTAGTGACAATAAATAACAATACCGGGCTCTTC-GAGTCTGGTAATTGGAATGAGTACAATCTAAATCCCTTAACGAGGATCCATTGGAGGGCAAGTCTGGTGCCAGCAGCCGCGGTAATTCCAGCTCCAATAGCGTATATTTAAGTTGTTGCAGTTAAAAAGCTCGTAGTCGGACCTCGGG-TCGGGGCGGGCGGTCCGCC--TCTGGGTGTGCACCGGCCGCCCCGTCCCTC-CTGCCGGCGATGCGCTCCCGCCCTTGACTGGGCGGGTCGTGCCTCCGGCGCCGTTACTTTGAA-GAAATTAGAGTGCTCAAAGCAAGCCCACGCTCTGCATACG-TTAGCATGGGATAACACCACAGGATTCCGGTCCTATTGTGTTGGCCTTCGGGGTCGGAGTAATGATTAAGAGGGACAGTCGGGGGCATTCGTATTCCGTAGTCAGAGGTGAAATTCTTGGATTTACGGAAGACGAACAACTGCGAAAGCATTTGCCAAGGATGTTTTCATTGATCAAGAACGAAAGTTGGGGGCTCGAAGACGATCAGATACCGTCCTAGTCTCAACCATAAACGATGCCGACCAGGGATCGGCGGATGTTGCTCTAAGGACTCCGCCGGCACCTCATGAGAAATCAGAGTCTTTGGGTTCCGGGGG--GAGTATGGTCGCAAGGCTGAAACTTAAAGGAATTGACGGAAGGGCACCACCAGGAGTGGAGCCTGCGGCTTAATTCGACTCAACACGGGGAAACTTACCAGGTCCGGACATAGCAAGGATTGACAGACTGAGAGCTCTTTCTTGATTCTATGGGTGGTGGT-GCATGGCCGTT-CTTAGTTGGTGGAGCGATTTGTCTGGTCAATTCCGTTAACGAACGACACCTCGGCCTGCTAACTAGCCACGCGGAGGCGACCCTCCGCGGCCGGCTTCTTAGAGGGACTACGGCCACTCAGGCCGCGGAAGTTTGAGGCAATAACAGGTCTGTGATGCCCTTAGATGTTCTGGGCCGCACGCGCGCTACACTGATGTATTCAACGAGTTTATAACCTCGGCCGGCGGGCCCGGGTAATCTTTG-AAATTTCATCGTGATGGGGATAGATCGTTGCCATTATCGATCTTCAACGAGGAATTTCTAGTAAGCGCGAGTCATCAGCTCGCGTTGACTACGTCCCTCCCCTTTGTACACACCGCCCGTCGCTCCTACCGATTGAATGGTCCGGTGAAGCGCTCGGATCGCGGCGACGTGGGCGGTCCCTCGCCCGCGACGTCGCGAGAAGTCCGTTGAACCTTATCATTTAGAGGAAGGAGAAGTCGTAACAAGGTTTCCGTAGGTGAACCTGCGGAAGGATCATTGTCGT
	'LEMN_Wolffia_columbiana'            ------TTGTCTCAAAGATTAAGCCATGCATGTGTAAGTATGAACAAATTCAGACTGTGAAACTGCGAATGGCTCATTAAATCAGTTATAGTTTGTTTGATGATT--TCCTGCTACACGGATAACCGTAGTAATTCTAGAGCTAATACGTGCAC-CAAACCCCGACTCCT-GGAAGGGGCGCATTTATTAGATAAAAGGTCGACGCGGG-CTC-GCCCCGCAGATTCGATGATTCATGATAACTCAGCGGATCGCATGGCC-CTCGTGCCGGCGACGCGTCATTCAAATTTCTGCCCTATCAACTTTCGATGGTAGGATAGTGGCCTACCATGGTGGTGACGGGTGACGGAGAATTAGGGTTCGATTCCGGAGAGGGAGCCTGAGAAACGGCTACCACATCCAAGGAAGGCAGCAGGCGCGCAAATTACCCAATCCTGACACGGGGAGGTAGTGACAATAAATAACAATACCGGGCTCTTC-GAGTCTGGTAATTGGAATGAGTACAATCTAAATCCCTTAACGAGGATCCATTGGAGGGCAAGTCTGGTGCCAGCAGCCGCGGTAATTCCAGCTCCAATAGCGTATATTTAAGTTGTTGCAGTTAAAAAGCTCGTAGTCGGACCTCGGG-TCGGGCCGGGCGGTCCGCC--TCTGGGTGTGCACCGCCCGTCCCGCCCCTC-CTGCCGGCGATGCGTTCCCGCCCTTGACTGGGCGGGTCGTGCCTCCGGCGCCGTTACTTTGAA-GAAATTAGAGTGCTCAAAGCAAGCCCACGCTCTGCATACG-TTAGCATGGGATAACGCCACAGGATTCCGGTCCTATTGCGTTGGCCTTCGGGGTCGGAGTAATGATTAAGAGGGACAGTCGGGGGCATTCGTATTCCGTAGTCAGAGGTGAAATTCTTGGATTTACGGAAGACGAACAACTGCGAAAGCATTTGCCAAGGATGTTTTCATTGATCAAGAACGAAAGTTGGGGGCTCGAAGACGATCAGATACCGTCCTAGTCTCAACCATAAACGATGCCGACCAGGGATCGGCGGATGTTGCTCTAAGGACTCCGCCGGCACCTCATGAGAAATCAGAGTCTTTGGGTTCCGGGGG--GAGTATGGTCGCAAGGCTGAAACTTAAAGGAATTGACGGAAGGGCACCACCAGGAGTGGAGCCTGCGGCTTAATTTGACTCAACACGGGGAAACTTACCAGGTCCGGACATAGCAAGGATTGACAGACTGAGAGCTCTTTCTTGATTCTATGGGTGGTGGT-GCATGGCCGTT-CTTAGTTGGTGGAGCGATTTGTCTGGTTAATTCCGTTAACGAACGAGACCTCGGCCTGCTAACTAGCCACGCGGAGGCGACCCTCGGCGGCCGGCTTCTTAGAGGGACTACGGCCGTTCAGGCCGCGGAAGTTTGAGGCAATAACAGGTCTGTGATGCCCTTAGATGTTCTGGGCCGCACGCGCGCTACACTGATGTATTCAACGAGTTTATAACCTCGGCCGGCGGGCCCGGGTAATCTTTG-AAATTTCATCGTGATGGGGATAGATCGTTGCAATTATCGATCTTCAACGAGGAATTCCTAGTAAGCGCGAGTCATCAGCTCGCGTTGACTACGTCCCTGCCCTTTGTACACACCGCCCGTCGCTCCTACCGATTGAATGGTCCGGTGAAGCGCTCGGATCGCGGCGACGCGGGCGGTCCCTCGCCCGCGACGTCGCGAGAAGTCCGTTGAACCTTATCATTTAGAGGAAGGAGAAGTCGTAACAAGGTTTCCGTAGGTGAACCTGCGGAAGGATCATTGTCGT
	'LEMN_Wolffia_globosa'               ATATGCTTGTCTCAAAGATTAAGCCATGCATGTGTAAGTATGAACAAATTCAGACTGTGAAACTGCGAATGGCTCATTAAATCAGTTATAGTTTGTTTGATGATT--TCTTGCTACACGGATAACCGTAGTAATTCTAGAGCTAATACGTGCAC-CAAACCCCGACTCCT-GGAAGGGGCGCATTTATTAGATAAAAGGTCGACGCGGG-CTC-GCCCCGCAGATTCGATGATTCATGATAACTCGGCGGATCGCATGGCC-CTCGTGCCGGCGACGCGTCATTCAAATTTCTGCCCTATCAACTTTCGATGGTAGGATAGTGGCCTACCATGGTGGTGACGGGTGACGGAGAATTAGGGTTCGATTCCGGAGAGGGAGCCTGAGAAACGGCTACCACATCCAAGGAAGGCAGCAGGCGCGCAAATTACCCAATCCTGACACGGGGAGGTAGTGACAATAAATAACAATACCGGGCTCTTC-GAGTCTGGTAATTGGAATGAGTACAATCTAAATCCCTTAACGAGGATCCATTGGAGGGCAAGTCTGGTGCCAGCAGCCGCGGTAATTCCAGCTCCAATAGCGTATATTTAAGTTGTTGCAGTTAAAAAGCTCGTAGTCGGACCTCGGG-TCTGGCCGGGCGGTCCGCC--TCTGGGTGTGCACCGCCCGTCCCGCCCCTC-CTGCCGGCGATGCGTTCCCGCCCTTGACTGGGCGGGTCGTGCCTCCGGCGCCGTTACTTTGAA-GAAATTAGAGTGCTCAAAGCAAGCCCACGCTCTGCATACG-TTAGCATGGGATAACGCCACAGGATTCCGGTCCTATTGCGTTGGCCTTCGGGGTCGGAGTAATGATTAAGAGGGACAGTCGGGGGCATTCGTATTCCGTAGTCAGAGGTGAAATTCTTGGATTTACGGAAGACGAACAACTGCGAAAGCATTTGCCAAGGATGTTTTCATTGATCAAGAACGAAAGTTGGGGGCTCGAAGACGATCAGATACCGTCCTAGTCTCAACCATAAACGATGCCGACCAGGGATCGGCGGATGTTGCTCTAAGGACTCCGCCGGCACCTCATGAGAAATCAGAGTCTTTGGGTTCCGGGGG--GAGTATGGTCGCAAGGCTGAAACTTAAAGGAATTGACGGAAGGGCACCACCAGGAGTGGAGCCTGCGGCTTAATTTGACTCAACACGGGGAAACTTACCAGGTCCGGACATAGCAAGGATTGACAGACTGAGAGCTCTTTCTTGATTCTATGGGTGGTGGT-GCATGGCCGTT-CTTAGTTGGTGGAGCGATTTGTCTGGTTAATTCCGTTAACGAACGAGACCTCGGCCTGCTAACTAGCCACGCCGAGGCGACCCTCGGCGGCCGGCTTCTTAGAGGGACTACGGCCGTTCAGGCCGCGGAAGTTTGAGGCAATAACAGGTCTGTGATGCCCTTAGATGTTCTGGGCCGCACGCGCGCTACACTGATGTATTCAACGAGTTTATAACCTCGGCCGGCGGGCCCGGGTAATCTTTG-AAATTTCATCGTGATGGGGATAGATCGTTGCAATTATCGATCTTCAACGAGGAATTCCTAGTAAGCGCGAGTCATCAGCTCGCGTTGACTACGTCCCTGCCCTTTGTACACACCGCCCGTCGCTCCTACCGATTGAATGGTCCGGTGAAGCGCTCGGATCGCGGCGACGCGGGCGGTCCCTCGCCCGCGACGTCGCGAGAAGTCCGTTGAACCTTATCATTTAGAGGAAGGAGAAGTCGTAACAAGGTTTCCGTAGGTGAACCTGCGGAAGGATCATTGTCGT
	'LEMN_Wolffia_microscopica'          ATATGCTTGTCTCAAAGATTAAGCCATGCATGTGTAAGTATGAACAAATTCAGACTGTGAAACTGCGAATGGCTCATTAAATCAGTTATAGTTTGTTTGATGGTA---CCTGCTACACGGATAACCGTAGTAATTCTAGAGCTAATACGTGCAC-CAAACCCCGACTCCT-GGAAGGGGCGCATTTATTAGATAAAAGGTCGACGCGGG-CTC-GCCCCGCAGATTCGATGATTCATGATAACTCGACGGATCGCATGGCC-CTCGTGCCGGCGACGCATCATTCAAATTTCTGCCCTATCAACTTTCGATGGTAGGATAGGGGCCTACCATGGTGGTGACGGGTGACGGAGAATTAGGGTTCGATTCCGGAGAGGGAGCCTGAGAAACGGCTACCACATCCAAGGAAGGCAGCAGGCGCGCAAATTACCCAATCCTGACACGGGGAGGTAGTGACAATAAATAACAATACCGGGCTCTTC-GAGTCTGGTAATTGGAATGAGTACAATCTAAATCCCTTAACGAGGATCCATTGGAGGGCAAGTCTGGTGCCAGCAGCCGCGGTAATTCCAGCTCCAATAGCGTATATTTAAGTTGTTGCAGTTAAAAAGCTCGTAGTCGGACCTCGGG-TCGGGCCGGGCGGTCCGCC--TCTGGGTGTGCACCGGCCGTCCCGTCCCTC-CTGCCGGCGATGCGTTCCCGCCCTTGACTGGGCGGGTCGTGCCTCCGGCGCCGTTACTTTGAA-GAAATTAGAGTGCTCAAAGCAAGCCCACGCTCTGCATATG-TTAGCATGGGATAACACCACAGGATTCCGGTCCTATTGTGTTGGCCTTCGGGGTCGGAGTAATGATTAAGAGGGACAGTCGGGGGCATTCGTATTCCGTAGTCAGAGGTGAAATTCTTGGATTTACGGAAGACGAACAACTGCGAAAGCATTTGCCAAGGATGTTTTCATTGATCAAGAACGAAAGTTGGGGGCTCGAAGACGATCAGATACCGTCCTAGTCTCAACCATAAACGATGCCGACCAGGGATCGGCGGATGTTGCTCTAAGGACTCCGCCGGCACCTCATGAGAAATCAGAGTCTTTGGGTTCCGGGGG--GAGTATGGTCGCAAGGCTGAAACTTAAAGGAATTGACGGAAGGGCACCACCAGGAGTGGAGCCTGCGGCTTAATTTGACTCAACACGGGGAAACTTACCAGGTCCGGACATAGCAAGGATTGACAGACTGAGAGCTCTTTCTTGATTCTATGGGTGGTGGT-GCATGGCCGTT-CTTAGTTGGTGGAGCGATTTGTCTGGTTAATTCCGTTAACGAACGAGACCTCGGCCTGCTAACTAGCCACGCGGAGGCGACCCTCCGCGGCCGGCTTCTTAGAGGGACTACGGCCGTTTAGGCCGCGGAAGTTTGAGGCAATAACAGGTCTGTGATGCCCTTAGATGTTCTGGGCCGCACGCGCGCTACACTGATGTATTCAACGAGTTTATAACCTCGGCCGGCGGGCCCGGGTAATCTTTG-AAATTTCATCGTGATGGGGATAGATCGTTGCAATTATCGATCTTCAACGAGGAATTCCTAGTAAGCGCGAGTCATCAGCTCGCGTTGACTACGTCCCTGCCCTTTGTACACACCGCCCGTCGCTCCTACCGATTGAATGGTCCGGTGAAGCGCTCGGATCGCGGCGACGCGGGCGGTCTC-CGCCCGCGACGTCGCGAGAAGTCCGTTGAACCTTATCATTTAGAGGAAGGAGAAGTCGTAACAAGGTTTCCGTAGGTGAACCTGCGGAAGGATCATTGTCGT
	'LEMN_Wolffiella_denticulata'        ATATGCTTGTCTCAAAGATTAAGCCATGCATGTGTAAGTATGAACAAATTCAGACTGTGAAACTGCGAATGGCTCATTAAATCAGTTATAGTTTGTTTGATGGTA--CCTCACTACACGGATAACCGTAGTAATTCTAGAGCTAATACGTGCAC-CAAACCCCGACTCCT-GGAAGGGGCGCATTTATTAGATAAAAGGTCGACGCGGG-CTC-GTCCCGCAGATTCGATGATTCATGATAACTCGACGGATCGCATGGCC-CTCGTGCCGGCGACGCATCATTCAAATTTCTGCCCTATCAACTTTCGATGGTAGGATAGGGGCCTACCATGGTGGTGACGGGTGACGGAGAATTAGGGTTCGATTCCGGAGAGGGAGCCTGAGAAACGGCTACCACATCCAAGGAAGGCAGCAGGCGCGCAAATTACCCAATCCTGACACGGGGAGGTAGTGACAATAAATAACAATACCGGGCTCTTC-GAGTCTGGTAATTGGAATGAGTACAATCTAAATCCCTTAACGAGGATCCATTGGAGGGCAAGTCTGGTGCCAGCAGCCGCGGTAATTCCAGCTCCAATAGCGTATATTTAAGTTGTTGCAGTTAAAAAGCTCGTAGTCGGACCTCGGG-TCGGGCCGGGCGGTCCGCC--TCTGGGTGTGCACCGGCCGTCCCGTCCCTC-CTGCCGGCGATGCGTTCCCGCCCTTGACTGGGCGGGTCGTGCCTCCGGCGCCGTTACTTTGAA-GAAATTAGAGTGCTCAAAGCAAGCCCACGCTCTGCATACG-TTAGCATGGGATAACACCACAGGATTCCGGTCCTATTGTGTTGGCCTTCGGGGTCGGAGTAATGATTAAGAGGGACAGTCGGGGGCATTCGTATTCCGTAGTCAGAGGTGAAATTCTTGGATTTACGGAAGACGAACAACTGCGAAAGCATTTGCCAAGGATGTTTTCATTGATCAAGAACGAAAGTTGGGGGCTCGAAGACGATCAGATACCGTCCTAGTCTCAACCATAAACGATGCCGACCAGGGATCGGCGGATGTTGCTCTAAGGACTCCGCCGGCACCTCATGAGAAATCAGAGTCTTTGGGTTCCGGGGG--GAGTATGGTCGCAAGGCTGAAACTTAAAGGAATTGACGGAAGGGCACCACCAGGAGTGGAGCCTGCGGCTTAATTTGACTCAACACGGGGAAACTTACCAGGTCCGGACATAGCAAGGATTGACAGACTGAGAGCTCTTTCTTGATTCTATGGGTGGTGGT-GCATGGCCGTT-CTTAGTTGGTGGAGCGATTTGTCTGGTTAATTCCGTTAACGAACGAGACCTCGGCCTGCTAACTAGCCACGCGGAGGCGACCCTCCGCGGCCGGCTTCTTAGAGGGACTACGGCCGTTCAGGCCGCGGAAGTTTGAGGCAATAACAGGTCTGTGATGCCCTTAGATGTTCTGGGCCGCACGCGCGCTACACTGATGTATTCAACGAGTTTATAACCTCGGCCGGCGGGCCCGGGTAATCTTTG-AAATTTCATCGTGATGGGGATAGATCGTTGCAATTATCGATCTTCAACGAGGAATTCCTAGTAAGCGCGAGTCATCAGCTCGCGTTGACTACGTCCCTGCCCTTTGTACACACCGCCCGTCGCTCCTACCGATTGAATGGTCCGGTGAAGCGCTCGGATCGCGGCGACGCGGGCGGTCCCTCGCCCGCGACGTCGCGAGAAGTCCGTTGAACCTTATCATTTAGAGGAAGGAGAAGTCGTAACAAGGTTTCCGTAGGTGAACCTGCGGAAGGATCATTGTCGT
	'LEMN_Wolffiella_gladiata'           -TATGCTTGTCTCAAAGATTAAGCCATGCATGTGTAAGTATGAACAAATTCAGACTGTGAAACTGCGAATGGCTCATTAAATCAGTTATAGTTTGTTTGATGGTA--CCACACTACACGGATAACCGTAGTAATTCTAGAGCTAATACGTGCAC-CGAACCCCGACTCCC-GGAAGGGGCGCATTTATTAGATAAAAGGTCGACGCGGG-CTC-GTCCCGCAGATTCGATGATTCATGATAACTCGACGGATCGCATGGCC-CTCGTGCCGGCGACGCATCATTCAAATTTCTGCCCTATCAACTTTCGATGGTAGGATAGGGGCCTACCATGGTGGTGACGGGTGACGGAGAATTAGGGTTCGATTCCGGAGAGGGAGCCTGAGAAACGGCTACCACATCCAAGGAAGGCAGCAGGCGCGCAAATTACCCAATCCTGACACGGGGAGGTAGTGACAATAAATAACAATACCGGGCTCTTC-GAGTCTGGTAATTGGAATGAGTACAATCTAAATCCCTTAACGAGGATCCATTGGAGGGCAAGTCTGGTGCCAGCAGCCGCGGTAATTCCAGCTCCAATAGCGTATATTTAAGTTGTTGCAGTTAAAAAGCTCGTAGTCGGACCTCGGG-TCGGGCCGGGCGGTCCGCC--TCTGGGTGTGCACCGGCCGTCCCGTCCCTC-CTGCCGGCGATGCGTTCCCGCCCTTGACTGGGCGGGTCGTGCCTCCGGCGCCGTTACTTTGAA-GAAATTAGAGTGCTCAAAGCAAGCCCACGCTCTGCATACG-TTAGCATGGGATAACACCACAGGATTCCGGTCCTATTGTGTTGGCCTTCGGGGTCGGAGTAATGATTAAGAGGGACAGTCGGGGGCATTCGTATTCCGTAGTCAGAGGTGAAATTCTTGGATTTACGGAAGACGAACAACTGCGAAAGCATTTGCCAAGGATGTTTTCATTGATCAAGAACGAAAGTTGGGGGCTCGAAGACGATCAGATACCGTCCTAGTCTCAACCATAAACGATGCCGACCAGGGATCGGCGGATGTTGCTCTAAGGACTCCGCCGGCACCTCATGAGAAATCAGAGTCTTTGGGTTCCGGGGG--GAGTATGGTCGCAAGGCTGAAACTTAAAGGAATTGACGGAAGGGCACCACCAGGAGTGGAGCCTGCGGCTTAATTTGACTCAACACGGGGAAACTTACCAGGTCCGGACATAGCAAGGATTGACAGACTGAGAGCTCTTTCTTGATTCTATGGGTGGTGGT-GCATGGCCGTT-CTTAGTTGGTGGAGCGATTTGTCTGGTTAATTCCGTTAACGAACGAGACCTCGGCCTGCTAACTAGCCACGCGGAGGCGACCCTCCGCGGCCGGCTTCTTAGAGGGACTACGGCCGTTCAGGCCGCGGAAGTTTGAGGCAATAACAGGTCTGTGATGCCCTTAGATGTTCTGGGCCGCACGCGCGCTACACTGATGTATTCAACGAGTTTATAACCTCGGCCGGCGGGCCCGGGTAATCTTTG-AAATTTCATCGTGATGGGGATAGATCGTTGCAATTATCGATCTTCAACGAGGAATTCCTAGTAAGCGCGAGTCATCAGCTCGCGTTGACTACGTCCCTGCCCTTTGTACACACCGCCCGTCGCTCCTACCGATTGAATGGTCCGGTGAAGCGCTCGGATCGCGGCGACGCGGGCGGTCCCTCGCCCGCGACGTC-----------------------------------------------------------------------------------------
	'LEMN_Wolffiella_oblonga'            ATATGCTTGTCTCAAAGATTAAGCCATGCATGTGTAAGTATGAACAAATTCAGACTGTGAAACTGCGAATGGCTCATTAAATCAGTTATAGTTTGTTTGATGGTA--CCACGCTACACGGATAACCGTAGTAATTCTAGAGCTAATACGTGCAC-CAAACCCCGACTCCC-GGAAGGGGCGCATTTATTAGATAAAAGGTCGACGCGGG-CTC-GTCCCGCAGATTCGATGATTCATGATAACTCGACGGATCGCATGGCC-CTCGTGCCGGCGACGCATCATTCAAATTTCTGCCCTATCAACTTTCGATGGTAGGATAGGGGCCTACCATGGTGGTGACGGGTGACGGAGAATTAGGGTTCGATTCCGGAGAGGGAGCCTGAGAAACGGCTACCACATCCAAGGAAGGCAGCAGGCGCGCAAATTACCCAATCCTGACACGGGGAGGTAGTGACAATAAATAACAATACCGGGCTCTTC-GAGTCTGGTAATTGGAATGAGTACAATCTAAATCCCTTAACGAGGATCCATTGGAGGGCAAGTCTGGTGCCAGCAGCCGCGGTAATTCCAGCTCCAATAGCGTATATTTAAGTTGTTGCAGTTAAAAAGCTCGTAGTCGGACCTCGGG-TCGGGCCGGGCGGTCCGCC--TCTGGGTGTGCACCGGCCGTCCCGTCCCTC-CTGCCGGCGATGCGTTCCCGCCCTTGACTGGGCGGGTCGTGCCTCCGGCGCCGTTACTTTGAA-GAAATTAGAGTGCTCAAAGCAAGCCCACGCTCTGCATACG-TTAGCATGGGATAACACCACAGGATTCCGGTCCTATTGTGTTGGCCTTCGGGGTCGGAGTAATGATTAAGAGGGACAGTCGGGGGCATTCGTATTCCGTAGTCAGAGGTGAAATTCTTGGATTTACGGAAGACGAACAACTGCGAAAGCATTTGCCAAGGATGTTTTCATTGATCAAGAACGAAAGTTGGGGGCTCGAAGACGATCAGATACCGTCCTAGTCTCAACCATAAACGATGCCGACCAGGGATCGGCGGATGTTGCTCTAAGGACTCCGCCGGCACCTCATGAGAAATCAGAGTCTTTGGGTTCCGGGGG--GAGTATGGTCGCAAGGCTGAAACTTAAAGGAATTGACGGAAGGGCACCACCAGGAGTGGAGCCTGCGGCTTAATTTGACTCAACACGGGGAAACTTACCAGGTCCGGACATAGCAAGGATTGACAGACTGAGAGCTCTTTCTTGATTCTATGGGTGGTGGT-GCATGGCCGTT-CTTAGTTGGTGGAGCGATTTGTCTGGTTAATTCCGTTAACGAACGAGACCTCGGCCTGCTAACTAGCCACGCGGAGGCGACCCTCCGCGGCCGGCTTCTTAGAGGGACTACGGCCGTTCAGGCCGCGGAAGTTTGAGGCAATAACAGGTCTGTGATGCCCTTAGATGTTCTGGGCCGCACGCGCGCTACACTGATGTATTCAACGAGTTTATAACCTCGGCCGGCGGGCCCGGGTAATCTTTG-AAATTTCATCGTGATGGGGATAGATCGTTGCAATTATCGATCTTCAACGAGGAATTCCTAGTAAGCGCGAGTCATCAGCTCGCGTTGACTACGTCCCTGCCCTTTGTACACACCGCCCGTCGCTCCTACCGATTGAATGGTCCGGTGAAGCGCTCGGATCGCGGCGACGCGGGCGGTCCCTCGCCCGCGACGTCGCGAGAAGTCCGTTGAACCTTATCATTTAGAGGAAGGAGAAGTCGTAACA---------------------------------------
	'LEMN_Wolffiella_rotunda'            ATATGCTTGTCTCAAAGATTAAGCCATGCATGTGTAAGTATGAACAAATTCAGACTGTGAAACTGCGAATGGCTCATTAAATCAGTTATAGTTTGTTTGATGGTA--TCTCACTACACGGATAACCGTAGTAATTCTAGAGCTAATACGTGCAC-CAAACCCCGACTCCC-GGAAGGGGCGCATTTATTAGATAAAAGGTCGACGCGGG-CTC-GTCCCGCAGATTCGATGATTCATGATAACTCGACGGATCGCATGGCC-CTCGTGCCGGCGACGCATCATTCAAATTTCTGCCCTATCAACTTTCGATGGTAGGATAGGGGCCTACCATGGTGGTGACGGGTGACGGAGAATTAGGGTTCGATTCCGGAGAGGGAGCCTGAGAAACGGCTACCACATCCAAGGAAGGCAGCAGGCGCGCAAATTACCCAATCCTGACACGGGGAGGTAGTGACAATAAATAACAATACCGGGCTCTTC-GAGTCTGGTAATTGGAATGAGTACAATCTAAATCCCTTAACGAGGATCCATTGGAGGGCAAGTCTGGTGCCAGCAGCCGCGGTAATTCCAGCTCCAATAGCGTATATTTAAGTTGTTGCAGTTAAAAAGCTCGTAGTCGGACCTCGGG-TCGGGCCGGGCGGTCCGCC--TCTGGGTGTGCACCGGCCGTCCCGTCCCTC-CTGCCGGCGATGCGGTCCCGCCCTTGACTGGGCGGGTCGTGCCTCCGGCGCCGTTACTTTGAA-GAAATTAGAGTGCTCAAAGCAAGCCCACGCTCTGCATACG-TTAGCATGGGATAACACCACAGGATTCCGGTCCTATTGTGTTGGCCTTCGGGGTCGGAGTAATGATTAAGAGGGACAGTCGGGGGCATTCGTATTCCGTAGTCAGAGGTGAAATTCTTGGATTTACGGAAGACGAACAACTGCGAAAGCATTTGCCAAGGATGTTTTCATTGATCAAGAACGAAAGTTGGGGGCTCGAAGACGATCAGATACCGTCCTAGTCTCAACCATAAACGATGCCGACCAGGGATCGGCGGATGTTGCTCTAAGGACTCCGCCGGCACCTCATGAGAAATCAGAGTCTTTGGGTTCCGGGGG--GAGTATGGTCGCAAGGCTGAAACTTAAAGGAATTGACGGAAGGGCACCACCAGGAGTGGAGCCTGCGGCTTAATTTGACTCAACACGGGGAAACTTACCAGGTCCGGACATAGCAAGGATTGACAGACTGAGAGCTCTTTCTTGATTCTATGGGTGGTGGT-GCATGGCCGTT-CTTAGTTGGTGGAGCGATTTGTCTGGTTAATTCCGTTAACGAACGAGACCTCGGCCTGCTAACTAGCCACGCGGAGGCGACCCTCCGCGGCCGGCTTCTTAGAGGGACTACGGCCGTTTAGGCCGCGGAAGTTTGAGGCAATAACAGGTCTGTGATGCCCTTAGATGTTCTGGGCCGCACGCGCGCTACACTGATGTATTCAACGAGTTTATAACCTCGGCCGGCGGGCCCGGGTAATCTTTG-AAATTTCATCGTGATGGGGATAGATCGTTGCAATTATCGATCTTCAACGAGGAATTCCTAGTAAGCGCGAGTCATCAGCTCGCGTTGACTACGTCCCTGCCCTTTGTACACACCGCCCGTCGCTCCTACCGATTGAATGGTCCGGTGAAGCGCTCGGATCGCGGCGACGCGGGCGGTCCCTCGCCCGCGACGTCGCGAGAAGTCCGTTGAACCTTATCATTTAGAGGAAGGAGAAGTCGTAACAAGGTTTCCGTAGGTGAACCTGCGGAAGGATCATTGTCGT
	'MAUN_Maundia_triglochinoides'       --------------------------------------------------------------------------------------------------------------------------------------------------------------------------------------------------------------------------------------------------------------------------------------------------------------------------------------------------------------------------------------------------------------------------------------------------------------------------------------------------------------------------------------------------------------------------------------------------------------------------------------------------------------------------------------------------------------------------------------------------------------------------------------------------------------------------------------------------------------------------------------------------------------------------------------------------------------------------------------------------------------------------------------------------------------------------------------------------------------------------------------------------------------------------------------------------------------------------------------------------------------------------------------------------------------------------------------------------------------------------------------------------------------------------------------------------------------------------------------------------------------------------------------------------------------------------------------------------------------------------------------------------------------------------------------------------------------------------------------------------------------------------------------------------------------------------------------------------------------------------------
	'ORON_Gymnostachys_anceps'           -----------------------------------------------------ACTGTGAAACTGCGAATGGCTCATTAAATCAGTTATAGTTTGTTTGATGGTA---CCTACTACTCGGATAACCGTAGTAATTCTACAGCTAATACGTGCAA-CAAACCCCGACTTAC-GGAAGGGACGCATTTATTAGTTAAAAGGTCGACGCGGG-CTC-TGCCCGTCGCTCTGATGATTCATGATAACTCGACGGATCGCACGGCC--TCGAGCCGGCGACGCATCATTCAAATTTCTGCCCTATCAACTTTCGATGGTAGGATAGGGGCCTACCATGGTGGTGACGGGTGACGGAGAATTAGGGTTCGATTCCGGAGAGGGAGCCTGAGAAACGGCTACCACATCCAAGGAAGGCAGCAGGCGCGYAAATTACCCAATCCTGACACGGGGAGGTAGTGACAATAAATAACAATACCGGGCTCACA-GAGTCTGGTAATTGGAATGAGTACAATCTAAACCCCTTAACGAGGATCCATTGGAGGGCAAGTCTGGTGCCAGCAGCCGCGGTAATTCCAGCTCCAATAGCGTATATTTAAGTTGTTGCAGTTAAAAAGCTCGTAGTCGGACCTTGGG-TTGGGCCGGCCGGTCCGCC--TCACGGTGTGCACCGGCCGTCTCGTCCCTA-CTGCCGGCGATGCGCTCCTGGCCTTAATTGGCCGGGTCGTGCCTCCGGCGCTGTTACTTTGAA-AAAATTAGAGTGCTCAAAGCAAGCCCACGCTCTGCATACA-TTAGCATGGGATAACATCACAGGATTTCGGTCCTATTATGTTGGCCTTCGGGATCGGAGTAATGATTAACAGGGACAGTCGGGGGCATTCGTATTTCATAGTCAGAGGTGAAATTCTTGGATTTATGAAAGACGAACAACTGCGAAAGCATTTGCCAAGGATGTTTTCATTGATCAAGAACGAAAGTTGGGGGCTCGAAGACGATCAGATACCGTCCTAGTCTCAACCATAAACGATGCCGACCAGGGATCAGCGGATGTTGCTTTTAGGACTCCGCTGGCACCTTATGAGAAATCAAAGTCTTTGGGTTCCGGGGG--GAGTATGGTCGCAAGGCTGAAACTTAAAGGAATTGACGGAAGGGCACCACCAGGAGTGGAGCCTGCGGCTTAATTTGACTCAACACGGGGAAACTTACCAGGTCCAGACATAGTAAGGATTGACAGACTGAGAGCTCTTTCTTGATTCTATGGGTGGTGGT-GCATGGCCGTT-CTTAGTTGGTGGAGCGATTTGTCTGGTTAATTCCGTTAACGAACGAGACCTCAGCCTGCTAACTAGCTATGCGGAGGYGAGCCTCCGCGGCCAGCTTCTTAGAGGGACTATGGCCGTTTAGGCCACGGAAGTTTGAGGCAATAACAGGTCTGTGATGCCCTTAGATGTTCTGGGCCGCACGCGCGCTACACTGATGTATTCAACGAGTTTATAACCTTGGCCGACAGGCCCGGGTAATCTTCG-AAATTTCATCGTGATGGGGATAGATCATTGCAATTGTTGGTCTTCAACGAGGAATTCCTAGTAAGCGCGATTCATCAGCTCGCGTTGACTACGTCCCTGCCCTTTGTACACACCGCCCGTCGCTCCTACCGATTGAATGGTCYGGTGAAGTGTTCGGATCGCGGCGAG?TGGGYGGTCCGCCGCCCGCGACGTCGCGAG------------------------------------------------------------------------------------
	'ORON_Orontium_aquaticum'            -----------------------------------------------------ACTGTGAAACTGCGAATGGCTCATTAAATCAGTTATAGTTTGTTTGATGGTA---CCTACTACTCGGATAACCGTAGTAATTCTAGAGCTAATACGTGCAA-CAAACCCCGACTTCT-GGAAGGGACGCATTTATTAGATAAAAGGTCGACGCGGG-CTC-TGCCCGTTGTTCTGATGATTCATGATAACTCGACGGATCGCACGGCC-CTCGTGCCGGCGACGCATCATTCAAATTTCTGCCCTATCAACTTTCGATGGTAGGATAGGGGCCTACCATGGTGGTGACGGGTAACGGAGAATTAGGGTTCGATTCCGGAGAGGGAGCCTGAGAAACGGCTACCACATCCAAGGAAGGCAGCAGGCGCGCAAATTACCCAATCCTGACACGGGGAGGTAGTGACAATAAATAACAATACCGGGCTCTTC-GAGTCTGGTAATTGGAACGAGTACAATCTAAATCCCATAACGAGTATCCATTGGAGGGCAAGTCTGGTGCCAGCAGCCGCGGTAATTCCAGCTCCAATAGCGTATATTTAAGTTGTTGCAGTTAAAAAGCTCGTAGTCGGACCTTGGG-TTGGGTCGGCCGGTCCGCC--TCGCGGTGTGCACCGGCCGTCTCGTCCCTA-CTGCCGGCGATGCGCTCCTGGCCTTAGTTGGCCGGGTCGTGCCTCCGGCGCCGTTACTTTGAA-GAAATTAGAGTGCTCAAAGCAAGCCTACGCTCTGTATACA-TTAGCATGGGATAACATGACAGGATTTCGGTCCTATTCTGTTGGCCTTCGGGATCGGAGTAATGATTAAGAGGGACAGTCGGGGGCATTCGTATTTCATAGTCAGAGGTGAAATTCTTGGATTTATGAAAGACGAACAACTGCGAAAGCATTTGCCAAGGATGTTTTCATTGATCAAGAACGAAAGTTGGGGGCTCGAAGACGATCAGATACCGTCCTAGTCTCAACCATAAACGATGCCGACCAGGGATCGGCGGATGTTGCTTTTAGGACTCCGCCGGCACCTTATGAGAAATCAAAGTCTTTGGGTTCCGGGGG--GAGTATGGTCGCAAGGCTGAAACTTAAAGGAATTGACGGAAGGGCACCACCAGGAGTGGAGCCTGCGGCTTAATTTGACTCAACACGGGGAAACTTACCAGGTCCAGACATAGTAAGGATTGACAGACTGAGAGCTCTTTCTTGATTCTATGGGTGGTGGT-GCATGGCCGTT-CTTAGTTGGTGGAGCGATTTGTCTGGTTAATTCCGTTAACGAACGAGACCTCAGCCTGCTAACTAGCTATGCGGAGGTGACCCTCCGCGGCCAGCTTCTTAGAGGGACTATGGCCGTTTAGGCCACGGAAGTTTGAGGCAATAACAGGTCTGTGATGCCCTTAGATGTTCTGGGCCGCACGCGCGCTACACTGATGTATTCAACGAGTTTATAACCTTGGCCGACAGGCCCGGGTAATCTTCG-AAATTTCATCGTGATGGGGATAGATCATTGCAATTGTTGGTCTTCAACGAGGAATTCCTAGTAAGCGCGAGTCATCAGCTCGCGTTGACTACGTCCCTGCCCTTTGTACACACCGCCCGTCGCTCCTACCGATTGAATGGTCCGGTGAAGTGTTCGGATCGCGGCGACGTGAGCGGTTCGCCGCCCGCGACGTCGCGAGAAGTCCACTGAACCTTATCATTTAGAGGAAGGAGAAGTCGTAACAAGGTTTCCGTAGGTGAA----------------------
	'ORON_Symplocarpus_foetidus'         ----------------------GCCATGCATGTGTAAGTATGAACTATTTCAGACTGTGAAACTGCGAATGGCTCATTAAATCAGTTATAGTTTGTTTGATGGTA---CCTACTACTCGGATAACCGTAGTAATTCTAGAGCTAATACGTGCAA-CAAACCCCGACTCCT-GGAAGGGACGCATTTATTAGATAAAAGGTCAACGCGGG-CTC-TGCCCGTTGCTCTGATGATTCATGATAACTCGACGGATCGCACGGCC-CTCGTGCCGGCGACGCATCATTCAAATTTCTGCCCTATCAACTTTCGATGGTAGGATAGGGGCCTACCATGGTGGTGACGGGTGACGGAGAATTAGGGTTCGATTCCGGAGAGGGAGCCTGAGAAACGGCTACCACATCCAAGGAAGGCAGCAGGCGCGCAAATTACCCAATCCTGACACGGGGAGGTAGTGACAATAAATAACAATACCGGGCTCATC-GAGTCTGGTAATTGGAATGAGTACAATCTAAATCCCTTAACGAGTATCCATTGGAGGGCAAGTCTGGTGCCAGCAGCCGCGGTAATTCCAGCTCCAATAGCGTATATTTAAGTTGTTGCAGTTAAAAAGCTCGTAGTCGGACCTTGGG-TTGGGTCGGCCGGTCCGCC--TCGCGGTGTGCACCGGCCGTCTCGTCCCTA-CTGCCGGCGATGCGCTCCTGGCCTTAGTTGGCCGGGGCGTGCCTCCGGCGCCGTTACTTTGAA-GAAATTAGAGTGCTCAAAGCAAACCTACGCTCTGCATACA-TTAGCATGGGATAACATGACAGGATTTCGGTCCTATTCTGTTGGCCTTCGGGATCGGAGTAATGATTAAGA???????????????????????????????????????????????????????????????????????????????????????????????????????????????????????????????????????????????????????????????AAACGATGCCGACCAGGGATCGGCGGATGTTGCTTTTAGGACTCCGCCGGCACCTTATGAGAAATCAAAGTCTTTGGGTTCCGGGGG--GAGTATGGTCGCAAGGCTGAAACTTAAAGGAATTGACGGAAGGGCACCACCAGGAGTGGAGCCTGCGGCTTAATTTGACTCAACACGGGGAAACTTACCAGGTCCAGACATAGTAAGGATTGACAGACTGAGAGCTCTTTCTTGATTCTATGGGTGGTGGT-GCATGGCCGTT-CTTAGTTGGTGGAGCGATTTGTCTGGTTAATTCCGTTAACGAACGAGACCTCAGCCTGCTAACTAGCTATGCGGAGGCGACCCTCCGCGGCCAGCTTCTTAGAGGGACTATGGCCGTTTAGGCCACGGAAGTTTGAGGCAATAACAGGTCTGTGATGCCCTTAGATGTTCTGGGCCGCACGCGCGCTACACTGATGTATTCAACGAGTTTATAACCTTGGCCGACAGGCCCGGGTAATCTTCG-AAATTTCATCGTGATGGGGATAGATCATTGCAATTGTTGGTCTTCAACGAGGAATTCCTAGTAAGCGCGAGTCATCAGCTCGCGTTGACTACGTCCCTGCCCTTTGTACACACCGCCCGTCGCTCCTACCGATTGAATGGTCCGGTGAAGTGTTCGGATCGCGGCGACGCGAGCGGTTCGCCGCCCACGACGTCGTGAGAAGTCCACTGAACCTTATCAT---------------------------------------------------------------
	'ORON_Symplocarpus_nipponicus'       -----------------------------------------------------ACTGTGAAACTGCGAATGGCTCATTAAATCAGTTATAGTTTGTTTGATGGTA---CCTACTACTCGGATAACCGTAGTAATTCTAGAGCTAATACGTGCAA-CAAACCCCGACTCCT-GGAAGGGACGCATTTATTAGATAAAAGGTCAACGCGGG-CTC-TGCCCGTTGCTCTGATGATTCATGATAACTCGACGGATCGCACGGCC-CTCGTGCCGGCGACGCATCATTCAAATTTCTGCCCTATCAACTTTCGATGGTAGGATAGGGGCCTACCATGGTGGTGACGGGTGACGGAGAATTAGGGTTCGATTCCGGAGAGGGAGCCTGAGAAACGGCTACCACATCCAAGGAAGGCAGCAGGCGCGCAAATTACCCAATCCTGACACGGGGAGGTAGTGACAATAAATAACAATACCGGGCTCATC-GAGTCTGGTAATTGGAATGAGTACAATCTAAATCCCTTAACGAGTATCCATTGGAGGGCAAGTCTGGTGCCAGCAGCCGCGGTAATTCCAGCTCCAATAGCGTATATTTAAGTTGTTGCAGTTAAAAAGCTCGTAGTCGGACCTTGGG-TTGGGCCGGCCGGTCCGCC--TCGCGGTGTGCACCGGCCGTCTCGTCCCTA-CTGCCGGCGATGCGCTCCTGGCCTTAGTTGGCCGGGTCGTGCCTCCGGCGCCGTTACTTTGAA-GAAATTAGAGTGCTCAAAGCAAGCCTACGCTCTGCATACA-TTAGCATGGGATAACATGACAGGATTTCGGTCCTATTCTGTTGGCCTTCGGGATCGGAGTAATGATTAAGAGGGACAGTCGGGGGCATTCGTATTTCATAGTCAGAGGTGAAATTCTTGGATTTATGAAAGACGAACAACTGCGAAAGCATTTGCCAAGGATGTTTTCATTGATCAAGAACGAAAGTTGGGGGCTCGAAGACGATCAGATACCGTCCTAGTCTCAACCATAAACGATGCCGACCAGGGATCGGCGGATGTTGCTTTTAGGACTCCGCCGGCACCTTATGAGAAATCAAAGTCTTTGGGTTCCGGGGG--GAGTATGGTCGCAAGGCTGAAACTTAAAGGAATTGACGGAAGGGCACCACCAGGAGTGGAGCCTGCGGCTTAATTTGACTCAACACGGGGAAACTTACCAGGTCCAGACATAGTAAGGATTGACAGACTGAGAGCTCTTTCTTGATTCTATGGGTGGTGGT-GCATGGCCGTT-CTTAGTTGGTGGAGCGATTTGTCTGGTTAATTCCGTTAACGAACGAGACCTCAGCCTGCTAACTAGCTATGCGGAGGCGACCCTCCGCGGCCAGCTTCTTAGAGGGACTATGGCCGTTTAGGCCACGGAAGTTTGAGGCAATAACAGGTCTGTGATGCCCTTAGATGTTCTGGGCCGCACGCGCGCTACACTGATGTATTCAACGAGTTTATAACCTTGGCCGACAGGCCCAGGTAATCTTCG-AAATTTCATCGTGATGGGGATAGATCATTGCAATTGTTGGTCTTCAACGAGGAATTCCTAGTAAGCGCGAGTCATCAGCTCGCGTTGACTACGTCCCTGCCCTTTGTACACACCGCCCGTCGCTCCTACCGATTGAATGGTCC--------------------------------------------------------------------------------------------------------------------------------------------
	'POSI_Posidonia_australis'           -----------------------------------------------------ACTGTGAAACTGCGAATGGCTCATTAAATCAGTTATAGTTTGTTTGATGGTA--TCTTGCTACTCGGATAACCGTAGTAATTCTAGAGCTAATACGTGCACCAAAACCCCGACTTCA?GGAAGGGATGCATTTGTTAGATAAAAGGCCGACGCGGG-CTT-TGCCCGTTGCTCTGATGATACATGATAACTTGACGGATCGCATGGCC-ATTGTGCCGGCGACGCATCATTCAAATTTCTGCCCTATCAACTTTCGATGGTAGGATCGGGGCCTACCATGGTGGTGACGGGTGACGGAGAATTAGGGTTCGATTCCGGAGAGGGAGCCTGAGAAACGGCTACCACATCCAAGGAAGGCAGCAGGCGCGCAAATTACCCAATCCTGACACGGGGAGGTAGTGACAATAAATAACAATACCGGGCTCATT-GAGTCTGGTAATTGGAATGAGTACAATCTAAATCCCTTAACGAGGATCCATTGGAGGGCAAGTCTGGTGCCAGCAGCCGCGGTAATTCCAGCTCCAATAGCGTATATTTAAGTTGTTGCAGTTAAAAAGCTCGTAGTTGGACCTTGGG-TTGGGTCGGTCGGTCTGCC--TAT?GGTGTGCACCGGCCGTCTCGTCCCTT-CTGCTGGTGACGCGCTCCTGTCCTTAACTGGTCGGGTCGTGCCTCCGGCGCTGTTACTTTGAA-GAAATTAGAGTGCTCAAAGCAAGCCTATGCTC?ATATACA-TTAGCATGGGATAACGCCATAGGATTTCGGTCCTATTGTGTTGGCCTTCGGGATCGGAGTAATGATTAAGAGGGACAGTCGGGGGCATTCGTATTTCATAGTCAGAGGTGAAATTCTTGGATTTATGAAAGACGAACGACTGCGAAAGCATTTGCCAAGGATGTTTTCATTAATCAAGAACGAAAGTTGGGGGCTCGAAGACGATCAGATACCGTCCTAGTCTCAACCATAAACGATGCCGACCAGGGATTGGCGGATGTTGCTTTAAGGACTCCGCCAGCACCTTATGAGAAATCAAAGTCTTTGGGTTCCGGGGG--GAGTATGGTCGCAAGGCTGAAACTTAAAGGAATTGACGGAAGGGCACCACCAGGAGTGGAGCCTGCGGCTTAATTTGACTCAACACGGGGAAACTTACCAGGTCCAGACATAGTAAGGATTGACAGATTGAGAGCTCTTTCTTGATTCTATGGGTGGTGGT-GCATGGCCGTT-CTTAGTTGGTGGAGCGATTTGTCTGGTTAATTCCGTTAACGAACGAGACCTCASCCTGCTAACTAGCTATGCGGAGGTGACCCTTCGTGSCCAGCTTCTTAGAGGGACTATGGCCGCTTAGGCCACGGAAGTTTGAGGCAATAACAGGTCTGTGATGCCCTTAGATGTTCTGGGCCGCACGCGCGCTACACTGATGTATTCAACGAGTTTATAACCTTGGCCGATAGGCTTGGGTAATCTTGGAAAATTTCATCGTGATGGGGATAGATCATTGCAATTGTTGGTCTTCAACGAGGAATTCCTAGTAAGCGTGAGTCATCAGCTCGCGTTGACTACGTCCCTGCCCTTTGTACACACCGCCCGTCGCTCCTACCGATTGAATGGTCCGGTGAAGTGCTCGGATCGTGACGACGTGAGTGGTCTGCCGCTGGCGACGTTGCGAGAAGTCCATTGAACCTTATCATTTAGAGGAAGGAGAAGTCGTAACAAGGTTTCCGTAGGTGAACCTGCGGAAGGATCAA------
	'POSI_Posidonia_oceanica'            -----------------------------------------------------ATTGTGAAACTGCGAATGGCTCATTAAATCAGTTATAGTTTGTTTGATGGTA--TCTTGCTACTCGGATAACCGTAGTAATTCTAGAGCTAATACGTGCACCAAAACCCCGACTTCT-GGAAGGGATGCATTTGTTAGATAAAAGGCCGACGCGGG-CTT-TGCCCGTTGCTCTGATGATACATGATAACTTGACGGATCGCATGGCC-ATTGTGCCGGCGACGCATCATTCAAATTTCTGCCCTATCAACTTTCGATGGTAGGATCGGGGCCTACCATGGTGGTGACGGGTGACGGAGAATTAGGGTTCGATTCCGGAGAGGGAGCCTGAGAAACGGCTACCACATCCAAGGAAGGCAGCAGGCGCGCAAATTACCCAATCCTGACACGGGGAGGTAGTGACAATAAATAACAATACCGGGCTCATT-GAGTCTGGTAATTGGAATGAGTACAATCTAAATCCCTTAACGAGGATCCATTGGAGGGCAAGTCTGGTGCCAGCAGCCGCGGTAATTCCAGCTCCAATAGCGTATATTTAAGTTGTTGCAGTTAAAAAGCTCGTAGTTGGACCTTGGG-TTGGGCCGGCCGGTCTGCC--TA-TGGTGTGCACCGGCCGTCTTGTCCCTT-CTGCTGGTGACGCGCTCCTGTCCTTAATTGGTCGGGTCGTGCCTCCGGCGCCGTTACTTTGAA-GAAATTAGAGTGCTCAAAGCAAGCCTATGCTCTAGATATA-TTAGCATGGGATAGCGCCATAGGATTTCGGTCCTATTGTGTTGGCCTTCGGGATCGGAGTAATGATTAAGAGGGACAGTCGGGGGCATTCGTATTTCATAGTCAGAGGTGAAATTCTTGGATTTATGAAAGACGAACAACTGCGAAAGCATTTGCCAAGGATGTTTTCATTAATCAAGAACGAAAGTTGGGGGCTCGAAGACGATCAGATACCGTCCTAGTCTCAACCATAAACGATGCCGACCAGGGATTGGCGGATGTTGCTTTAAGGACTCTGCCAGCACCTTATGAGAAATCAAAGTTTTTGGGTTCCGGGGG--GAGTATGGTCGCAAGGCTGAAACTTAAAGGAATTGACGGAAGGGCACCACCAGGAGTGGAGCCTGCGGCTTAATTTGACTCAACACGGGGAAACTTACCAGGTCCAGACATAGTAAGGATTGACAGATTGAGAGCTCTTTCTTGATTCTATGGGTGGTGGT-GCATGGCCGTT-CTTAGTTGGTGGAGCGATTTGTCTGGTTAATTCCGTTAACGAACGAGACCTCAGCCTGCTAACTAGCTATGCGGAGGTGACCCTTCGTGGCCAGCTTCTTAGAGGGACTATGGCCGCTTAGGCCACGGAAGTTTGAGGCAATAACAGGTCTGTGATGCCCTTAGATGTTCTGGGCCGCACGCGCGCTACACTGATGTATTCAACGAGTTTATAACCTTGGCCGACAGGCTTGGGTAATCTTCGAAAATTTCATCGTGATGGGGATAGATCATTGCAATTGTTGGTCTTCAACGAGGAATTCCTAGTAAGCGTGAGTCATCAGCTCGCGTTGACTACGTCCCTGCCCTTTGTACACACCGCCCGTCGCTCCTACCGATTGAATGGTCCGGTGAAGTGCTCGGATCGTAGCGACGTGAGTGGTCTGCCGCTGGCGACGTTGCGAGAAGTCCATTGAACCTTATCATTTAGAGGAAGGAGAAGTCGTAACAAGGTTTCCGTAGGT-------------------------
	'POTA_Althenia_bilocularis'          --------------------------------------------------------------------------------------------------------------------------------------------------------------------------------------------------------------------------------------------------------------------------------------------------------------------------------------------------------------------------------------------------------------------------------------------------------------------------------------------------------------------------------------------------------------------------------------------------------------------------------------------------------------------------------------------------------------------------------------------------------------------------------------------------------------------------------------------------------------------------------------------------------------------------------------------------------------------------------------------------------------------------------------------------------------------------------------------------------------------------------------------------------------------------------------------------------------------------------------------------------------------------------------------------------------------------------------------------------------------------------------------------------------------------------------------------------------------------------------------------------------------------------------------------------------------------------------------------------------------------------------------------------------------------------------------------------------------------------------------------------------------------------------------------------------------------------------------------------------------------------
	'POTA_Althenia_cylindrocarpa'        --------------------------------------------------------------------------------------------------------------------------------------------------------------------------------------------------------------------------------------------------------------------------------------------------------------------------------------------------------------------------------------------------------------------------------------------------------------------------------------------------------------------------------------------------------------------------------------------------------------------------------------------------------------------------------------------------------------------------------------------------------------------------------------------------------------------------------------------------------------------------------------------------------------------------------------------------------------------------------------------------------------------------------------------------------------------------------------------------------------------------------------------------------------------------------------------------------------------------------------------------------------------------------------------------------------------------------------------------------------------------------------------------------------------------------------------------------------------------------------------------------------------------------------------------------------------------------------------------------------------------------------------------------------------------------------------------------------------------------------------------------------------------------------------------------------------------------------------------------------------------------
	'POTA_Althenia_orientalis'           --------------------------------------------------------------------------------------------------------------------------------------------------------------------------------------------------------------------------------------------------------------------------------------------------------------------------------------------------------------------------------------------------------------------------------------------------------------------------------------------------------------------------------------------------------------------------------------------------------------------------------------------------------------------------------------------------------------------------------------------------------------------------------------------------------------------------------------------------------------------------------------------------------------------------------------------------------------------------------------------------------------------------------------------------------------------------------------------------------------------------------------------------------------------------------------------------------------------------------------------------------------------------------------------------------------------------------------------------------------------------------------------------------------------------------------------------------------------------------------------------------------------------------------------------------------------------------------------------------------------------------------------------------------------------------------------------------------------------------------------------------------------------------------------------------------------------------------------------------------------------------
	'POTA_Groenlandia_densa'             --------------------------------------------------------------------------------------------------------------------------------------------------------------------------------------------------------------------------------------------------------------------------------------------------------------------------------------------------------------------------------------------------------------------------------------------------------------------------------------------------------------------------------------------------------------------------------------------------------------------------------------------------------------------------------------------------------------------------------------------------------------------------------------------------------------------------------------------------------------------------------------------------------------------------------------------------------------------------------------------------------------------------------------------------------------------------------------------------------------------------------------------------------------------------------------------------------------------------------------------------------------------------------------------------------------------------------------------------------------------------------------------------------------------------------------------------------------------------------------------------------------------------------------------------------------------------------------------------------------------------------------------------------------------------------------------------------------------------------------------------------------------------------------------------------------------------------------------------------------------------------
	'POTA_Potamogeton_berchtoldii'       -----------------------------------------------------ACTGTGAAACTGCGAATGGCTCATTAAATCAGTTATAGTTTGTTTGATGGTATATCTTGCTACTCGGATAACCGTAGTAATTCTAGAGCTAATACGTGCAC-CAAATCCCGACTTCT-GGAAGGGATGCATTTGTTAGATAAAAGGCTGACGCGGG-TTT-T-CCCGTTGCTCTGAGGAATCATGATAACTTGACCGATCGCATGGTC-TTTGTGCCGGCGACGCATCATTCAAATTTCTGCCCTATCAACTTTCGACGGTAGGATAGGGGCCTACCGTGGTTTTGACGGGTGACGGAGAATTAGGGTTCGATTCCGGAGAGGGAGCCTGAGAGACGGCTACCACATCCAAGGAAGGCAGCAGGCGCGCAAATTACCCAATCCTGACACGGGGAGGTAGTGACAATAAATAACAATACCGGGCTCTTTTGAGTCTGGTAATTGGAATGAGTACAATCTAAATCCCTTAACGAGGATCCATTGGAGGGCAAGTCTGGTGCCAGCAGCCGCGGTAATTCCAGCTCCAATAGCGTATATTTAAGTTGTTGCAGTTAAAAAGCTCGTAGTTGGACCTTGGG-ATGGGTCGGTCGGTCTGCC--TA-TGGTGTGTACCGGCCGTCTCGTCCCTT-TTGCTGGTGACGCGTTCCTGTCCTTAGTTGGTCGGGTCGTGCTTCCGGCGCTGTTACTTTGAA-GAAATTAGAGTGCTCAAAGCAGGCCTTTGCTCTGAATATAATTAGCATGGGATAACGTCATAGGATTTCGGTCCTATTCTGTTGGCCTTCGGGACCGGAGTAATGATTAAGAGGGACAGTCGGGGGCATTCGTATTTCATAGTCAGAGGTGAAATTCTTGGATTTATGAAAGACGAACAACTGCGAAAGCATTTGCCAAGGATGTTTTCATTAATCAAGAACGAAAGTTGGGGGCTCGAAGACGATCAGATACCGTCCTAGTCTCAACCATAAACGATGCCGACCAGGGATTGGCGGATGTTACTTTAAGGACTCCGCCAGCACCTTATGAGAAATCAAAGTTTTTGGGTTCCGGGGG--GAGTATGGTCGCAAGGCTGAAACTTAAAGGAATTGACGGAAGGGCACCACCAGGAGTGGAGCCTGCGGCTTAATTTGACTCAACACGGGGAAACTTACCAGGTCCAGACATAGTAAGGATTGACAGATTGAGAGCTCTTTCTTGATTCTATGGGTGGTGGT-GCATGGCCGTT-CTTAGTTGGTGGAGCGATTTGTCTGGTTAATTCCGTTAACGAACGAGACCTCAGCCTGCTAACTAGCTATGCGGAGGTGATCCTCCGTGGCCAGCTTCTTAGAGGGACTATGGCCGCTTAGGCCAAGGAAGTTTGAGGCAATAACAGGTCTGTGATGCCCTTAGATGTTCTGGGCCGCACGCGCGCTACACTGATGTATTCAACGAGTTTATAACCTGGGCCGACAGGCTTGGGTAATCTTTGAAAATTTCATCGTGATGGGGATAGATCATTGCAATTGTTGGTCTTCAACGAGGAATTCCTAGTAAGCGTGAGTCATCAGCTCGCGTTGACTACGTCCCTGCCCTTTGTACACACCGCCCGTCGCTCCTACCGATTGAATGGTCCGGTGAAGTGCTCGGATCGTGGCGACGTGAGTGGTTTCCCGCTCACGACGTCGTGAGAAGTTCACTGAACCTTATCATTTAGAGGAAGGAGAAGTCGTAACAAGGTTTCC-------------------------------
	'POTA_Potamogeton_distinctus'        --------------------------------------------------------------------------------------------------------------------------------------------------------------------------------------------------------------------------------------------------------------------------------------------------------------------------------------------------------------------------------------------------------------------------------------------------------------------------------------------------------------------------------------------------------------------------------------------------------------------------------------------------------------------------------------------------------------------------------------------------------------------------------------------------------------------------------------------------------------------------------------------------------------------------------------------------------------------------------------------------------------------------------------------------------------------------------------------------------------------------------------------------------------------------------------------------------------------------------------------------------------------------------------------------------------------------------------------------------------------------------------------------------------------------------------------------------------------------------------------------------------------------------------------------------------------------------------------------------------------------------------------------------------------------------------------------------------------------------------------------------------------------------------------------------------------------------------------------------------------------------
	'POTA_Potamogeton_lucens'            --------------------------------------------------------------------------------------------------------------------------------------------------------------------------------------------------------------------------------------------------------------------------------------------------------------------------------------------------------------------------------------------------------------------------------------------------------------------------------------------------------------------------------------------------------------------------------------------------------------------------------------------------------------------------------------------------------------------------------------------------------------------------------------------------------------------------------------------------------------------------------------------------------------------------------------------------------------------------------------------------------------------------------------------------------------------------------------------------------------------------------------------------------------------------------------------------------------------------------------------------------------------------------------------------------------------------------------------------------------------------------------------------------------------------------------------------------------------------------------------------------------------------------------------------------------------------------------------------------------------------------------------------------------------------------------------------------------------------------------------------------------------------------------------------------------------------------------------------------------------------------
	'POTA_Potamogeton_natans'            --------------------------------------------------------------------------------------------------------------------------------------------------------------------------------------------------------------------------------------------------------------------------------------------------------------------------------------------------------------------------------------------------------------------------------------------------------------------------------------------------------------------------------------------------------------------------------------------------------------------------------------------------------------------------------------------------------------------------------------------------------------------------------------------------------------------------------------------------------------------------------------------------------------------------------------------------------------------------------------------------------------------------------------------------------------------------------------------------------------------------------------------------------------------------------------------------------------------------------------------------------------------------------------------------------------------------------------------------------------------------------------------------------------------------------------------------------------------------------------------------------------------------------------------------------------------------------------------------------------------------------------------------------------------------------------------------------------------------------------------------------------------------------------------------------------------------------------------------------------------------------
	'POTA_Potamogeton_wrightii'          --------------------------------------------------------------------------------------------------------------------------------------------------------------------------------------------------------------------------------------------------------------------------------------------------------------------------------------------------------------------------------------------------------------------------------------------------------------------------------------------------------------------------------------------------------------------------------------------------------------------------------------------------------------------------------------------------------------------------------------------------------------------------------------------------------------------------------------------------------------------------------------------------------------------------------------------------------------------------------------------------------------------------------------------------------------------------------------------------------------------------------------------------------------------------------------------------------------------------------------------------------------------------------------------------------------------------------------------------------------------------------------------------------------------------------------------------------------------------------------------------------------------------------------------------------------------------------------------------------------------------------------------------------------------------------------------------------------------------------------------------------------------------------------------------------------------------------------------------------------------------------
	'POTA_Stuckenia_filiformis'          --------------------------------------------------------------------------------------------------------------------------------------------------------------------------------------------------------------------------------------------------------------------------------------------------------------------------------------------------------------------------------------------------------------------------------------------------------------------------------------------------------------------------------------------------------------------------------------------------------------------------------------------------------------------------------------------------------------------------------------------------------------------------------------------------------------------------------------------------------------------------------------------------------------------------------------------------------------------------------------------------------------------------------------------------------------------------------------------------------------------------------------------------------------------------------------------------------------------------------------------------------------------------------------------------------------------------------------------------------------------------------------------------------------------------------------------------------------------------------------------------------------------------------------------------------------------------------------------------------------------------------------------------------------------------------------------------------------------------------------------------------------------------------------------------------------------------------------------------------------------------------
	'POTA_Stuckenia_pamirica'            --------------------------------------------------------------------------------------------------------------------------------------------------------------------------------------------------------------------------------------------------------------------------------------------------------------------------------------------------------------------------------------------------------------------------------------------------------------------------------------------------------------------------------------------------------------------------------------------------------------------------------------------------------------------------------------------------------------------------------------------------------------------------------------------------------------------------------------------------------------------------------------------------------------------------------------------------------------------------------------------------------------------------------------------------------------------------------------------------------------------------------------------------------------------------------------------------------------------------------------------------------------------------------------------------------------------------------------------------------------------------------------------------------------------------------------------------------------------------------------------------------------------------------------------------------------------------------------------------------------------------------------------------------------------------------------------------------------------------------------------------------------------------------------------------------------------------------------------------------------------------------
	'POTA_Stuckenia_pectinata'           --------------------------------------------------------------------------------------------------------------------------------------------------------------------------------------------------------------------------------------------------------------------------------------------------------------------------------------------------------------------------------------------------------------------------------------------------------------------------------------------------------------------------------------------------------------------------------------------------------------------------------------------------------------------------------------------------------------------------------------------------------------------------------------------------------------------------------------------------------------------------------------------------------------------------------------------------------------------------------------------------------------------------------------------------------------------------------------------------------------------------------------------------------------------------------------------------------------------------------------------------------------------------------------------------------------------------------------------------------------------------------------------------------------------------------------------------------------------------------------------------------------------------------------------------------------------------------------------------------------------------------------------------------------------------------------------------------------------------------------------------------------------------------------------------------------------------------------------------------------------------------
	'POTA_Zannichellia_obtusifolia'      --------------------------------------------------------------------------------------------------------------------------------------------------------------------------------------------------------------------------------------------------------------------------------------------------------------------------------------------------------------------------------------------------------------------------------------------------------------------------------------------------------------------------------------------------------------------------------------------------------------------------------------------------------------------------------------------------------------------------------------------------------------------------------------------------------------------------------------------------------------------------------------------------------------------------------------------------------------------------------------------------------------------------------------------------------------------------------------------------------------------------------------------------------------------------------------------------------------------------------------------------------------------------------------------------------------------------------------------------------------------------------------------------------------------------------------------------------------------------------------------------------------------------------------------------------------------------------------------------------------------------------------------------------------------------------------------------------------------------------------------------------------------------------------------------------------------------------------------------------------------------------
	'POTA_Zannichellia_palustris'        -----------------------------------------------------ACTGTGAAACTGCGAATGGCTCATTAAATCAGTTATAGTTTGTTTGATGGTATTTCTTGCTACTCGGATAACCGTAGTAATTCTAGAGCTAATACGTGCAC-CAAATCCCGACTTCT-GGAAGGGATGCATTTGTTAGATAAAAGGCTGACGCGGG-TTT-T-CCCGTTGCTCTGAGGATTCATGATAACTTGACCGATCGCATGGTC-TTTGTGCCGGCGACGCATCATTCAAATTTCTGCCCTATCAACTTTCGACGGTAGGATAGGGGCCTACCGTGGTTTTGACGGGTGACGGAGAATTAGGGTTCGATTCCGGAGAGGGAGCCTGAGAGACGGCTACCACATCCAAGGAAGGCAGCAGGCGCGCAAATTACCCAATCCTGACACGGGGAGGTAGTGACAATAAATAACAATACCGGGCTCTTTTGAGTCTGGTAATTGGAATGAGTACAATCTAAATCCCTTAACGAGGATCCATTGGAGGGCAAGTCTGGTGCCAGCAGCCGCGGTAATTCCAGCTCCAATAGCGTATATTTAAGTTGTTGCAGTTAAAAAGCTCGTAGTTGGACCTTGGG-ATTGGTCGGTCGGTCTGCC--TA-TGGTGTGTACCGGCCGTCTCGTCCCTT-ATGCTGGTGACGCGTGCCTGTCCTTAGTTGGTCGGGTCGTGCTTCCGGCGCTGTTACTTTGAA-GAAATTAGAGTGCTCAAAGCAGGCCTTTGCTCTGAATACA-TTAGCATGGGATAACGTCATAGGATTTCGGTCCTATTTTGTTGGCCTTCGGGACCGGAGTAATGATTAAGAGGGACAGTCGGGGGCATTCGTATTTCATAGTCAGAGGTGAAATTCTTGGATTTATGAAAGACGAACAACTGCGAAAGCATTTGCCAAGGATGTTTTCATTAATCAAGAACGAAAGTTGGGGGCTCGAAGACGATCAGATACCGTCCTAGTCTCAACCATAAACGATGCCGACCAGGGATTGGCGGATGTTACTTTAAGGACTCCGCCAGCACCTTATGAGAAATCAAAGTTTTTGGGTTCCGGGGG--GAGTATGGTCGCAAGGCTGAAACTTAAAGGAATTGACGGAAGGGCACCACCAGGAGTGGAGCCTGCGGCTTAATTTGACTCAACACGGGGAAACTTACCAGGTCCAGACATAGTAAGGATTGACAGATTGAGAGCTCTTTCTTGATTCTATGGGTGGTGGT-GCATGGCCGTT-CTTAGTTGGTGGAGCGATTTGTCTGGTTAATTCCGTTAACGAACGAGACCTCAGCCTGCTAACTAGCTACGCGGAGGTGACCCTCCGTGGCCAGCTTCTTAGAGGGACTATGGCCGCTTAGGCCAAGGAAGTTTGAGGCAATAACAGGTCTGTGATGCCCTTAGATGTTCTGGGCCGCACGCGCGCTACACTGATGTATTCAACGAGTTTATAACCTGAGCCGACAGGCTTGGGTAATCTTTGAAAATTTCATCGTGATGGGGATAGATCATTGCAATTGTTGGTCTTCAACGAGGAATTCCTAGTAAGCGTGAGTCATCAGCTCGCGTTGACTACGTCCCTGCCCTTTGTACACACCGCCCGTCGCTCCTACCGATTGAATGGTCCGGTGAAGTGCTCGGATCGTGGCGACGTGAGTGGTTTTCCGCTCACTACGTCGTGAGAAGTTCACTGAACCTTATCATTTAGAGGAAGGAGA-------------------------------------------------
	'POTA_Zannichellia_peltata'          --------------------------------------------------------------------------------------------------------------------------------------------------------------------------------------------------------------------------------------------------------------------------------------------------------------------------------------------------------------------------------------------------------------------------------------------------------------------------------------------------------------------------------------------------------------------------------------------------------------------------------------------------------------------------------------------------------------------------------------------------------------------------------------------------------------------------------------------------------------------------------------------------------------------------------------------------------------------------------------------------------------------------------------------------------------------------------------------------------------------------------------------------------------------------------------------------------------------------------------------------------------------------------------------------------------------------------------------------------------------------------------------------------------------------------------------------------------------------------------------------------------------------------------------------------------------------------------------------------------------------------------------------------------------------------------------------------------------------------------------------------------------------------------------------------------------------------------------------------------------------------
	'RUPP_Ruppia_cirrhosa'               --------------------------------------------------------------------------------------------------------------------------------------------------------------------------------------------------------------------------------------------------------------------------------------------------------------------------------------------------------------------------------------------------------------------------------------------------------------------------------------------------------------------------------------------------------------------------------------------------------------------------------------------------------------------------------------------------------------------------------------------------------------------------------------------------------------------------------------------------------------------------------------------------------------------------------------------------------------------------------------------------------------------------------------------------------------------------------------------------------------------------------------------------------------------------------------------------------------------------------------------------------------------------------------------------------------------------------------------------------------------------------------------------------------------------------------------------------------------------------------------------------------------------------------------------------------------------------------------------------------------------------------------------------------------------------------------------------------------------------------------------------------------------------------------------------------------------------------------------------------------------------
	'RUPP_Ruppia_maritima'               -------------------------------------------------------TGTGAAACTGCGAATGGCTCATTAAATCAGTTATAGTTTGTTTGATGGTA---TTTGCTACTCGGATAACCGTAGTAATTCTAGAGCTAATACGTGCACCGAAACCCCGACTTTT-GGAAGGGATGCATTTGTTAGATAAAAGGCTGACGCGGG-CTT-TGCTCGTTGTTCCGATGATTCATGATAACTTGACGGATCGCATGGCC-ATAGTGCCGGCGACGCATCATTCAAATTTCTGCCCTATCAACTTTCGATGGTAGGATATTTGCCTACCATGGTGGTGACGGGTGACGGAGAATTAGGGTTCGATTCCGGAGAGGGAGCCTGAGAAACGGCTACCACATCCAAGGAAGGCAGCAGGCGCGCAAATTACCCAATCCTGACACGGGGAGGTAGTGACAATAAATAACAATACCGGGCTCTTC-GAGTCTGGTAATTGGAATGAGTACAATCTAAATCCCTTAACGAGGATCCATTGGAGGGCAAGTCTGGTGCCAGCAGCCGCGGTAATTCCAGCTCCAATAGCGTATATTTAAGTTGTTGCAGTTAAAAAGCTCGTAGTTGGACCTTGGG-TTGGTTCGATCGGTCTGC---T--TGGTGTGCATCGGTCGGTTCGTCCCTT-CTGCTGGTGTCGCGTTCCTGTCCTTAATTGGTCGGGTCGTGCCTCTGGCGCTGTTACTTTGAA-GAAATTAGAGTGCTCAAAGCAAGCCTATGCTCTGCATACA-TTAGCATGGGATAACATCACAGGATTTCGGTCCTATTTTGTTGGCCTTCGGGATCGGAGTAATGATTAAGAGGGACAGTCGGGGGCATTCGTATTTCATAGTCAGAGGTGAAATTCTTGGATTTATGAAAGACGAACAACTGCGAAAGCATTTGCCAAGGATGTTTTCATTAATCAAGAACGAAAGTTGGGGGCTCGAAGACGATCAGATACCGTCCTAGTCTCAACCATAAACGATGCCGACCAGGGATTGGCGGATGTTGCTTTTAGGACTTCGCCAGCACCTTTTGAGAAATCAAAGTTTTTGGGTTCCGGGGG--GAGTATGGTCGCAAGGCTGAAACTTAAAGGAATTGACGGAAGGGCACCACCAGGAGTGGAGCCTGCGGCTTAATTTGACTCAACACGGGGAAACTTACCAGGTCCAGACATAGTAAGGATTGACAGATTGAGAGCTCTTTCTTGATTCTATGGGTGGTGGT-GCATGGCCGTT-CTTAGTTGGTGGAGCGATTTGTCTGGTTAATTCCGTTAACGAACGAGACCTCAGCCTGCTAACTAGCTATGCGAAGGTAACCCTTCGTGGCCAGCTTCTTAGAGGGACTATGGCCGCTTAGGCTACGGAAGTTTGAGGCAATAACAGGTCTGTGATGCCCTTAGATGTTCTGGGCCGCACGCGCGCTACACTGATGTATTCAACGAGTTTATAACCTTAGCCGATAGGCTTGGGTAATCTTTGAAAATTTCATCGTGATGGGGATAGATCATTGCAACTGTTGGTCTTCAACGAGGAATTCCTAGTAAGCGTGAGTCATCAGCTCGCGTTGACTACGTCCCTGCCCTTTGTACACACCGCCCGTCGCTCCTACCGATTGAATGGTCCGGTGAAGTGCTCGGATCGTGATGA--------------------------------------------------------------------------------------------------------------------
[truncated: 501,825 more chars]
