# Supplementary material for: Lemnaceae and Orontiaceae Are Phylogenetically and Morphologically Distinct from Araceae
Source: Plants (Basel). 2021 Nov 30;10(12):2639. doi: 10.3390/plants10122639 (PMC8704351; doi:10.3390/plants10122639)
Supplement: Supplementary file 1 [file plants-10-02639-s001.zip › Supplement/Supplementary Table 1.xlsx]

## Sheet: Appendix 1
					Nucleus		Mitochondrion						Plastid
Family	Subfamily	Tribe	Binomial	Authority	18S	ITS	genome	atp1	cox1	matR	nad5	rps3	genome	matK	ndhF	rbcL	rps16	trnL
Acoraceae			Acorus calamus	L.		KT119546.1		AF197621	1930202301		DQ406951		MT755635	AB040154	EU814669	M91625	FJ874997	AY054742
Acoraceae			Acorus gramineus	Aiton		MH703378.1		AF197622	98986497		DQ406994	GU351550		DQ182341	193506240	D28866	FJ875002	FJ874962
Alismataceae			Albidella acanthocarpa	(F.Muell.) Lehtonen										HQ456460		HQ456501
Alismataceae			Albidella nymphaeifolia	(Griseb.) Pichon		EF088077								1006598998		1033322221
Alismataceae			Albidella oligococca	(F.Muell.) Lehtonen				KU642440	KU642208.1		HQ267480	KX808248		HQ456461		HQ456502
Alismataceae			Alisma californicum	(Torr.) Micheli		JF780990.1								MF963437		MF963128
Alismataceae			Alisma canaliculatum	A.Braun & C.D.Bouché		DQ468388.1								AB040179		336445233
Alismataceae			Alisma gramineum	Lej.		DQ468391.1								JF781067		JF781041
Alismataceae			Alisma plantago-aquatica	L.	AF197585	JF975841.1		AF197717	DQ630730.1	AF197815	DQ406947	GU351556		AF542573	33333872	L08759		220675789
Alismataceae			Astonia australiensis	(Aston) S.W.L.Jacobs		AY335952.1								354586698		HQ456499
Alismataceae			Baldellia ranunculoides	(L.) Parl.		DQ339092		DQ859092			HQ267478			HQ456458		DQ859163
Alismataceae			Baldellia repens	(Lam.) Ooststr.		DQ339091		DQ859092			HQ267478			HQ456458		DQ859163
Alismataceae			Burnatia enneandra	Micheli										376319791		JN547809
Alismataceae			Butomopsis latifolia	(D.Don) Kunth		HQ456395.1								HQ456459		HQ456500
Alismataceae			Caldesia grandis	Sam.		DQ207881								341869970		336445235
Alismataceae			Caldesia parnassifolia	(Bassi) Parl.	JN034099	KT874528.1								140326441		1033322223
Alismataceae			Damasonium alisma	Mill.		JF780988.1								HQ456462		U80678
Alismataceae			Damasonium minus	(R.Br.) Buchenau		JF780987.1								JF781069		JF781063
Alismataceae			Echinodorus berteroi	(Spreng.) Fassett		EF088087.1								EF088121		1597481983
Alismataceae			Echinodorus cordifolius	(L.) Griseb.		EF088079.1					HQ267482			EF088127		DQ859164
Alismataceae			Echinodorus grandiflorus	(Cham. & Schltdl.) Micheli		EF088070								EF088118		U80679
Alismataceae			Echinodorus grisebachii	Small	JN034100	EF088083.1		KU642441	KU642209.1			KX808247		EF088095		HQ456503
Alismataceae			Echinodorus uruguayensis	Arechav.		EF088066.1								666788315		DQ859165
Alismataceae			Helanthium bolivianum	(Rusby) Lehtonen & Myllys		EF088090.1		KU642442	KU642210.1		KF632839			140326382		1033322229		335335923
Alismataceae			Helanthium tenellum	(Mart. ex Schult.f.) J.G.Sm.		EF088056.1								EF088105		HQ456505		335335919
Alismataceae			Hydrocleys martii	Seub.											365824014	365824057
Alismataceae			Hydrocleys nymphoides	(Humb. & Bonpl. ex Willd.) Buchenau		HQ456423.1		KU642444	KU642212.1		DQ406999	KX808246		HQ456470		U80716
Alismataceae			Limnocharis flava	(L.) Buchenau		HQ456400.1		KU642445	KU642213.1		HQ267491	KX808245		HQ456464		AB088807		970757850
Alismataceae			Limnophyton angolense	Buchenau	JN034101	336445163								341869986		JF781049
Alismataceae			Luronium natans	(L.) Raf.		DQ339093		KU642438	KU642206.1		HQ267492	KX808251		HQ456465		U80680
Alismataceae			Ranalisma humile	(Rich. ex Kunth) Hutch.		HQ456402.1		KU642439	KU642207.1		HQ267502	KX808257		HQ456466		U80681
Alismataceae			Ranalisma rostratum	Stapf	AY952388	AY395986								AY952415		AY952438		335335906
Alismataceae			Sagittaria latifolia	Willd.	KM103407	HQ456403.1		DQ508948	DQ630732.1		HQ267513	KX808244		HQ456467	21326580	L08767
Alismataceae			Sagittaria lichuanensis	J.K.Chen, X.Z.Sun & H.Q.Wang		AY395992								341869992		304557015
Alismataceae			Sagittaria montevidensis	Cham. & Schltdl.		EF088052								HQ456468		HQ456507
Alismataceae			Sagittaria subulata	(L.) Buchenau		LC541344								HM850586		HM850330
Alismataceae			Sagittaria trifolia	L.	D29781	AY395991								1159729673		1159729271
Alismataceae			Wiesneria triandra	(Dalzell) Micheli		AY335953								353531499		U80682
Aponogetonaceae			Aponogeton abyssinicus	Hochst. ex A.Rich.		KJ922029.1								671696379
Aponogetonaceae			Aponogeton crispus	Thunb.	AF168826	AY926288		DQ859091			HQ267477			354586739		DQ859162
Aponogetonaceae			Aponogeton distachyos	L.f.		AY926320.1		KU642437	KU642205.1			KX808242		354586747	365824033	U80684		33867322
Aponogetonaceae			Aponogeton hexatepalus	H.Bruggen		AY926321								62907110		HQ456513
Aponogetonaceae			Aponogeton ulvaceus	Baker		AY926312.1								354586763		HQ456523
Araceae	Aroideae	Aglaonemateae	Aglaodorum griffithii	(Schott) Schott										AM920580		AM905758		220675735
Araceae	Aroideae	Aglaonemateae	Aglaonema costatum	N.E.Br.									MN046881
Araceae	Aroideae	Aglaonemateae	Aglaonema modestum	Schott ex Engl.										AM920579		AM905757		AY054700
Araceae	Aroideae	Aglaonemateae	Aglaonema nitidum	(Jack) Kunth	OL435793			OL435728			OL435772			AM920579		AM905757		AY054700
Araceae	Aroideae	Ambrosineae	Ambrosina bassii	L.										EU193573		EU193182
Araceae	Aroideae	Anubiadeae	Anubias barteri	Schott										AM920578		AM905756		AY054710
Araceae	Aroideae	Anubiadeae	Anubias heterophylla	Engl.									MN046884.1
Araceae	Aroideae	Areae	Arum concinnatum	Schott					EF517179.1
Araceae	Aroideae	Areae	Arum cylindraceum	Gasp.		296033247								194579595		171770828	175076315	187370893
Araceae	Aroideae	Areae	Arum dioscoridis	Sm.					EF517180.1
Araceae	Aroideae	Areae	Arum hygrophilum	Boiss.		296033240								AM920631		AM905809	175076323	187370901
Araceae	Aroideae	Areae	Arum italicum	Mill.					EF517181.1
Araceae	Aroideae	Areae	Arum nigrum	Schott		296033249								194579586		171770818	175076310	187370888
Araceae	Aroideae	Areae	Biarum davisii	Turrill					EF517182.1
Araceae	Aroideae	Areae	Biarum tenuifolium	(L.) Schott					EF517183.1					AM920632		AM905810	175076300	30267532
Araceae	Aroideae	Areae	Dracunculus canariensis	Kunth					EF517184.1					194579570		171770800	175076301	30267534
Araceae	Aroideae	Areae	Dracunculus vulgaris	Schott		296033254			EF517185.1					AM920634		AM905812	175076302	30267535
Araceae	Aroideae	Areae	Eminium spiculatum	(Blume) Schott					EF517186.1					AM920635		AM905813	175076274	30267536
Araceae	Aroideae	Areae	Helicodiceros muscivorus	(L.f.) Engl.					EF517187.1					AM920633		AM905811	175076281	30267537
Araceae	Aroideae	Areae	Sauromatum giganteum	(Engl.) Cusimano & Hett.		1441205713			EF517189.1				MN626718.1	194579514		171770742	175076272	1243471927
Araceae	Aroideae	Areae	Sauromatum hirsutum	(S.Y.Hu) Cusimano & Hett.					EF517190.1					225728664				30267547
Araceae	Aroideae	Areae	Sauromatum horsfieldii	Miq.										EU193593		EU193202	175076273	30267548
Araceae	Aroideae	Areae	Sauromatum venosum	(Dryand. ex Aiton) Kunth					EF517191.1					194579512		171770740	175076271	30842022
Araceae	Aroideae	Areae	Theriophonum dalzellii	Schott										EU886534
Araceae	Aroideae	Areae	Theriophonum infaustum	N.E.Br.					EF517202.1
Araceae	Aroideae	Areae	Typhonium albidinervium	C.Z.Tang & H.Li					EF517192.1
Araceae	Aroideae	Areae	Typhonium blumei	Nicolson & Sivad.		1839346842							MT161480	AM920630		AM905808		30842019
Araceae	Aroideae	Areae	Typhonium brownii	Schott										EU886538
Araceae	Aroideae	Areae	Typhonium trilobatum	(L.) Schott					EF517188.1
Araceae	Aroideae	Arisaemateae	Arisaema amurense	Maxim.		2075224426								442799272		114448969		1417911141
Araceae	Aroideae	Arisaemateae	Arisaema bockii	Engl.									MZ424448
Araceae	Aroideae	Arisaemateae	Arisaema franchetianum	Engl.									MN046885.1	AM920628		AM905806		745991852
Araceae	Aroideae	Arisaemateae	Arisaema heterophyllum	Blume									MZ424448
Araceae	Aroideae	Arisaemateae	Arisaema ringens	(Thunb.) Schott									MK111107
Araceae	Aroideae	Arisaemateae	Arisaema serratum	(Thunb.) Schott		1439131470								194579503		171770730	175076266	745991921
Araceae	Aroideae	Arisaemateae	Arisaema speciosum	(Wall.) Mart.					EF517176.1
Araceae	Aroideae	Arisaemateae	Arisaema tortuosum	(Wall.) Schott					EF517177.1	KX526157				1063822388		21667616		745991934
Araceae	Aroideae	Arisaemateae	Arisaema triphyllum	(L.) Schott	KM103392	KF977433.1		OL435733	AJ007545.1	EU281121	OL435777			1592123912	89275215	1597480764		1069460781
Araceae	Aroideae	Arisaemateae	Englerarum hypnosum	(J.T.Yin, Y.H.Wang & Z.F.Xu) Nauheimer & P.C.Boyce										JQ238831				JQ238746
Araceae	Aroideae	Arisaemateae	Pinellia cordata	N.E.Br.					EF517175.1
Araceae	Aroideae	Arisaemateae	Pinellia pedatisecta	Schott		AF469040.1							MN046890.1	AM920629		AM905807	175076268	1243471939
Araceae	Aroideae	Arisaemateae	Pinellia peltata	C.Pei									MT819952.1
Araceae	Aroideae	Arisaemateae	Pinellia ternata	(Thunb.) Makino		MH807942.1			EF517178.1				KR270823	KT025809		KT025699	1127432725	1243471929
Araceae	Aroideae	Arisareae	Arisarum simorrhinum	Durieu									MN046886
Araceae	Aroideae	Arisareae	Arisarum vulgare	O.Targ.Tozz.										AM920619		AM905797	175076257	46946684
Araceae	Aroideae	Arophyteae	Arophyton buchetii	Bogner										AM920642		AM905820		33867354
Araceae	Aroideae	Arophyteae	Carlephyton glaucophyllum	Bogner									MT161478	AM920643		AM905821		220675785
Araceae	Aroideae	Arophyteae	Colletogyne perrieri	Buchet										AM920645		AM905823		220675787
Araceae	Aroideae	Caladieae	Caladium bicolor	(Aiton) Vent.					EF517207.1				MN972441.1	EU193572		EU193181	175076252	AY054708
Araceae	Aroideae	Caladieae	Caladium lindenii	(André) Madison										AM920610		AM905788		AF521871
Araceae	Aroideae	Caladieae	Chlorospatha atropurpurea	(Madison) Madison										EU542584
Araceae	Aroideae	Caladieae	Filarum manserichense	Nicolson										AM920617		AM905795		220675763
Araceae	Aroideae	Caladieae	Hapaline benthamiana	Schott										AM920609		AM905787		220675757
Araceae	Aroideae	Caladieae	Jasarum steyermarkii	G.S.Bunting										AM920614		AM905792		220675760
Araceae	Aroideae	Caladieae	Scaphispatha gracilis	Brongn. ex Schott										AM920615		AM905793		220675761
Araceae	Aroideae	Caladieae	Syngonium angustatum	Schott									MN046894.1
Araceae	Aroideae	Caladieae	Syngonium auritum	(L.) Schott										AM920611		AM905789		46946680
Araceae	Aroideae	Caladieae	Syngonium podophyllum	Schott										1572523494		270156265		46946681
Araceae	Aroideae	Caladieae	Ulearum sagittatum	Engl.										AM920616		AM905794		749205917
Araceae	Aroideae	Caladieae	Xanthosoma helleborifolium	(Jacq.) Schott									MT161482	AM920612		AM905790
Araceae	Aroideae	Caladieae	Xanthosoma sagittifolium	(L.) Schott				DQ401318	EF517206.1	DQ401376	DQ406936	GU351855	MW628970.1	194579477		171770700	175076251	187370829
Araceae	Aroideae	Caladieae	Zomicarpa steigeriana	Maxim. ex Schott										EU542592
Araceae	Aroideae	Caladieae	Zomicarpella amazonica	Bogner									MT161483	AM920618		AM905796		AM932346
Araceae	Aroideae	Calleae	Calla palustris	L.	OL435797			OL435734		OL435755	OL435778		MN046887.1	AM920641	89275213	AM905819	175076249	46946677
Araceae	Aroideae	Callopsideae	Callopsis volkensii	Engl.										AM920595		AM905773		33867337
Araceae	Aroideae	Colocasieae	Alocasia cucullata	(Lour.) G.Don					EF517193.1
Araceae	Aroideae	Colocasieae	Alocasia fornicata	(Kunth) Schott									MK636779.1
Araceae	Aroideae	Colocasieae	Alocasia gageana	Engl. & K.Krause					EF517194.1
Araceae	Aroideae	Colocasieae	Alocasia macrorrhizos	(L.) G.Don									KR296655
Araceae	Aroideae	Colocasieae	Alocasia navicularis	(K.Koch & C.D.Bouché) K.Koch & C.D.Bouché					EF517195.1				MN046882.1
Araceae	Aroideae	Colocasieae	Alocasia odora	(G.Lodd.) Spach	OL435794	KF863707.1		OL435729		OL435751	OL435773			AM920624		AM905802	JQ237160	AY054705
Araceae	Aroideae	Colocasieae	Alocasia sanderiana	W.Bull										194579499		171770724	175076263	371941431
Araceae	Aroideae	Colocasieae	Ariopsis peltata	Nimmo		699233530								AM920626		AM905804	373882143	699233572
Araceae	Aroideae	Colocasieae	Ariopsis protanthera	(Engl. & K.Krause) N.E.Br. ex Govaerts & Frodin					EF517198.1
Araceae	Aroideae	Colocasieae	Colocasia esculenta	(L.) Schott	OL435798	MH558629.1		OL435735	EF517196.1	OL435756	OL435779		JN105689	AM920622		AM905800	673057451	699233576
Araceae	Aroideae	Colocasieae	Colocasia fallax	Schott		1258124092								JQ238891		KF284534	673057455	JQ238719
Araceae	Aroideae	Colocasieae	Colocasia fontanesii	Schott		387763677								JQ238892		387625016	387624759	JQ238720
Araceae	Aroideae	Colocasieae	Colocasia menglaensis	J.T.Yin, H.Li & Z.F.Xu		673057036								JQ238894		KF284545	673057471	JQ238722
Araceae	Aroideae	Colocasieae	Leucocasia gigantea	(Blume) Schott									MN972442.1	346328922		171770728	373882149	699233575
Araceae	Aroideae	Colocasieae	Protarum sechellarum	Engl.					EF517203.1					AM920627		AM905805	373882156	371941463
Araceae	Aroideae	Colocasieae	Remusatia vivipara	(Roxb.) Schott		AY081002.1			EF517197.1					AM920625		AM905803	387624743	699233560
Araceae	Aroideae	Colocasieae	Steudnera colocasiifolia	K.Koch		699233528							MT161479	AM920623		AM905801	373882168	699233570
Araceae	Aroideae	Colocasieae	Steudnera discolor	W.Bull ex T.Moore & Mast.					EF517199.1
Araceae	Aroideae	Colocasieae	Steudnera griffithii	(Schott) Hook.f.					EF517210.1
Araceae	Aroideae	Colocasieae	Steudnera kerrii	Gagnep.					EF517208.1
Araceae	Aroideae	Cryptocoryneae	Cryptocoryne bullosa	Becc.										403494231		409898433
Araceae	Aroideae	Cryptocoryneae	Cryptocoryne keei	N.Jacobsen										403494243		409898445
Araceae	Aroideae	Cryptocoryneae	Cryptocoryne lingua	Becc. ex Engl.										AM920601		AM905779		AM933329
Araceae	Aroideae	Cryptocoryneae	Cryptocoryne pallidinervia	Engl.										403494249		409898453
Araceae	Aroideae	Cryptocoryneae	Lagenandra ovata	(L.) Thwaites										AM920602		AM905780		AM933330
Araceae	Aroideae	Culcasieae	Cercestis mirabilis	(N.E.Br.) Bogner										AM920639		AM905817		121484283
Araceae	Aroideae	Culcasieae	Culcasia liberica	N.E.Br.										AM920638		AM905816		220675781
Araceae	Aroideae	Dieffenbachieae	Bognera recondita	(Madison) Mayo & Nicolson										AM920587		AM905765		121484291
Araceae	Aroideae	Dieffenbachieae	Dieffenbachia aglaonematifolia	Engl.										AM920586		AM905764		121484293
Araceae	Aroideae	Dieffenbachieae	Dieffenbachia seguine	(Jacq.) Schott	OL435799			OL435736	AJ007549.1	OL435757	OL435780		KR262889			OL435717		OL435722
Araceae	Aroideae	Homalomeneae	Furtadoa sumatrensis	M.Hotta		857014785								HQ687767
Araceae	Aroideae	Homalomeneae	Homalomena magna	A.Hay		1343897550								AM920596		AM905774		1005417311
Araceae	Aroideae	Homalomeneae	Homalomena occulta	(Lour.) Schott									MW145396
Araceae	Aroideae	Montrichardieae	Montrichardia arborescens	(L.) Schott									MN046889.1	AM920640		AM905818		1005417188
Araceae	Aroideae	Nephthytideae	Anchomanes difformis	(Blume) Engl.									MN551188.1	AM920583		AM905761		AY054711
Araceae	Aroideae	Nephthytideae	Nephthytis afzelii	Schott										AM920581		AM905759		AY054702
Araceae	Aroideae	Nephthytideae	Pseudohydrosme gabunensis	Engl.										AM920582		AM905760		220675736
Araceae	Aroideae	Peltandreae	Peltandra sagittifolia	(Michx.) Morong										818944463		818945942
Araceae	Aroideae	Peltandreae	Peltandra virginica	(L.) Schott					AJ007550.1					AM920637		AM905815	175076258	30267550
Araceae	Aroideae	Peltandreae	Typhonodorum lindleyanum	Schott					EF517205.1					194579493		171770716	175076259	30267552
Araceae	Aroideae	Philodendreae	Philodendron crassinervium	Lindl.									MN551187.1
Araceae	Aroideae	Philodendreae	Philodendron deltoideum	Poepp.		1343897585								AM920597		AM905775		1005417274
Araceae	Aroideae	Philodendreae	Philodendron hederaceum	(Jacq.) Schott	OL435802	MG953696.1		DQ401319	4138352	DQ401395	DQ406937			LT995027		KX783968		OL435724
Araceae	Aroideae	Philodendreae	Philodendron insigne	Schott		DQ866899
Araceae	Aroideae	Philodendreae	Philodendron longistilum	K.Krause		DQ866902
Araceae	Aroideae	Philodendreae	Thaumatophyllum bipinnatifidum	(Schott ex Endl.) Sakur., Calazans & Mayo	OL435803	JQ413336.1		OL435742		OL435763	OL435784			857014625		OL435718		1005417179
Araceae	Aroideae	Philodendreae	Thaumatophyllum undulatum	(Engl.) Sakur., Calazans & Mayo		1343897691								592745785				1005417291
Araceae	Aroideae	Philonotieae	Philonotion americanum	(A.M.E.Jonker & Jonker) S.Y.Wong & P.C.Boyce		366091108								GQ220908				GQ220978
Araceae	Aroideae	Pistieae	Pistia stratiotes	L.	AF168869	Stepanenko et al., in prep.		OL435740	AJ007546.1	OL435761	OL435783		MN885890.1	AM920621		AM905799	373882155	AY054706
Araceae	Aroideae	Schismatoglottideae	Apoballis brevipes	(Hook.f.) S.Y.Wong & P.C.Boyce		KT732150.1
Araceae	Aroideae	Schismatoglottideae	Bakoa lucens	(Bogner) P.C.Boyce & S.Y.Wong		868985319								GQ220894				GQ220962
Araceae	Aroideae	Schismatoglottideae	Bucephalandra akantha	S.Y.Wong & P.C.Boyce
Araceae	Aroideae	Schismatoglottideae	Bucephalandra bogneri	S.Y.Wong & P.C.Boyce		KT732153.1
Araceae	Aroideae	Schismatoglottideae	Bucephalandra kishii	S.Y.Wong & P.C.Boyce		KP744668.1
Araceae	Aroideae	Schismatoglottideae	Bucephalandra motleyana	Schott		JN544439.1
Araceae	Aroideae	Schismatoglottideae	Burttianthus purseglovei	(Furtado) S.Y.Wong & P.C.Boyce		JN544435.1
Araceae	Aroideae	Schismatoglottideae	Burttianthus spissus	(S.Y.Wong, S.L.Low & P.C.Boyce) S.Y.Wong & P.C.Boyce		KP744655.1
Araceae	Aroideae	Schismatoglottideae	Fenestratarum mulayadii	P.C.Boyce & S.Y.Wong		KT732151.1
Araceae	Aroideae	Schismatoglottideae	Gamogyne burbidgei	N.E.Br.		KM433720.1
Araceae	Aroideae	Schismatoglottideae	Gamogyne helix	(S.Y.Wong & P.C.Boyce) S.Y.Wong & P.C.Boyce		KT732162.1
Araceae	Aroideae	Schismatoglottideae	Gosong brevipedunculata	(H.Okada & Y.Mori) S.Y.Wong & P.C.Boyce		KP744664.1
Araceae	Aroideae	Schismatoglottideae	Heteroaridarum crassum	(S.Y.Wong & P.C.Boyce) S.Y.Wong & P.C.Boyce		JN544426.1
Araceae	Aroideae	Schismatoglottideae	Heteroaridarum nicolsonii	(Bogner) S.Y.Wong & P.C.Boyce										AM920606		AM905784		443349785
Araceae	Aroideae	Schismatoglottideae	Hottarum truncatum	(M.Hotta) Bogner & Nicolson		KP744659.1
Araceae	Aroideae	Schismatoglottideae	Kiewia perakensis	(Engl.) S.Y.Wong & P.C.Boyce		KM433714.1
Araceae	Aroideae	Schismatoglottideae	Kiewia ridleyi	(N.E.Br. ex Hook.f.) S.Y.Wong & P.C.Boyce		KM433713.1								AM920603		AM905781		340842417
Araceae	Aroideae	Schismatoglottideae	Nabalu corneri	(A.Hay) S.Y.Wong & P.C.Boyce		KT732136.1
Araceae	Aroideae	Schismatoglottideae	Naiadia zygoseta	(S.Y.Wong, S.L.Low & P.C.Boyce) S.Y.Wong & P.C.Boyce		KP744682.1
Araceae	Aroideae	Schismatoglottideae	Phymatarum borneense	M.Hotta		366091099								AM920605		AM905783		443349780
Araceae	Aroideae	Schismatoglottideae	Piptospatha insignis	N.E.Br.		KM433721.1
Araceae	Aroideae	Schismatoglottideae	Pursegloveia burttii	(Bogner & Nicolson) S.Y.Wong & P.C.Boyce		KP744709.1
Araceae	Aroideae	Schismatoglottideae	Pursegloveia kazuyae	(S.Y.Wong, P.C.Boyce & S.L.Low) S.Y.Wong & P.C.Boyce		KP744710.1
Araceae	Aroideae	Schismatoglottideae	Pursegloveia orientale	(S.Y.Wong, P.C.Boyce & S.L.Low) S.Y.Wong & P.C.Boyce		KP744708.1
Araceae	Aroideae	Schismatoglottideae	Rhynchopyle pileata	(S.Y.Wong & P.C.Boyce) S.Y.Wong & P.C.Boyce		KT732159.1
Araceae	Aroideae	Schismatoglottideae	Schismatoglottis adoceta	S.Y.Wong		JX857114.1
Araceae	Aroideae	Schismatoglottideae	Schismatoglottis asperata	Engl.		KP744727.1
Araceae	Aroideae	Schismatoglottideae	Schismatoglottis calyptrata	(Roxb.) Zoll. & Moritzi									MN046892.1
Araceae	Aroideae	Schismatoglottideae	Schismatoglottis hainanensis	H.Li									Li et al. 2019
Araceae	Aroideae	Schismatoglottideae	Schismatoglottis mayoana	Bogner & M.Hotta		KT732128.1
Araceae	Aroideae	Schismatoglottideae	Schismatoglottis multiflora	Ridl.		KT732130.1
Araceae	Aroideae	Schismatoglottideae	Schismatoglottis nervosa	Ridl.		JX076800.1
Araceae	Aroideae	Schismatoglottideae	Schismatoglottis patentinervia	Engl.		KT732134.1
Araceae	Aroideae	Schismatoglottideae	Schismatoglottis tessellata	S.Y.Wong		JX857112.1
Araceae	Aroideae	Schismatoglottideae	Schismatoglottis trifasciata	Engl.										AM920604		AM905782		220675753
Araceae	Aroideae	Schismatoglottideae	Schismatoglottis viridissima	A.Hay		KP744729.1
Araceae	Aroideae	Schismatoglottideae	Schottariella mirifica	P.C.Boyce & S.Y.Wong		1065198062								GQ220912				GQ221009
Araceae	Aroideae	Schismatoglottideae	Schottarum sarikeense	(Bogner & M.Hotta) P.C.Boyce & S.Y.Wong		JN544441.1								JN177499.1				JN177489.2
Araceae	Aroideae	Schismatoglottideae	Toga perplexa	(S.Y.Wong, S.L.Low & P.C.Boyce) S.Y.Wong & P.C.Boyce		KP744679.1
Araceae	Aroideae	Schismatoglottideae	Toga unca	(P.C.Boyce & S.Y.Wong) S.Y.Wong & P.C.Boyce		KP744675.1
Araceae	Aroideae	Spathicarpeae	Asterostigma cubense	(A.Rich.) K.Krause ex Bogner										EF173531				EF173566
Araceae	Aroideae	Spathicarpeae	Croatiella integrifolia	(Madison) E.G.Gonç.										EF173538				EF173573
Araceae	Aroideae	Spathicarpeae	Gearum brasiliense	N.E.Br.										AM920585		AM905763		EF173579
Araceae	Aroideae	Spathicarpeae	Gorgonidium intermedium	(Bogner) E.G.Gonç.										EF173545		209417528		121484299
Araceae	Aroideae	Spathicarpeae	Incarum pavonii	(Schott) E.G.Gonç.										AM920590		AM905768		121484302
Araceae	Aroideae	Spathicarpeae	Mangonia tweedieana	Schott										AM920588		AM905766		121484303
Araceae	Aroideae	Spathicarpeae	Spathicarpa hastifolia	Hook.										AM920594		AM905772		121484308
Araceae	Aroideae	Spathicarpeae	Synandrospadix vermitoxicus	(Griseb.) Engl.		1839346840								AM920593		AM905771		121484313
Araceae	Aroideae	Spathicarpeae	Taccarum caudatum	Rusby									MN046895.1
Araceae	Aroideae	Spathicarpeae	Taccarum weddellianum	Brongn. ex Schott										AM920592		AM905770		121484316
Araceae	Aroideae	Thomsonieae	Amorphophallus albus	P.Y.Liu & J.F.Chen		MT809010.1								1043509540		171770698	175076250	187370828
Araceae	Aroideae	Thomsonieae	Amorphophallus discophorus	Backer & Alderw.		KY490522.1								1333964118		63259345
Araceae	Aroideae	Thomsonieae	Amorphophallus hottae	Bogner & Hett.		KY490509.1								AM920607		AM905785
Araceae	Aroideae	Thomsonieae	Amorphophallus konjac	K.Koch					AJ007548.1				MK611803.1
Araceae	Aroideae	Thomsonieae	Amorphophallus lacourii	Linden & André										AM920608		AM905786		220675756
Araceae	Aroideae	Thomsonieae	Amorphophallus lanceolatus	(Serebryanyi) Hett. & Claudel		KX389717								21311204		21667612
Araceae	Aroideae	Thomsonieae	Amorphophallus muelleri	Blume	KY747524	MT809025.1								21311164		156143070		1042070527
Araceae	Aroideae	Thomsonieae	Amorphophallus titanum	(Becc.) Becc.									MN046883
Araceae	Aroideae	Zantedeschieae	Zantedeschia aethiopica	(L.) Spreng.					AJ007555.1				MN551189.1	1198277077		3152720
Araceae	Aroideae	Zantedeschieae	Zantedeschia albomaculata	(Hook.) Baill.	OL435805			OL435744		OL435765	OL435786			AM920584		AM905762		33867336
Araceae	Lasioideae		Anaphyllopsis americana	(Engl.) A.Hay										AM920575		AM905753		AY054726
Araceae	Lasioideae		Anaphyllum wightii	Schott										HQ687766
Araceae	Lasioideae		Cyrtosperma macrotum	Becc. ex Engl.										AM920572		AM905750		220675730
Araceae	Lasioideae		Dracontioides desciscens	(Schott) Engl.										AM920576		AM905754		220675733
Araceae	Lasioideae		Dracontium polyphyllum	L.										AM920569		AM905747		AY054727
Araceae	Lasioideae		Lasia spinosa	(L.) Thwaites		KM580736.1							MT226772.1	AM920571		AM905749		220675729
Araceae	Lasioideae		Lasimorpha senegalensis	Schott										AM920577		AM905755		220675734
Araceae	Lasioideae		Podolasia stipitata	N.E.Br.										AM920574		AM905752		220675732
Araceae	Lasioideae		Pycnospatha arietina	Gagnep.										AM920573		AM905751		220675731
Araceae	Lasioideae		Urospatha sagittifolia	(Rudge) Schott										209417686		1285894472		1005417189
Araceae	Monsteroideae		Alloschemone occidentalis	(Poepp.) Engl. & K.Krause										AM920566		AM905744		1686147842
Araceae	Monsteroideae		Amydrium humile	Schott										AM920567		AM905745		1686147845
Araceae	Monsteroideae		Amydrium zippelianum	(Schott) Nicolson										AM920575		AM905753		AY054735
Araceae	Monsteroideae		Anadendrum affine	Schott										AM920547		AM905740		AM933304
Araceae	Monsteroideae		Epipremnum amplissimum	(Schott) Engl.									MN477424.1
Araceae	Monsteroideae		Epipremnum aureum	(Linden & André) G.S.Bunting	OL435800			OL435737	AJ007552.1	OL435758	OL435781		MK286107.1	1686146881		4138448		OL435723
Araceae	Monsteroideae		Epipremnum falcifolium	Engl.										1686146885		1686147405		AY054732
Araceae	Monsteroideae		Epipremnum pinnatum	(L.) Engl.										AM920568		AM905746		1686147856
Araceae	Monsteroideae		Heteropsis oblongifolia	Kunth										AM920560		AM905737		1686147857
Araceae	Monsteroideae		Holochlamys beccarii	(Engl.) Engl.										AM920558		AM905736		1686147859
Araceae	Monsteroideae		Monstera adansonii	Schott				OL435738		OL435759			MN046888.1	AM920565		AM905743		AY054734
Araceae	Monsteroideae		Monstera deliciosa	Liebm.	OL435801			OL435739		OL435760	OL435782			MK206496.1	KP227848.1	MK206646.1		KJ128252.1
Araceae	Monsteroideae		Rhaphidophora crassifolia	Hook.f.										AM920563		AM905741		1686147911
Araceae	Monsteroideae		Rhaphidophora hookeri	Schott									Li et al. 2019
Araceae	Monsteroideae		Rhodospatha oblongata	Poepp.										AM920562		AM905739		1686147840
Araceae	Monsteroideae		Scindapsus hederaceus	Miq.										AM920564		AM905742		1686147920
Araceae	Monsteroideae		Spathiphyllum cannifolium	(Dryand. ex Sims) Schott		MF348904.1							MK372232.1
Araceae	Monsteroideae		Spathiphyllum floribundum	(Linden & André) N.E.Br.										AF542575				46946662
Araceae	Monsteroideae		Spathiphyllum lanceifolium	(Jacq.) Schott									KR270822
Araceae	Monsteroideae		Spathiphyllum patulinervum	G.S.Bunting									MN477425.1
Araceae	Monsteroideae		Spathiphyllum wallisii	Regel	AF207023	OL435809		OL435741	AJ007553.1	OL435762	DQ406997	GU351814		AM920559	21326582	AJ235807		OL435725
Araceae	Monsteroideae		Stenospermation multiovulatum	(Engl.) N.E.Br.									MN046893.1
Araceae	Monsteroideae		Stenospermation ulei	K.Krause										AM920561		AM905738		41387449
Araceae	Pothoideae		Anthurium acaule	(Jacq.) Schott										AM920557		AM905735
Araceae	Pothoideae		Anthurium andraeanum	Linden ex André	OL435795	MK028827.1		OL435730		OL435752	OL435774			FN668824.1		OL435714		OL435719
Araceae	Pothoideae		Anthurium crystallinum	Linden & André				OL435732		OL435754	OL435776					OL435715		OL435720
Araceae	Pothoideae		Anthurium huixtlense	Matuda	OL435796			OL435731		OL435753	OL435775		MN996266.1			OL435716		OL435721
Araceae	Pothoideae		Anthurium scherzerianum	Schott					AJ007551.1							4127365
Araceae	Pothoideae		Pedicellarum paiei	M.Hotta										AM920555		AM905733		220675721
Araceae	Pothoideae		Pothoidium lobbianum	Schott										AM920556		AM905734		220675722
Araceae	Pothoideae		Pothos chinensis	(Raf.) Merr.														MN844017.1
Araceae	Pothoideae		Pothos scandens	L.									MN046891.1	AM920554		AM905732		AY054731
Araceae	Zamioculcadoideae		Gonatopus angustus	N.E.Br.		1042070572								AM920599		AM905777		1042070505
Araceae	Zamioculcadoideae		Stylochaeton bogneri	Mayo									MT226774.1	AM920598		AM905776		220675748
Araceae	Zamioculcadoideae		Zamioculcas zamiifolia	(G.Lodd.) Engl.	OL435804			OL435743	AJ007547.1	OL435764	OL435785		MT226775.1	AM920600		AM905778		AY054725
Butomaceae			Butomus umbellatus	L.	AH003489	AY870346	KC208619	AY299733	MT055004.1	MT054528	DQ406968			HQ456469	33333880	U80685		111145478
Cymodoceaceae			Amphibolis antarctica	(Labill.) Asch.				KF488552			KF488529			665518620		U80686
Cymodoceaceae			Amphibolis griffithii	(J.M.Black) Hartog				HQ31798	KU642219.1		HQ267476	KX808240		KF488500		HQ901574
Cymodoceaceae			Cymodocea nodosa	(Ucria) Asch.		1463931719		DQ85909			HQ267481			665518626		U80688
Cymodoceaceae			Cymodocea rotundata	Asch. & Schweinf.	JN034102	1586080873		JQ031762			KF488531			MH547239		KF488490
Cymodoceaceae			Halodule pinifolia	(Miki) Hartog	JQ041645	1463931761		KF488558			KF488536			665518640		U80690
Cymodoceaceae			Halodule uninervis	(Forssk.) Boiss.		1463931754					KF488538			AY952424		AY952436
Cymodoceaceae			Halodule wrightii	Asch.		874529810		KU642453	KU642220.1			KX808241		374251250	365824027	AH014497
Cymodoceaceae			Oceana serrulata	(R.Br.) Byng & Christenh.				AY277801			KF488534			665518636		U80687
Cymodoceaceae			Syringodium filiforme	Kütz.	AF168876			DQ859116						665518644		U03727
Cymodoceaceae			Syringodium isoetifolium	(Asch.) Dandy	JQ041653			HQ317986						665518646		U80691
Cymodoceaceae			Thalassodendron ciliatum	(Forssk.) Hartog										KF488513		KF488498
Cymodoceaceae			Thalassodendron pachyrhizum	Hartog												U80692
Hydrocharitaceae			Blyxa aubertii	Rich.		1540602746		DQ859093			HQ267479			666788307		U80694
Hydrocharitaceae			Blyxa echinosperma	(C.B.Clarke) Hook.f.	JF975483	1778185577								1778185363	1778185401	1778185449
Hydrocharitaceae			Blyxa japonica	(Miq.) Maxim. ex Asch. & Gürke										11527514		AB004886
Hydrocharitaceae			Elodea canadensis	Michx.	AF168841	1878849230		DQ859099			HQ267485			1597477701	HQ901544	DQ859167	484400250	380007800
Hydrocharitaceae			Elodea densa	(Planch.) Casp.	JF975484	AY330707.1								KJ747611		AB004887		380007792
Hydrocharitaceae			Elodea granatensis	Humb. & Bonpl.		58014152								58014160		U80693
Hydrocharitaceae			Elodea najas	(Planch.) Casp.	OL435806	33114617		OL435745		OL435766	OL435787			666788319		DQ859166		OL435726
Hydrocharitaceae			Elodea nuttallii	(Planch.) H.St.John		1331392790			DQ630731.1		HQ317969			1198274669	1778185399	U80696	484400252	380007798
Hydrocharitaceae			Enhalus acoroides	(L.f.) Royle	JQ041644	1463931752		KF632721	KU642231.1			KX808250		666788325		U80697
Hydrocharitaceae			Halophila beccarii	Asch.	JQ041646	874529804								JX457606		JX457599
Hydrocharitaceae			Halophila decipiens	Ostenf.		1832154037		KU642457	KU642224.1					374251220		U80698
Hydrocharitaceae			Halophila engelmannii	Asch.		58014139										U80699
Hydrocharitaceae			Halophila ovalis	(R.Br.) Hook.f.	JQ041652	2037327441								1586080938		AB004890
Hydrocharitaceae			Halophila stipulacea	(Forssk.) Asch.	JQ041643	1463931765								JN225381		JN225356
Hydrocharitaceae			Hydrilla verticillata	(L.f.) Royle	OL435807	1704630324		OL435746	KU642225.1	OL435767	OL435788	KX808255		1172208308		U80700		1779821236
Hydrocharitaceae			Hydrocharis dubia	(Blume) Backer	JF975489	JF975450								AB002572		AB004892
Hydrocharitaceae			Hydrocharis laevigata	(Humb. & Bonpl. ex Willd.) Byng & Christenh.				DQ859105			KF632843			666788339		AB004894
Hydrocharitaceae			Hydrocharis morsus-ranae	L.		1331392275		DQ859102	KU642223.1		DQ406963	KX808243		KF632801	JF268474	U80701
Hydrocharitaceae			Hydrocharis spongia	Bosc		OL435810								HQ456471		U80704
Hydrocharitaceae			Lagarosiphon madagascariensis	Casp.										11527528		AB004893
Hydrocharitaceae			Lagarosiphon major	(Ridl.) Moss				KU642459	KU642226.1		KF632842	KX808252		666788335		U80703
Hydrocharitaceae			Lagarosiphon muscoides	Harv.		58014153								758273082		U80702
Hydrocharitaceae			Najas flexilis	(Willd.) Rostk. & W.L.E.Schmidt		1331392943								1597478410		HM240489
Hydrocharitaceae			Najas gracillima	(A.Braun ex Engelm.) Magnus		1331393020								1597478413		HM240490		1779821238
Hydrocharitaceae			Najas guadalupensis	(Spreng.) Magnus		1331392955		DQ859107	KU642229.1
Hydrocharitaceae			Najas marina	L.	JF975485	2046388650								HM240475		U80705		1584351868
Hydrocharitaceae			Najas minor	All.		OL435811								HM240480		HM240505		1779821237
Hydrocharitaceae			Nechamandra alternifolia	(Roxb. ex Wight) Thwaites		58014146		DQ859109	KU642227.1		HQ267495	KX808254		666788349		U80706
Hydrocharitaceae			Ottelia acuminata	(Gagnep.) Dandy		1778185579		JF975477
Hydrocharitaceae			Ottelia alismoides	(L.) Pers.	JF975490	1778185603		JF975476						1778185373	1778185445	U80707
Hydrocharitaceae			Ottelia balansae	(Gagnep.) Dandy		1540602739		JF975479						1063822668		1540603039		1341389349
Hydrocharitaceae			Ottelia cordata	(Wall.) Dandy		1778185601								1778185388	1778185441	1778185497
Hydrocharitaceae			Ottelia emersa	Z.C.Zhao & R.L.Luo		1540602740		JF975478
Hydrocharitaceae			Ottelia ovalifolia	(R.Br.) Rich.		1778185602		AY277802	KU642228.1		HQ267496	KX808253
Hydrocharitaceae			Ottelia ulvifolia	(Planch.) Walp.		1765919941								1778185397	1778185447	U80708
Hydrocharitaceae			Stratiotes aloides	L.	JF975493	AY870357	KX808393		KU642222.1	MT054527				HQ456472	365824016	U80709
Hydrocharitaceae			Thalassia hemprichii	(Ehrenb. ex Solms) Asch.	AY952386	KM609936.1		JF975480	KU642232.1		KF632844			1586080928		U80710
Hydrocharitaceae			Thalassia testudinum	Banks & Sol. ex K.D.Koenig	AF168878	AY870348.1		DQ859117				KX808256				U80711
Hydrocharitaceae			Vallisneria americana	Michx.	AF069201	1827516423		KU642463	KU642230.1			KX808249		AY870366		EF143005
Hydrocharitaceae			Vallisneria nana	R.Br.												EF143013
Hydrocharitaceae			Vallisneria natans	(Lour.) H.Hara	JF975494	133924495		JF975482								EF143014
Hydrocharitaceae			Vallisneria rubra	(Rendle) Les & S.W.L.Jacobs		58014144								58014156		EF143004
Hydrocharitaceae			Vallisneria spiralis	L.		2092820359					HQ317967					U80712
Juncaginaceae			Cycnogeton procerum	(R.Br.) Buchenau		AY926323.1								AY926349		U80713
Juncaginaceae			Tetroncium magellanicum	Willd.		62907151								AY926348		GQ452337
Juncaginaceae			Triglochin bulbosa	L.		730091946										AM234996
Juncaginaceae			Triglochin maritima	L.	AF197586	KX166274.1		AF197716	KU642216.1	AF197725	DQ406998	KX808236		HQ456495	33333882	GQ452333		111145480
Juncaginaceae			Triglochin palustris	L.		1465306071		DQ859118						1597479434		DQ859176
Juncaginaceae			Triglochin scilloides	(Poir.) Mering & Kadereit	AF168857	1331392278		DQ859104			HQ267490			HQ456494		U80715
Lemnaceae			Landoltia punctata	(G.Mey.) Les & D.J.Crawford	KJ400865	662570855				KX526158				AY034185		AY034223	627616924	81159043
Lemnaceae			Lemna aequinoctialis	Welw.	KJ400866	662570856								AY034190		17232955	627616965
Lemnaceae			Lemna disperma	Hegelm.	KJ400868	662570858								17220934		17232971
Lemnaceae			Lemna gibba	L.	KJ400873									GU454155		JN114815	1133373520	33867345
Lemnaceae			Lemna japonica	Landolt	KJ400884	662570873								17220928		17232965	193246624
Lemnaceae			Lemna minor	L.	KJ400888	662570878		OL435747		OL435768	OL435789			AM920552		AM905730	1133373519	81159044
Lemnaceae			Lemna minuta	Kunth	KJ400892	662570883								GU454173		GU454435
Lemnaceae			Lemna obscura	(Austin) Daubs	KJ400894	662570884								AY034194		AY034232
Lemnaceae			Lemna perpusilla	Torr.	KJ400896	662570887								17220920		17232957
Lemnaceae			Lemna tenera	Kurz	KJ400899	662570890								17220916		17232953
Lemnaceae			Lemna trisulca	L.	KJ400901	662570894		OL435748		OL435769	OL435790			17220936	HQ901553	17232973	193246622	81159045
Lemnaceae			Lemna turionifera	Landolt	KJ400907	662570897								17220922		17232959	193246627
Lemnaceae			Lemna valdiviana	Phil.	KJ400909	662570899								GU454175		GU454437
Lemnaceae			Spirodela intermedia	W.Koch	KJ400911									17220904		4097801	644985142
Lemnaceae			Spirodela polyrhiza	(L.) Schleid.	KJ400913	KJ400913.1	JQ804980		387164694					AM920553		AM905731	627616961	81237623
Lemnaceae			Wolffia angusta	Landolt	KJ400934	662570924								17220968		17233005	412994749
Lemnaceae			Wolffia arrhiza	(L.) Horkel ex Wimm.	KJ400936	662570926								17220970		17233007	412994758
Lemnaceae			Wolffia australiana	(Benth.) Hartog & Plas	KJ400937									17220964		17233001	412994775
Lemnaceae			Wolffia borealis	(Engelm.) Landolt	KJ400939	662570929		OL435749		OL435770	OL435791			AY034212		AY034250	412994778	OL435727
Lemnaceae			Wolffia brasiliensis	Wedd.	KJ400941	662570934								AY034210		AY034248	412994793
Lemnaceae			Wolffia columbiana	H.Karst.	KJ400945	662570936								AY034217		AY034255	412994802	220675720
Lemnaceae			Wolffia cylindracea	Hegelm.	KJ400947	662570937								17220974		17233011	412994809
Lemnaceae			Wolffia elongata	Landolt	KJ400950									17220978		17233015	412994812
Lemnaceae			Wolffia globosa	(Roxb.) Hartog & Plas	KJ400954	662570945								17220976		17233013	627616928
Lemnaceae			Wolffia microscopica	(Griff.) Kurz	KJ400956	662570946								17220960		17232997	412994851
Lemnaceae			Wolffia neglecta	Landolt	KJ400957	662570949								17220966		17233003	412994861
Lemnaceae			Wolffiella caudata	Landolt	KJ400915									17220950		17232987	1041792660
Lemnaceae			Wolffiella denticulata	(Hegelm.) Hegelm.	KJ400917	662570907								17220956		17232993	1041792661
Lemnaceae			Wolffiella gladiata	(Hegelm.) Hegelm.	KJ400918									GU454179		GU454443	1041792665	33867348
Lemnaceae			Wolffiella hyalina	(Delile) Monod	KJ400920	662570910								17220942		17232979	1041792669
Lemnaceae			Wolffiella lingulata	(Hegelm.) Hegelm.	KJ400921	662570911								17220944		17232981	1041792690
Lemnaceae			Wolffiella neotropica	Landolt	KJ400922									17220954		17232991	1041792697
Lemnaceae			Wolffiella oblonga	(Phil.) Hegelm.	KJ400924	662570915								AY034204		AY034242	1041792704	220675719
Lemnaceae			Wolffiella repanda	(Hegelm.) Monod	KJ400926	662570916								17220940		17232977	1041792709
Lemnaceae			Wolffiella rotunda	Landolt	KJ400929	662570919								17220938		17232975	1041792711
Lemnaceae			Wolffiella welwitschii	(Hegelm.) Monod	KJ400930									17220952		17232989	1041792721
Maundiaceae			Maundia triglochinoides	F.Muell.		1043643273		KU642447	KU642215.1		KM873714	KX808237		HQ456496	365824031	GQ452330
Orontiaceae			Gymnostachys anceps	R.Br.	AF069200									AM920548	365824039	AM905727		749205908
Orontiaceae			Lysichiton americanus	Hultén & H.St.John										AM920549	89275193	AM905728		748821158
Orontiaceae			Lysichiton camtschatcensis	(L.) Schott											89275189			AY054740
Orontiaceae			Orontium aquaticum	L.	AF293753			AF197705	AJ007554.1	AF197745	DQ406996	GU351756	MT226773.1	AM920550	365824037	AM905729		41387461
Orontiaceae			Symplocarpus egorovii	N.S.Pavlova & V.A.Nechaev														KJ635392
Orontiaceae			Symplocarpus foetidus	(L.) Salisb. ex W.P.C.Barton	OL435808	FJ874946.1		OL435750		OL435771	OL435792			AM920551	89275209	L10247	228551784	AY054741
Orontiaceae			Symplocarpus koreanus	J.S.Lee, S.H.Kim & S.C.Kim														KJ635289
Orontiaceae			Symplocarpus nabekuraensis	Otsuka & K.Inoue														KJ635401
Orontiaceae			Symplocarpus nipponicus	Makino	MT247907								MK341566					KJ635313
Orontiaceae			Symplocarpus renifolius	Schott ex Tzvelev									KY039276.1					KJ635291
Posidoniaceae			Posidonia australis	Hook.f.	GQ497582	307635372		DQ859111			HQ267498			665518650	1027225720	U80729
Posidoniaceae			Posidonia oceanica	(L.) Delile	AY491942	KM609949.1		DQ859112						665518652		U80719		307635394
Potamogetonaceae			Althenia bilocularis	(Kirk) Cockayne		820687460								LC054846	1027225728	LC054882
Potamogetonaceae			Althenia cylindrocarpa	(Körn. ex Müll.Berol.) Asch.		820687459								LC054848	1027225737	LC054883
Potamogetonaceae			Althenia filiformis	F.Petit										AB906833	1027225679	AB906848
Potamogetonaceae			Althenia orientalis	(Tzvelev) García-Mur. & Talavera		820687457								LC054844	1027225690	LC054880
Potamogetonaceae			Groenlandia densa	(L.) Fourr.		546235917		KU642450						HQ456497	365824022	U80720		111145481
Potamogetonaceae			Potamogeton berchtoldii	Fieber	DQ007410	546235925		AF197715		AF197724	DQ406938	GU351783		GQ247475		1780122358		1143354001
Potamogetonaceae			Potamogeton crispus	L.					DQ508953.1
Potamogetonaceae			Potamogeton cristatus	Regel & Maack		1791077734				KX526403				1159729619		AB196939		148771328
Potamogetonaceae			Potamogeton distinctus	A.Benn.		1787620527				KX526404				AB002581	1027225668	AB088809		1027316410
Potamogetonaceae			Potamogeton gramineus	L.		1864244606								1198274147		AB196943		148771344
Potamogetonaceae			Potamogeton lucens	L.		1780121998					HQ267500
Potamogetonaceae			Potamogeton natans	L.		1780121992		AY299829	KU642217.1		HQ267501	KX808239
Potamogetonaceae			Potamogeton obtusifolius	Mert. & W.D.J.Koch		546235927								1597478719		AB196947		1227601148
Potamogetonaceae			Potamogeton oxyphyllus	Miq.		1465306072				KX526405				1063822876		AB196949		1027316414
Potamogetonaceae			Potamogeton perfoliatus	L.		2090527983								JF955626		AB196951	1238810442	1238810473
Potamogetonaceae			Potamogeton wrightii	Morong		1864361569								1027316196		1027316354		1027316418
Potamogetonaceae			Stuckenia filiformis	(Pers.) Börner		1848766055				KX526406				KC475956		1780122393		955475018
Potamogetonaceae			Stuckenia pamirica	(Baagøe) Z.Kaplan		285157257										285157374		148771331
Potamogetonaceae			Stuckenia pectinata	(L.) Börner		1893169210				KX526407				1780122606		U80727		148771336
Potamogetonaceae			Zannichellia obtusifolia	Talavera, García-Mur. & H.Smit		820687468								1027225647	1027225770	1027225839
Potamogetonaceae			Zannichellia palustris	L.	AF168883	1817955935		KU642451	KU642218.1		HQ317968	KX808238		336454149	365824024	U03725		111145483
Potamogetonaceae			Zannichellia peltata	Bertol.		820687469								1027225641	1027225761	1027225835
Ruppiaceae			Ruppia cirrhosa	(Petagna) Grande		2060231813		DQ859114			HQ267503			1597478975		DQ859175	379994576	379994569
Ruppiaceae			Ruppia maritima	L.	JN034103	2029847104					HQ317975			818944690	365824029	U03729	379994577	379994571
Ruppiaceae			Ruppia megacarpa	R.Mason		379994575								469736393		U80728	379994578	379994572
Scheuchzeriaceae			Scheuchzeria palustris	L.	AF069202	1331392775		MT054885	MT055006.1	MT054530	HQ267504	KX808235		1597479052	33333900	U03728		111145479
Tofieldiaceae			Pleea tenuifolia	Michx.	AF206995	295389357		AF197703	DQ508952.1	AF197743	DQ406995	GU351778		AB183407	365824049	AJ131774	62903306	295389325
Tofieldiaceae			Tofieldia calyculata	(L.) Wahlenb.	AF207043	295389329		AF197704	DQ508960.1	AF197744	DQ406935	GU351841		AB183403	39598875	AB183410		295389308
Tofieldiaceae			Tofieldia coccinea	Richardson		1331392745		MT054884	MT055005.1	MT054529	MT023173	MT023236		559767051	365824045	54144424		559767059
Tofieldiaceae			Tofieldia pusilla	(Michx.) Pers.		1026286897								AM920648		AJ286562		403406992
Tofieldiaceae			Tofieldia thibetica	Franch.		295389344
Tofieldiaceae			Triantha glutinosa	(Michx.) Baker		MG216654.1		KU642436.1	KU642204.1					AB541049.1	AF547023.1	MG227925.1		AY145337.1
Zosteraceae			Phyllospadix iwatensis	Makino	HQ660595	389619146								440454538
Zosteraceae			Phyllospadix scouleri	Hook.		1331392713		DQ859110			HQ267497			666788353		DQ859172
Zosteraceae			Phyllospadix torreyi	S.Watson		22857890								AY077975		U80731
Zosteraceae			Zostera asiatica	Miki		1046226015								AB125360		AB125352
Zosteraceae			Zostera capensis	Setch.										440454532		AM235166
Zosteraceae			Zostera japonica	Asch. & Graebn.		KM657373.1								AB125361		AB125353
Zosteraceae			Zostera marina	L.	HQ445940	KU562112.1	KX808392	KU642454	AB290315.2		HQ267511			AB125357	1027225665	AB125348
Zosteraceae			Zostera noltii	Hornem.	AF207058	AY077992.1		KX808258	KX808268.1		KX808286			AY077981		U80733		426204188
Zosteraceae			Zostera tasmanica	M.Martens ex Asch.		22857895					HQ267487
